# Supplementary material for: Data from the GIPEyOP online election poll for the 2015 Spanish General election
Source: Data Brief. 2020 May 18;31:105719. doi: 10.1016/j.dib.2020.105719 (PMC7256455; doi:10.1016/j.dib.2020.105719)
Supplement: Supplementary file 2 [file mmc2.xlsx]

## Sheet: Distribution_gender_age
Comparing the Distribution of Gender and Age by CCAA in the dataset with the population (Source: 2016 Continuous Register Statistics, INE)
CCAA	Source	%	Gender	%	Age_18_25	Age_26_30	Age_31_35	Age_36_40	Age_41_45	Age_46_50	Age_51_55	Age_56_60	Age_61_65	Age_66_70	Age_71_75	Age_over_75
Andalucia	Dataset	0.065	Male	0.7173	0.21	0.14	0.13	0.12	0.1	0.09	0.08	0.06	0.03	0.03	0.01	0
			Female	0.2827	0.17	0.08	0.16	0.12	0.1	0.11	0.09	0.12	0.04	0.01	0	0
	Population	0.1814	Male	0.4867	0.12	0.08	0.09	0.1	0.1	0.1	0.09	0.08	0.06	0.06	0.04	0.07
			Female	0.5133	0.1	0.07	0.08	0.1	0.1	0.1	0.09	0.08	0.06	0.06	0.05	0.11
Aragon	Dataset	0.0224	Male	0.7013	0.2	0.14	0.09	0.14	0.09	0.08	0.08	0.13	0.04	0.02	0	0
			Female	0.2987	0.33	0.05	0.09	0.08	0.14	0.1	0.11	0.07	0.01	0.02	0	0.01
	Population	0.0285	Male	0.4876	0.09	0.06	0.07	0.09	0.1	0.1	0.1	0.09	0.07	0.07	0.06	0.11
			Female	0.5124	0.08	0.05	0.07	0.09	0.09	0.09	0.09	0.08	0.07	0.07	0.06	0.17
Canarias	Dataset	0.013	Male	0.7556	0.14	0.15	0.1	0.12	0.16	0.14	0.11	0.06	0.01	0.01	0	0
			Female	0.2444	0.16	0.05	0.14	0.05	0.11	0.18	0.14	0.11	0.05	0.02	0	0
	Population	0.0443	Male	0.4917	0.11	0.08	0.09	0.11	0.12	0.11	0.1	0.08	0.06	0.05	0.04	0.06
			Female	0.5083	0.1	0.07	0.09	0.1	0.11	0.1	0.09	0.07	0.06	0.06	0.05	0.09
Cantabria	Dataset	0.0067	Male	0.663	0.13	0.11	0.13	0.05	0.15	0.07	0.13	0.1	0.08	0.02	0.02	0.02
			Female	0.337	0.23	0.1	0.06	0.03	0.03	0.19	0.19	0.03	0.06	0.03	0.03	0
	Population	0.0135	Male	0.4814	0.08	0.06	0.08	0.1	0.1	0.1	0.09	0.09	0.08	0.07	0.05	0.09
			Female	0.5186	0.07	0.05	0.07	0.09	0.09	0.09	0.09	0.09	0.08	0.07	0.05	0.15
Castilla-La Mancha	Dataset	0.0389	Male	0.6553	0.3	0.1	0.14	0.1	0.09	0.07	0.08	0.05	0.05	0.02	0.01	0
			Female	0.3447	0.32	0.1	0.08	0.1	0.09	0.11	0.11	0.05	0.02	0.01	0.01	0
	Population	0.0445	Male	0.4962	0.11	0.07	0.08	0.1	0.1	0.1	0.1	0.08	0.06	0.06	0.05	0.1
			Female	0.5038	0.1	0.06	0.08	0.09	0.09	0.09	0.09	0.08	0.06	0.06	0.05	0.15
Castilla y Leon	Dataset	0.0279	Male	0.7039	0.24	0.13	0.13	0.09	0.11	0.1	0.06	0.07	0.04	0.02	0.01	0
Castilla y Leon			Female	0.2961	0.23	0.11	0.1	0.12	0.12	0.11	0.11	0.04	0.04	0.01	0.01	0
	Population	0.0577	Male	0.4891	0.08	0.06	0.07	0.09	0.09	0.09	0.1	0.09	0.08	0.07	0.06	0.13
			Female	0.5109	0.07	0.05	0.06	0.08	0.08	0.09	0.09	0.08	0.07	0.07	0.06	0.18
Catalunya	Dataset	0.0529	Male	0.7538	0.16	0.11	0.13	0.18	0.08	0.09	0.08	0.07	0.05	0.03	0.03	0
Catalunya			Female	0.2462	0.14	0.08	0.13	0.14	0.12	0.09	0.14	0.07	0.04	0.04	0.01	0
	Population	0.1538	Male	0.481	0.09	0.06	0.08	0.1	0.11	0.1	0.09	0.08	0.07	0.07	0.05	0.09
			Female	0.519	0.08	0.06	0.07	0.1	0.1	0.09	0.09	0.08	0.07	0.07	0.06	0.14
Ciudad de Ceuta	Dataset	0.0004	Male	0.8333	0.4	0.2	0	0	0	0.2	0.2	0	0	0	0	0
Ciudad de Ceuta			Female	0.1667	1	0	0	0	0	0	0	0	0	0	0	0
	Population	0.0017	Male	0.5069	0.14	0.1	0.1	0.11	0.1	0.1	0.1	0.08	0.06	0.04	0.03	0.05
			Female	0.4931	0.14	0.09	0.09	0.1	0.09	0.09	0.09	0.08	0.06	0.05	0.04	0.08
Ciudad de Melilla	Dataset	0.0015	Male	0.6316	0.08	0.17	0.08	0.33	0.17	0	0.08	0.08	0	0	0	0
Ciudad de Melilla			Female	0.3684	0.14	0.14	0.43	0.14	0.14	0	0	0	0	0	0	0
	Population	0.0015	Male	0.5094	0.17	0.1	0.1	0.1	0.09	0.1	0.1	0.09	0.06	0.04	0.03	0.04
			Female	0.4906	0.16	0.09	0.09	0.09	0.09	0.09	0.09	0.08	0.05	0.04	0.04	0.08
Comunidad de Madrid	Dataset	0.1139	Male	0.7127	0.15	0.12	0.13	0.16	0.09	0.09	0.08	0.06	0.06	0.03	0.01	0.01
Comunidad de Madrid			Female	0.2873	0.1	0.09	0.08	0.1	0.12	0.14	0.12	0.11	0.08	0.05	0.02	0
	Population	0.134	Male	0.4715	0.1	0.07	0.09	0.11	0.11	0.1	0.09	0.08	0.07	0.06	0.05	0.08
			Female	0.5285	0.08	0.06	0.08	0.1	0.1	0.1	0.09	0.08	0.07	0.07	0.05	0.12
Comunidad Foral de Navarra	Dataset	0.0086	Male	0.6583	0.19	0.14	0.13	0.11	0.11	0.14	0.09	0.06	0.01	0.01	0	0
Comunidad Foral de Navarra			Female	0.3417	0.24	0.07	0.24	0.17	0.1	0.02	0.05	0.02	0.05	0.02	0	0
	Population	0.0138	Male	0.4895	0.09	0.06	0.08	0.1	0.1	0.1	0.09	0.08	0.07	0.07	0.05	0.1
			Female	0.5105	0.09	0.06	0.07	0.09	0.1	0.09	0.09	0.08	0.07	0.07	0.06	0.14
Comunitat Valenciana	Dataset	0.5373	Male	0.5956	0.3	0.11	0.09	0.09	0.08	0.08	0.08	0.07	0.05	0.04	0.02	0.01
Comunitat Valenciana			Female	0.4044	0.36	0.1	0.09	0.08	0.07	0.08	0.07	0.06	0.05	0.03	0.01	0
	Population	0.1018	Male	0.4858	0.1	0.07	0.08	0.11	0.11	0.1	0.09	0.08	0.07	0.06	0.05	0.08
			Female	0.5142	0.09	0.06	0.08	0.1	0.1	0.09	0.09	0.08	0.07	0.07	0.06	0.13
Extremadura	Dataset	0.0282	Male	0.7458	0.17	0.14	0.16	0.09	0.07	0.13	0.08	0.08	0.06	0	0.02	0.01
Extremadura			Female	0.2542	0.17	0.23	0.07	0.1	0.17	0.07	0.07	0.07	0.07	0	0	0
	Population	0.0255	Male	0.4921	0.11	0.08	0.08	0.09	0.09	0.1	0.1	0.08	0.07	0.06	0.05	0.1
			Female	0.5079	0.1	0.07	0.07	0.08	0.09	0.09	0.09	0.08	0.06	0.06	0.06	0.15
Galicia	Dataset	0.0287	Male	0.7424	0.22	0.19	0.13	0.09	0.09	0.07	0.06	0.07	0.03	0.04	0.01	0
Galicia			Female	0.2576	0.15	0.09	0.12	0.12	0.16	0.11	0.11	0.08	0.05	0.02	0.01	0
	Population	0.0655	Male	0.4758	0.08	0.06	0.08	0.1	0.1	0.09	0.09	0.08	0.07	0.07	0.06	0.11
			Female	0.5242	0.07	0.05	0.07	0.09	0.09	0.09	0.08	0.08	0.07	0.07	0.06	0.17
Illes Balears	Dataset	0.0107	Male	0.7172	0.14	0.08	0.08	0.12	0.18	0.13	0.06	0.09	0.08	0.05	0	0
Illes Balears			Female	0.2828	0.15	0.1	0.1	0.1	0.1	0.1	0.07	0.02	0.22	0.05	0	0
	Population	0.0216	Male	0.4926	0.1	0.08	0.09	0.11	0.11	0.1	0.09	0.08	0.07	0.06	0.04	0.07
			Female	0.5074	0.1	0.07	0.09	0.1	0.1	0.09	0.09	0.08	0.07	0.06	0.05	0.11
La Rioja	Dataset	0.0123	Male	0.5294	0.4	0.1	0.03	0.09	0.03	0.17	0.11	0.03	0.01	0.01	0	0.01
La Rioja			Female	0.4706	0.4	0.13	0.06	0.08	0.06	0.1	0.09	0.06	0.03	0	0	0
	Population	0.0068	Male	0.4892	0.09	0.06	0.08	0.1	0.1	0.1	0.1	0.09	0.07	0.07	0.06	0.11
			Female	0.5108	0.08	0.05	0.07	0.09	0.09	0.09	0.09	0.08	0.07	0.07	0.06	0.16
Pais Vasco	Dataset	0.0177	Male	0.7661	0.17	0.11	0.19	0.12	0.09	0.1	0.05	0.08	0.06	0.02	0.01	0
Pais Vasco			Female	0.2339	0.09	0.14	0.05	0.12	0.16	0.17	0.09	0.1	0.05	0.03	0	0
	Population	0.0497	Male	0.4798	0.08	0.06	0.07	0.1	0.1	0.1	0.1	0.09	0.08	0.07	0.06	0.1
			Female	0.5202	0.07	0.05	0.07	0.09	0.09	0.09	0.09	0.09	0.08	0.07	0.06	0.15
Principado de Asturias	Dataset	0.0143	Male	0.7172	0.16	0.15	0.15	0.08	0.09	0.11	0.08	0.06	0.05	0.04	0.01	0.01
Principado de Asturias			Female	0.2828	0.14	0.11	0.13	0.05	0.07	0.13	0.16	0.07	0.13	0.02	0	0
	Population	0.0253	Male	0.4723	0.07	0.06	0.07	0.1	0.1	0.09	0.1	0.09	0.08	0.07	0.05	0.11
			Female	0.5277	0.06	0.05	0.06	0.08	0.09	0.09	0.09	0.09	0.08	0.08	0.06	0.17
Region de Murcia	Dataset	0.0193	Male	0.6628	0.21	0.12	0.1	0.12	0.07	0.08	0.08	0.07	0.11	0.02	0.01	0.02
Region de Murcia			Female	0.3372	0.1	0.05	0.06	0.09	0.08	0.22	0.19	0.06	0.14	0.01	0.01	0
	Population	0.029	Male	0.4884	0.12	0.08	0.09	0.11	0.11	0.1	0.09	0.08	0.06	0.05	0.04	0.08
			Female	0.5116	0.11	0.07	0.08	0.1	0.1	0.1	0.09	0.08	0.06	0.06	0.05	0.11

## Sheet: Comparing_2011_election_results
Comparing variables from P10 (What did you do in the past General Elections held in 2011?) and P11A (GEN2011, Which party did you vote for in the 2011 General elections?) in the dataset with Official 2011 General Election Results (http://gipeyop.uv.es/gipeyop/1baseespana.html)
CCAA	Source	PSOE	PP	IU	UPyD	CiU	EAJ-PNV	AMAIUR	BNG	GBAI	ERC-RI.cat	PA	CC-NC-PNC	COMPROMÍS-Q	FAC (FORO)	PRC	Others (**)	Abstention (***)	New_voters (****)
Andalucia	Dataset	0.213816	0.154605	0.266447	0.0614035	0	0	0	0	0	0	0.00767544	0	0	0	0	0.10636	0.112939	0.0767544
	General Elec. 2011 (*)	0.236287	0.294173	0.0533663	0.0308043	0	0	0	0	0	0	0.0114076	0	0	0	0	0.0262836	0.294384	0.0532935
Aragon	Dataset	0.146965	0.0958466	0.376997	0.0543131	0	0	0	0	0	0	0	0	0	0	0	0.0830671	0.13099	0.111821
	General Elec. 2011 (*)	0.21098	0.319321	0.070489	0.0385929	0	0	0	0	0	0	0	0	0	0	0	0.0407063	0.277874	0.0420373
Canarias	Dataset	0.254054	0.0972973	0.2	0.0648649	0	0	0	0	0	0	0	0.0216216	0	0	0	0.151351	0.140541	0.0702703
	General Elec. 2011 (*)	0.138288	0.26697	0.0240107	0.0146759	0	0	0	0	0	0	0	0.0861025	0	0	0	0.0360709	0.383749	0.0501323
Cantabria	Dataset	0.25	0.15625	0.177083	0.114583	0	0	0	0	0	0	0	0	0	0	0.03125	0.09375	0.0833333	0.09375
	General Elec. 2011 (*)	0.171816	0.355257	0.0244432	0.0244549	0	0	0	0	0	0	0	0	0	0	0.0853226	0.0275083	0.273732	0.0374657
Castilla-La Mancha	Dataset	0.259598	0.142596	0.195612	0.0786106	0	0	0	0	0	0	0	0	0	0	0	0.0676417	0.0804388	0.175503
	General Elec. 2011 (*)	0.214987	0.395494	0.0409768	0.0351805	0	0	0	0	0	0	0	0	0	0	0	0.0327352	0.230147	0.0504786
Castilla y Leon	Dataset	0.251269	0.126904	0.241117	0.0812183	0	0	0	0	0	0	0	0	0	0	0	0.0964467	0.119289	0.0837563
	General Elec. 2011 (*)	0.197233	0.374146	0.0380815	0.0413579	0	0	0	0	0	0	0	0	0	0	0	0.0346898	0.276068	0.0384241
Catalunya	Dataset	0.147099	0.0607287	0.218623	0.022942	0.0985155	0	0	0	0	0.164642	0	0	0	0	0	0.122807	0.101215	0.0634278
	General Elec. 2011 (*)	0.163375	0.126863	0.0496123	0.00702165	0.17987	0	0	0	0	0.0433614	0	0	0	0	0	0.0526039	0.332932	0.0443624
Ciudad de Ceuta	Dataset	0	0.166667	0	0	0	0	0	0	0	0	0	0	0	0	0	0.166667	0.333333	0.333333
	General Elec. 2011 (*)	0.0987565	0.321292	0.00882602	0.0162577	0	0	0	0	0	0	0	0	0	0	0	0.0495238	0.435816	0.0695287
Ciudad de Melilla	Dataset	0.571429	0.047619	0	0.047619	0	0	0	0	0	0	0	0	0	0	0	0.142857	0.0952381	0.0952381
	General Elec. 2011 (*)	0.118725	0.312834	0	0.0174069	0	0	0	0	0	0	0	0	0	0	0	0.0254085	0.485324	0.0403016
Comunidad de Madrid	Dataset	0.237088	0.126322	0.253889	0	0	0	0	0	0	0	0	0	0	0	0	0.227754	0.0970753	0.0578718
	General Elec. 2011 (*)	0.180463	0.353176	0.0556981	0.071336	0	0	0	0	0	0	0	0	0	0.00136468	0	0.0381351	0.255573	0.0442542
Comunidad Foral de Navarra	Dataset	0.268908	0.201681	0.092437	0.0252101	0	0	0.0840336	0	0.0504202	0	0	0	0	0	0	0.0504202	0.117647	0.109244
	General Elec. 2011 (*)	0.142323	0.247025	0.0356355	0.0133338	0	0	0.0960798	0	0.0828163	0	0	0	0	0	0	0.0396928	0.296331	0.0467625
Comunitat Valenciana	Dataset	0.18745	0.098888	0.167329	0.0477893	0	0	0	0	0	0	0	0	0.191289	0	0	0.0422293	0.0745301	0.190495
	General Elec. 2011 (*)	0.186925	0.372586	0.0455031	0.0391455	0	0	0	0	0	0.00199662	0	0	0.0335823	0	0	0.0275445	0.246221	0.0464962
Extremadura	Dataset	0.275862	0.112069	0.275862	0.0603448	0	0	0	0	0	0	0	0	0	0	0	0.0431034	0.172414	0.0603448
	General Elec. 2011 (*)	0.257253	0.354015	0.0394112	0.0239111	0	0	0	0	0	0	0	0	0	0	0	0.026998	0.247555	0.0508576
Galicia	Dataset	0.186104	0.129032	0.16129	0.0372208	0	0	0	0.203474	0	0	0	0	0	0	0	0.0818859	0.136476	0.0645161
	General Elec. 2011 (*)	0.163999	0.30983	0.0242796	0.00715618	0	0	0	0.0659523	0	0	0	0	0	0	0	0.0282692	0.364084	0.0364286
Illes Balears	Dataset	0.173333	0.0866667	0.0933333	0.146667	0	0	0	0	0	0	0	0	0	0	0	0.306667	0.1	0.0933333
	General Elec. 2011 (*)	0.164866	0.283213	0.028237	0.0241411	0	0	0	0	0	0.00610012	0	0	0	0	0	0.0739872	0.371721	0.0477343
La Rioja	Dataset	0.25	0.151163	0.127907	0.0813953	0	0	0	0	0	0	0	0	0	0	0	0.104651	0.0813953	0.203488
	General Elec. 2011 (*)	0.213343	0.375357	0.0315481	0.0409079	0	0	0	0	0	0	0	0	0	0	0	0.0361254	0.260786	0.0419332
Pais Vasco	Dataset	0.150407	0.0406504	0.113821	0.0243902	0	0.154472	0.219512	0	0	0	0	0	0	0	0	0.101626	0.138211	0.0569106
	General Elec. 2011 (*)	0.138161	0.114206	0.023685	0.0115302	0	0.175708	0.154564	0	0	0	0	0	0	0	0	0.0299544	0.314144	0.0380471
Principado de Asturias	Dataset	0.212871	0.113861	0.262376	0.0693069	0	0	0	0	0	0	0	0	0	0.0742574	0	0.0792079	0.138614	0.049505
	General Elec. 2011 (*)	0.181454	0.218992	0.0819167	0.0241784	0	0	0	0	0	0	0	0	0	0.0907906	0	0.0272808	0.342725	0.0326626
Region de Murcia	Dataset	0.21978	0.0915751	0.351648	0.102564	0	0	0	0	0	0	0	0	0	0	0	0.0695971	0.0769231	0.0879121
	General Elec. 2011 (*)	0.145753	0.445931	0.0395946	0.043458	0	0	0	0	0	0	0	0	0	0	0	0.026082	0.244834	0.0543468
General Elec. 2011 (*): 2011 General Election results have been adjusted to add 100% after taking into account new electors in 2015.
Others (**): Others include blank and null votes.
Abstention (***): Variable GEN2011 takes the value G0 ( I didn't vote, BEHAVE.GEN = {3,4,5,6})
New_voters (****): Variable GEN2011 takes the value G00 (I wasn't old enough to vote, BEHAVE.GEN = 2)
