# Supplementary material for: Data from the GIPEyOP online election poll for the 2015 Spanish General election
Source: Data Brief. 2020 May 18;31:105719. doi: 10.1016/j.dib.2020.105719 (PMC7256455; doi:10.1016/j.dib.2020.105719)
Supplement: Supplementary file 3 [file mmc3.zip]

Archive with 1 entries (1 files):
- data_online_electoral_poll_2015.csv
