# Supplementary material for: Data from the GIPEyOP online election poll for the 2015 Spanish General election
Source: Data Brief. 2020 May 18;31:105719. doi: 10.1016/j.dib.2020.105719 (PMC7256455; doi:10.1016/j.dib.2020.105719)
Supplement: Supplementary file 3 [file mmc3.zip › data_online_electoral_poll_2015.csv]

PROV	ASSESS.SPAIN	MOST.VOTED	RIVERA	HERZOG	SANCHEZ	IGLESIAS	RAJOY	GARZON	PROB.VOTE	VOTE.GEN	VOTE.GEN.2	PORC.J1	PORC.J2	PORC.J3	PORC.J4	PORC.J5	PORC.J6	PORC.J7	PORC.J8	PORC.J9	PORC.J10	PORC.J11	PORC.J12	PORC.J13	PORC.J14	PORC.J15	PORC.J99	IDEOLOGY	IDEO.J1	IDEO.J2	IDEO.J3	IDEO.J4	IDEO.J5	IDEO.J6	IDEO.J7	IDEO.J8	IDEO.J9	IDEO.J10	IDEO.J11	IDEO.J12	IDEO.J13	IDEO.J14	IDEO.J15	IDEO.J99	BEHAVE.EUR	EUR2014	BEHAVE.GEN	GEN2011	BEHAVE.AUT
RIOJA, LA	1	J1	0.5	2	4	4.5	0.5	7	1	J5	J4	50	20	20	9	1	-999.99	-999.99	-999.99	-999.99	-999.99	-999.99	-999.99	-999.99	-999.99	-999.99	0	2	9	4	9	3	2	7.5	-999.99	-999.99	-999.99	-999.99	-999.99	-999.99	-999.99	-999.99	-999.99	-999.99	5	E5	1	G3	1
VALENCIA	2	J1	5	0	2.5	4	2.5	5.5	1	J4	J4	30	25	25	20	0	-999.99	-999.99	-999.99	-999.99	-999.99	-999.99	-999.99	-999.99	-999.99	-999.99	0	NA	10	7.5	7.5	3.5	3	9	-999.99	-999.99	-999.99	-999.99	-999.99	-999.99	-999.99	-999.99	-999.99	-999.99	5	E3	1	G3	1
RIOJA, LA	3	J1	8.5	4.5	2.5	3	4	7	1	J3	J2	30	20	40	5	3	-999.99	-999.99	-999.99	-999.99	-999.99	-999.99	-999.99	-999.99	-999.99	-999.99	2	5	8	3	NA	0	0	6.5	-999.99	-999.99	-999.99	-999.99	-999.99	-999.99	-999.99	-999.99	-999.99	-999.99	5	E6	7	G0	1
RIOJA, LA	7	J1	10	NA	0	0	7	0	1	J3	J3	24	20	22	12	3	-999.99	-999.99	-999.99	-999.99	-999.99	-999.99	-999.99	-999.99	-999.99	-999.99	19	5	7	3.5	NA	0	1	4	-999.99	-999.99	-999.99	-999.99	-999.99	-999.99	-999.99	-999.99	-999.99	-999.99	4	E0	1	G1	1
ALICANTE	0	J4	0	2.5	3.5	10	0	3	1	J4	J4	28	15	10	35	0	-999.99	-999.99	-999.99	-999.99	-999.99	-999.99	-999.99	-999.99	-999.99	-999.99	2	1	8.5	4	10	1.5	5	10	-999.99	-999.99	-999.99	-999.99	-999.99	-999.99	-999.99	-999.99	-999.99	-999.99	1	E00	2	G00	1
RIOJA, LA	3	J1	5.5	NA	5	6	3	6	1	J4	J3	35	20	15	17	12	-999.99	-999.99	-999.99	-999.99	-999.99	-999.99	-999.99	-999.99	-999.99	-999.99	1	3	7.5	NA	6	2.5	1.5	6	-999.99	-999.99	-999.99	-999.99	-999.99	-999.99	-999.99	-999.99	-999.99	-999.99	2	E0	1	G4	1
RIOJA, LA	2	J1	6	3	2	6	0	NA	1	J3	J4	45	20	15	15	5	-999.99	-999.99	-999.99	-999.99	-999.99	-999.99	-999.99	-999.99	-999.99	-999.99	5	2.5	7	4.5	5.5	2.5	1.5	5.5	-999.99	-999.99	-999.99	-999.99	-999.99	-999.99	-999.99	-999.99	-999.99	-999.99	5	E21	1	G1	1
RIOJA, LA	5	J1	8	4.5	6	3	1.5	6	1	J3	J3	30	18	22	10	5	-999.99	-999.99	-999.99	-999.99	-999.99	-999.99	-999.99	-999.99	-999.99	-999.99	15	3.5	7.5	3.5	4	1.5	1.5	6	-999.99	-999.99	-999.99	-999.99	-999.99	-999.99	-999.99	-999.99	-999.99	-999.99	5	E2	6	G0	1
SORIA	6	J1	6.5	2.5	4.5	0	8	6.5	1	J1	J3	40	20	20	3	3	-999.99	-999.99	-999.99	-999.99	-999.99	-999.99	-999.99	-999.99	-999.99	-999.99	14	7.5	6.5	3.5	5	1.5	2.5	5	-999.99	-999.99	-999.99	-999.99	-999.99	-999.99	-999.99	-999.99	-999.99	-999.99	1	E00	2	G00	2
RIOJA, LA	4	J2	3	4.5	7.5	4.5	2	4.5	1	J2	J2	25	26	22	18	4	-999.99	-999.99	-999.99	-999.99	-999.99	-999.99	-999.99	-999.99	-999.99	-999.99	5	3.5	8.5	4	7	2.5	3	6	-999.99	-999.99	-999.99	-999.99	-999.99	-999.99	-999.99	-999.99	-999.99	-999.99	5	E2	1	G2	1
RIOJA, LA	3	J1	6	NA	0.5	5.5	0.5	5.5	1	J3	J6	25	18	19	14	2	-999.99	-999.99	-999.99	-999.99	-999.99	-999.99	-999.99	-999.99	-999.99	-999.99	NA	4.5	10	5.5	5.5	2.5	0.5	5.5	-999.99	-999.99	-999.99	-999.99	-999.99	-999.99	-999.99	-999.99	-999.99	-999.99	5	E6	1	G2	1
RIOJA, LA	4	J99	9	NA	7	4	3	10	1	J5	J5	30	30	15	5	10	-999.99	-999.99	-999.99	-999.99	-999.99	-999.99	-999.99	-999.99	-999.99	-999.99	10	3.5	10	2.5	NA	2	2	7.5	-999.99	-999.99	-999.99	-999.99	-999.99	-999.99	-999.99	-999.99	-999.99	-999.99	5	E21	1	G3	1
RIOJA, LA	3	J1	0.5	0.5	0.5	8	0	9.5	1	J4	J5	30	20	25	15	4	-999.99	-999.99	-999.99	-999.99	-999.99	-999.99	-999.99	-999.99	-999.99	-999.99	1	1	10	6	7.5	0.5	0.5	8.5	-999.99	-999.99	-999.99	-999.99	-999.99	-999.99	-999.99	-999.99	-999.99	-999.99	5	E3	1	G3	1
RIOJA, LA	3	J4	0	0	4.5	8	0	8	1	J4	J5	15	20	5	40	5	-999.99	-999.99	-999.99	-999.99	-999.99	-999.99	-999.99	-999.99	-999.99	-999.99	15	2	8	5	9	3	2	8	-999.99	-999.99	-999.99	-999.99	-999.99	-999.99	-999.99	-999.99	-999.99	-999.99	5	E3	1	G2	4
RIOJA, LA	7	J1	8	5	6	4	7.5	5	1	J1	J3	45	25	30	10	0	-999.99	-999.99	-999.99	-999.99	-999.99	-999.99	-999.99	-999.99	-999.99	-999.99	0	5	6.5	4	5.5	2.5	2	4.5	-999.99	-999.99	-999.99	-999.99	-999.99	-999.99	-999.99	-999.99	-999.99	-999.99	5	E1	1	G1	1
NAVARRA	4	J1	7.5	4	6	7.5	1.5	7.5	1	J2	J4	20	10	10	10	5	-999.99	-999.99	-999.99	-999.99	-999.99	-999.99	10	-999.99	10	-999.99	25	2	8.5	3	6	1.5	1.5	5.5	-999.99	-999.99	-999.99	-999.99	-999.99	0	-999.99	2	-999.99	-999.99	5	E5	1	G2	1
RIOJA, LA	2	J1	3	2	1	8	0.5	9	1	J4	J5	40	20	30	7	2	-999.99	-999.99	-999.99	-999.99	-999.99	-999.99	-999.99	-999.99	-999.99	-999.99	1	2.5	10	4.5	9	2	2	NA	-999.99	-999.99	-999.99	-999.99	-999.99	-999.99	-999.99	-999.99	-999.99	-999.99	5	E5	1	G2	1
RIOJA, LA	6	J1	6	NA	3.5	3	3	2	1	J3	J6	30	22	18	12	4	-999.99	-999.99	-999.99	-999.99	-999.99	-999.99	-999.99	-999.99	-999.99	-999.99	14	5	6	3.5	NA	2	1	5.5	-999.99	-999.99	-999.99	-999.99	-999.99	-999.99	-999.99	-999.99	-999.99	-999.99	4	E0	1	G1	1
RIOJA, LA	3	J1	5	7.5	4.5	3	2.5	6	1	J6	J10	35	25	25	7	7	-999.99	-999.99	-999.99	-999.99	-999.99	-999.99	-999.99	-999.99	-999.99	-999.99	1	5	7	4	6.5	0	3	5	-999.99	-999.99	-999.99	-999.99	-999.99	-999.99	-999.99	-999.99	-999.99	-999.99	5	E4	2	G00	1
RIOJA, LA	6	J1	1.5	5.5	NA	NA	0	6.5	2	J5	J5	30	15	20	10	5	-999.99	-999.99	-999.99	-999.99	-999.99	-999.99	-999.99	-999.99	-999.99	-999.99	20	3.5	8.5	4.5	8	4	2.5	6	-999.99	-999.99	-999.99	-999.99	-999.99	-999.99	-999.99	-999.99	-999.99	-999.99	5	E5	1	G2	1
RIOJA, LA	2	J1	2	3	1.5	4	1.5	4.5	1	J4	J5	27	22	17	14	6	-999.99	-999.99	-999.99	-999.99	-999.99	-999.99	-999.99	-999.99	-999.99	-999.99	14	3	8	5.5	8.5	3.5	2.5	7.5	-999.99	-999.99	-999.99	-999.99	-999.99	-999.99	-999.99	-999.99	-999.99	-999.99	5	E5	1	G2	1
RIOJA, LA	6	J2	7	5.5	6	6.5	1	6	1	J10	J10	39	30	15	13	2	-999.99	-999.99	-999.99	-999.99	-999.99	-999.99	-999.99	-999.99	-999.99	-999.99	1	NA	8	2	6.5	3.5	2.5	NA	-999.99	-999.99	-999.99	-999.99	-999.99	-999.99	-999.99	-999.99	-999.99	-999.99	5	E21	1	G19	1
RIOJA, LA	1	J3	5	NA	7	9	0	10	1	J4	J5	27	22	21	18	9	-999.99	-999.99	-999.99	-999.99	-999.99	-999.99	-999.99	-999.99	-999.99	-999.99	3	2.5	8.5	5	6.5	2.5	2	5.5	-999.99	-999.99	-999.99	-999.99	-999.99	-999.99	-999.99	-999.99	-999.99	-999.99	5	E3	2	G00	4
NAVARRA	4	J3	7.5	4.5	6	3.5	3.5	5.5	1	J3	J3	20	20	40	10	0	-999.99	-999.99	-999.99	-999.99	-999.99	-999.99	0	-999.99	0	-999.99	10	5	NA	NA	7	NA	NA	NA	-999.99	-999.99	-999.99	-999.99	-999.99	NA	-999.99	NA	-999.99	-999.99	5	E2	5	G0	1
RIOJA, LA	2	J1	4	NA	4	6	1	7.5	1	J4	J2	55	15	20	4	5	-999.99	-999.99	-999.99	-999.99	-999.99	-999.99	-999.99	-999.99	-999.99	-999.99	1	2	9	3	8.5	1	1	8	-999.99	-999.99	-999.99	-999.99	-999.99	-999.99	-999.99	-999.99	-999.99	-999.99	5	E5	1	G2	1
RIOJA, LA	2	J2	0	1.5	2	8	0.5	8	1	J4	J5	35	40	10	10	5	-999.99	-999.99	-999.99	-999.99	-999.99	-999.99	-999.99	-999.99	-999.99	-999.99	0	2.5	8	6.5	10	2.5	2.5	8	-999.99	-999.99	-999.99	-999.99	-999.99	-999.99	-999.99	-999.99	-999.99	-999.99	1	E00	2	G00	1
NAVARRA	5	J1	8.5	5.5	8.5	7	3.5	8	1	J2	J5	NA	NA	NA	NA	NA	-999.99	-999.99	-999.99	-999.99	-999.99	-999.99	NA	-999.99	NA	-999.99	NA	5.5	6.5	5.5	5.5	3	6	NA	-999.99	-999.99	-999.99	-999.99	-999.99	1.5	-999.99	1	-999.99	-999.99	5	E3	1	G2	1
RIOJA, LA	0	J1	1	0	1	9	0	7	1	J4	J4	30	20	25	15	1	-999.99	-999.99	-999.99	-999.99	-999.99	-999.99	-999.99	-999.99	-999.99	-999.99	NA	1	10	6	10	2	2	10	-999.99	-999.99	-999.99	-999.99	-999.99	-999.99	-999.99	-999.99	-999.99	-999.99	3	E0	1	G3	1
ALAVA	1	J1	0	4	1	7	0	5.5	1	J12	J4	17	10	3	20	3	-999.99	-999.99	25	-999.99	-999.99	-999.99	22	-999.99	-999.99	-999.99	0	2	8	5	8.5	3	3.5	8	-999.99	NA	-999.99	-999.99	-999.99	2	-999.99	-999.99	-999.99	-999.99	5	E8	1	G7	1
RIOJA, LA	4	J1	3.5	2.5	3.5	3	2	3.5	1	J2	J5	40	25	5	10	5	-999.99	-999.99	-999.99	-999.99	-999.99	-999.99	-999.99	-999.99	-999.99	-999.99	5	2.5	7.5	NA	7.5	NA	2.5	6.5	-999.99	-999.99	-999.99	-999.99	-999.99	-999.99	-999.99	-999.99	-999.99	-999.99	5	E2	1	G2	1
HUESCA	0	J1	0	1.5	0.5	3.5	0	7	1	J5	J99	30	20	15	15	8	-999.99	-999.99	-999.99	-999.99	-999.99	-999.99	-999.99	-999.99	-999.99	-999.99	12	0	8.5	6.5	7.5	4.5	3	7	-999.99	-999.99	-999.99	-999.99	-999.99	-999.99	-999.99	-999.99	-999.99	-999.99	5	E21	1	G3	4
RIOJA, LA	5	J1	8	6	4	2	5	5	1	J3	J99	40	20	25	10	2	-999.99	-999.99	-999.99	-999.99	-999.99	-999.99	-999.99	-999.99	-999.99	-999.99	1	6	7	3.5	5.5	2	2	4.5	-999.99	-999.99	-999.99	-999.99	-999.99	-999.99	-999.99	-999.99	-999.99	-999.99	5	E21	1	G4	1
RIOJA, LA	2	J1	7.5	1	5.5	3	1.5	7	1	J5	J2	24	22	23	15	10	-999.99	-999.99	-999.99	-999.99	-999.99	-999.99	-999.99	-999.99	-999.99	-999.99	6	3	8.5	4.5	5.5	3	2	7.5	-999.99	-999.99	-999.99	-999.99	-999.99	-999.99	-999.99	-999.99	-999.99	-999.99	5	E2	1	G2	1
RIOJA, LA	1	J1	0	2	5	8	0	6	1	J4	J4	35	25	10	15	5	-999.99	-999.99	-999.99	-999.99	-999.99	-999.99	-999.99	-999.99	-999.99	-999.99	10	3	10	4	10	3	1	8.5	-999.99	-999.99	-999.99	-999.99	-999.99	-999.99	-999.99	-999.99	-999.99	-999.99	5	E5	1	G3	1
RIOJA, LA	2	J1	NA	1.5	1.5	NA	0	NA	4	J0	J0	32	22	18	10	3	-999.99	-999.99	-999.99	-999.99	-999.99	-999.99	-999.99	-999.99	-999.99	-999.99	NA	2.5	8.5	5.5	6	3.5	3.5	6.5	-999.99	-999.99	-999.99	-999.99	-999.99	-999.99	-999.99	-999.99	-999.99	-999.99	3	E0	6	G0	6
RIOJA, LA	3	J1	2	NA	6	8	0	8	1	J4	J2	40	30	20	10	0	-999.99	-999.99	-999.99	-999.99	-999.99	-999.99	-999.99	-999.99	-999.99	-999.99	0	2.5	9	4	8.5	2	2	6.5	-999.99	-999.99	-999.99	-999.99	-999.99	-999.99	-999.99	-999.99	-999.99	-999.99	5	E3	1	G2	1
RIOJA, LA	5	J3	7	4	8	8	0	8	1	J2	J2	35	20	15	20	10	-999.99	-999.99	-999.99	-999.99	-999.99	-999.99	-999.99	-999.99	-999.99	-999.99	0	3.5	8	4	6.5	2.5	2.5	6	-999.99	-999.99	-999.99	-999.99	-999.99	-999.99	-999.99	-999.99	-999.99	-999.99	5	E2	1	G2	1
RIOJA, LA	5	J1	0	0	2	7	0	8	1	J5	J4	35	25	10	20	5	-999.99	-999.99	-999.99	-999.99	-999.99	-999.99	-999.99	-999.99	-999.99	-999.99	5	2	10	7	9	3	2	7.5	-999.99	-999.99	-999.99	-999.99	-999.99	-999.99	-999.99	-999.99	-999.99	-999.99	5	E3	1	G3	1
RIOJA, LA	6	J1	10	5.5	6	5	4.5	6	1	J3	J3	35	20	30	10	0	-999.99	-999.99	-999.99	-999.99	-999.99	-999.99	-999.99	-999.99	-999.99	-999.99	5	4	6.5	2.5	5	0	4	6.5	-999.99	-999.99	-999.99	-999.99	-999.99	-999.99	-999.99	-999.99	-999.99	-999.99	1	E00	2	G00	2
RIOJA, LA	3	J4	3.5	NA	5.5	6.5	0.5	6	1	J4	J4	18	17	30	35	0	-999.99	-999.99	-999.99	-999.99	-999.99	-999.99	-999.99	-999.99	-999.99	-999.99	0	4	9.5	4	6	3	2	4	-999.99	-999.99	-999.99	-999.99	-999.99	-999.99	-999.99	-999.99	-999.99	-999.99	5	E4	1	G19	1
RIOJA, LA	5	J1	6	6	6	NA	3	6	1	J3	J2	25	25	25	20	5	-999.99	-999.99	-999.99	-999.99	-999.99	-999.99	-999.99	-999.99	-999.99	-999.99	0	3.5	8	4	NA	3	3	5.5	-999.99	-999.99	-999.99	-999.99	-999.99	-999.99	-999.99	-999.99	-999.99	-999.99	5	E6	1	G19	1
RIOJA, LA	1	J1	3	2	0.5	3	0.5	4	1	J3	J4	20	18	19	12	4	-999.99	-999.99	-999.99	-999.99	-999.99	-999.99	-999.99	-999.99	-999.99	-999.99	4	NA	8	5.5	6	2	3	4.5	-999.99	-999.99	-999.99	-999.99	-999.99	-999.99	-999.99	-999.99	-999.99	-999.99	5	E21	1	G19	1
RIOJA, LA	2	J1	8.5	NA	8.5	7	0	6.5	1	J2	J3	40	20	30	0	0	-999.99	-999.99	-999.99	-999.99	-999.99	-999.99	-999.99	-999.99	-999.99	-999.99	10	2	8	3	7	2	2	NA	-999.99	-999.99	-999.99	-999.99	-999.99	-999.99	-999.99	-999.99	-999.99	-999.99	5	E2	1	G19	1
RIOJA, LA	2	NA	2	0	0	1	1	1.5	1	J3	J5	25	25	25	15	5	-999.99	-999.99	-999.99	-999.99	-999.99	-999.99	-999.99	-999.99	-999.99	-999.99	5	3.5	7	6	6.5	4	3	6.5	-999.99	-999.99	-999.99	-999.99	-999.99	-999.99	-999.99	-999.99	-999.99	-999.99	5	E3	1	G3	1
RIOJA, LA	7	J1	6	6.5	4	0	5.5	0	1	J99	J99	26	22	21	15	5	-999.99	-999.99	-999.99	-999.99	-999.99	-999.99	-999.99	-999.99	-999.99	-999.99	11	7	5.5	4	NA	0	1	4.5	-999.99	-999.99	-999.99	-999.99	-999.99	-999.99	-999.99	-999.99	-999.99	-999.99	5	E6	1	G1	1
RIOJA, LA	2	J1	3.5	3	3	2.5	0	2.5	1	J3	J4	30	20	25	15	5	-999.99	-999.99	-999.99	-999.99	-999.99	-999.99	-999.99	-999.99	-999.99	-999.99	5	2	8	4.5	7	1.5	4	8.5	-999.99	-999.99	-999.99	-999.99	-999.99	-999.99	-999.99	-999.99	-999.99	-999.99	5	E21	2	G00	1
RIOJA, LA	4	J1	1.5	3.5	4.5	4.5	2.5	5.5	2	J2	J10	30	25	20	20	4	-999.99	-999.99	-999.99	-999.99	-999.99	-999.99	-999.99	-999.99	-999.99	-999.99	1	4	8	4.5	7.5	4	3	7	-999.99	-999.99	-999.99	-999.99	-999.99	-999.99	-999.99	-999.99	-999.99	-999.99	5	E21	7	G0	1
RIOJA, LA	5	J1	7	NA	7	6	6.5	6	3	J0	J0	40	30	17	10	3	-999.99	-999.99	-999.99	-999.99	-999.99	-999.99	-999.99	-999.99	-999.99	-999.99	0	5.5	8	4	7	2	1	8	-999.99	-999.99	-999.99	-999.99	-999.99	-999.99	-999.99	-999.99	-999.99	-999.99	3	E0	6	G0	6
RIOJA, LA	4	J1	8	5	7	8	2	6	1	J4	J3	27	20	23	15	5	-999.99	-999.99	-999.99	-999.99	-999.99	-999.99	-999.99	-999.99	-999.99	-999.99	5	3.5	7	4	5	2	3	NA	-999.99	-999.99	-999.99	-999.99	-999.99	-999.99	-999.99	-999.99	-999.99	-999.99	5	E5	1	G2	1
SANTA CRUZ DE TENERIFE	3	J4	0	2.5	0.5	9	0	8	1	J4	J5	15	15	10	40	8	-999.99	-999.99	-999.99	-999.99	-999.99	-999.99	-999.99	-999.99	-999.99	2	10	2	8.5	7	9.5	3	2	4.5	-999.99	-999.99	-999.99	-999.99	-999.99	-999.99	-999.99	-999.99	7	-999.99	5	E18	1	G3	1
RIOJA, LA	2	J4	2	0	3	7.5	0	5.5	1	J4	J4	35	25	15	12	4	-999.99	-999.99	-999.99	-999.99	-999.99	-999.99	-999.99	-999.99	-999.99	-999.99	9	2	8.5	6	8	3	3.5	8	-999.99	-999.99	-999.99	-999.99	-999.99	-999.99	-999.99	-999.99	-999.99	-999.99	1	E00	2	G00	1
RIOJA, LA	4	J1	0.5	1	3	4.5	0	6	1	J4	J4	40	30	20	7	2	-999.99	-999.99	-999.99	-999.99	-999.99	-999.99	-999.99	-999.99	-999.99	-999.99	1	3	8	6	7.5	2	1	7	-999.99	-999.99	-999.99	-999.99	-999.99	-999.99	-999.99	-999.99	-999.99	-999.99	5	E5	1	G3	1
RIOJA, LA	2	J3	9	NA	8	3.5	3	NA	1	J2	J3	35	25	25	10	3	-999.99	-999.99	-999.99	-999.99	-999.99	-999.99	-999.99	-999.99	-999.99	-999.99	2	1.5	9	1	5.5	3.5	4.5	4.5	-999.99	-999.99	-999.99	-999.99	-999.99	-999.99	-999.99	-999.99	-999.99	-999.99	4	E0	1	G2	1
RIOJA, LA	4	J1	5	NA	5	3	2	3	1	J99	J99	35	NA	NA	NA	NA	-999.99	-999.99	-999.99	-999.99	-999.99	-999.99	-999.99	-999.99	-999.99	-999.99	NA	5.5	7	5.5	6	2	2	6	-999.99	-999.99	-999.99	-999.99	-999.99	-999.99	-999.99	-999.99	-999.99	-999.99	5	E21	1	G19	1
RIOJA, LA	6	J2	NA	5	8	6	4	NA	1	J2	J4	40	45	5	5	0	-999.99	-999.99	-999.99	-999.99	-999.99	-999.99	-999.99	-999.99	-999.99	-999.99	0	5	5	NA	5	NA	NA	NA	-999.99	-999.99	-999.99	-999.99	-999.99	-999.99	-999.99	-999.99	-999.99	-999.99	4	E0	2	G00	2
RIOJA, LA	7	J1	5	NA	3	0	7	1	1	J1	J1	40	25	15	10	6	-999.99	-999.99	-999.99	-999.99	-999.99	-999.99	-999.99	-999.99	-999.99	-999.99	4	7	7	3	5	1	0.5	4	-999.99	-999.99	-999.99	-999.99	-999.99	-999.99	-999.99	-999.99	-999.99	-999.99	5	E1	1	G1	1
RIOJA, LA	4	J3	10	0	0	0	10	0	1	J3	J1	30	20	25	15	4	-999.99	-999.99	-999.99	-999.99	-999.99	-999.99	-999.99	-999.99	-999.99	-999.99	6	10	10	0	10	0	0	0	-999.99	-999.99	-999.99	-999.99	-999.99	-999.99	-999.99	-999.99	-999.99	-999.99	1	E00	2	G00	1
RIOJA, LA	1	J3	NA	NA	NA	3.5	0	3.5	1	J2	J3	55	18	18	4	3	-999.99	-999.99	-999.99	-999.99	-999.99	-999.99	-999.99	-999.99	-999.99	-999.99	2	2	10	NA	5.5	0	1.5	7.5	-999.99	-999.99	-999.99	-999.99	-999.99	-999.99	-999.99	-999.99	-999.99	-999.99	5	E3	1	G2	1
RIOJA, LA	8	J3	9	3	NA	1	0.5	0	1	J3	J3	25	15	25	10	7	-999.99	-999.99	-999.99	-999.99	-999.99	-999.99	-999.99	-999.99	-999.99	-999.99	18	6	6.5	2	5.5	0.5	0	7	-999.99	-999.99	-999.99	-999.99	-999.99	-999.99	-999.99	-999.99	-999.99	-999.99	5	E5	1	G19	1
ALAVA	3	J1	2	0	7	7	2	8	1	J12	J12	22	10	4	11	5	-999.99	-999.99	24	-999.99	-999.99	-999.99	23	-999.99	-999.99	-999.99	1	9	8	5	8	4	2	8	-999.99	5	-999.99	-999.99	-999.99	2	-999.99	-999.99	-999.99	-999.99	5	E8	1	G7	1
RIOJA, LA	4	J1	3	NA	1	0	4.5	1	1	J99	J99	NA	NA	NA	NA	NA	-999.99	-999.99	-999.99	-999.99	-999.99	-999.99	-999.99	-999.99	-999.99	-999.99	NA	7	6	3	4	0	2	3	-999.99	-999.99	-999.99	-999.99	-999.99	-999.99	-999.99	-999.99	-999.99	-999.99	5	E21	1	G1	1
NAVARRA	6	J1	8	NA	5.5	4.5	2.5	5.5	1	J3	J2	15	0	5	20	0	-999.99	-999.99	-999.99	-999.99	-999.99	-999.99	60	-999.99	0	-999.99	0	5	8	4	6	2	NA	NA	-999.99	-999.99	-999.99	-999.99	-999.99	0.5	-999.99	NA	-999.99	-999.99	5	E5	1	G4	1
RIOJA, LA	4	J1	7.5	6.5	4	2.5	2.5	3	1	J3	J6	36	23	16	12	4	-999.99	-999.99	-999.99	-999.99	-999.99	-999.99	-999.99	-999.99	-999.99	-999.99	9	5.5	8	4	6	2	1.5	5.5	-999.99	-999.99	-999.99	-999.99	-999.99	-999.99	-999.99	-999.99	-999.99	-999.99	5	E6	2	G00	1
RIOJA, LA	4	J1	3	NA	4	1	5	NA	1	NA	NA	51	30	10	8	1	-999.99	-999.99	-999.99	-999.99	-999.99	-999.99	-999.99	-999.99	-999.99	-999.99	0	5.5	7	4	6	2.5	2.5	2.5	-999.99	-999.99	-999.99	-999.99	-999.99	-999.99	-999.99	-999.99	-999.99	-999.99	4	E0	1	G1	1
RIOJA, LA	3	J3	5	0	3	0.5	3	2	1	J3	J3	25	25	30	15	3	-999.99	-999.99	-999.99	-999.99	-999.99	-999.99	-999.99	-999.99	-999.99	-999.99	2	5	6.5	4.5	7	0	2	5.5	-999.99	-999.99	-999.99	-999.99	-999.99	-999.99	-999.99	-999.99	-999.99	-999.99	5	E21	1	G2	1
RIOJA, LA	2	J2	4	4	7	5	0	7	1	J2	J4	30	25	15	15	2	-999.99	-999.99	-999.99	-999.99	-999.99	-999.99	-999.99	-999.99	-999.99	-999.99	NA	3	8.5	4	8	1.5	1.5	5.5	-999.99	-999.99	-999.99	-999.99	-999.99	-999.99	-999.99	-999.99	-999.99	-999.99	5	E2	1	G2	1
RIOJA, LA	7	J1	9	0	2	0	3.5	0	1	J3	J3	30	20	20	15	5	-999.99	-999.99	-999.99	-999.99	-999.99	-999.99	-999.99	-999.99	-999.99	-999.99	10	6	7.5	2.5	5.5	0	0.5	4	-999.99	-999.99	-999.99	-999.99	-999.99	-999.99	-999.99	-999.99	-999.99	-999.99	5	E1	1	G1	1
RIOJA, LA	3	J1	7.5	5	7.5	8	1.5	8.5	1	J4	J5	25	25	20	15	10	-999.99	-999.99	-999.99	-999.99	-999.99	-999.99	-999.99	-999.99	-999.99	-999.99	5	1.5	9	5	8	2	1	NA	-999.99	-999.99	-999.99	-999.99	-999.99	-999.99	-999.99	-999.99	-999.99	-999.99	5	E5	1	G19	1
RIOJA, LA	3	J1	1	4	3.5	4	2.5	7	1	J99	J99	65	25	5	5	0	-999.99	-999.99	-999.99	-999.99	-999.99	-999.99	-999.99	-999.99	-999.99	-999.99	0	1	NA	NA	8	4	4	NA	-999.99	-999.99	-999.99	-999.99	-999.99	-999.99	-999.99	-999.99	-999.99	-999.99	5	E21	1	G19	1
RIOJA, LA	4	J1	7	5.5	0	0	6	0	1	J1	J1	40	20	22	15	3	-999.99	-999.99	-999.99	-999.99	-999.99	-999.99	-999.99	-999.99	-999.99	-999.99	0	8	7	3.5	6.5	0	0	NA	-999.99	-999.99	-999.99	-999.99	-999.99	-999.99	-999.99	-999.99	-999.99	-999.99	5	E1	2	G00	NA
ZARAGOZA	4	J1	0	0	7	8	0	7	2	J5	J4	35	25	20	20	5	-999.99	-999.99	-999.99	-999.99	-999.99	-999.99	-999.99	-999.99	-999.99	-999.99	0	2.5	10	NA	10	2	2.5	8	-999.99	-999.99	-999.99	-999.99	-999.99	-999.99	-999.99	-999.99	-999.99	-999.99	4	E0	1	G2	6
RIOJA, LA	7	J1	NA	7	7	0	7	5	1	J1	J1	50	48	40	10	5	-999.99	-999.99	-999.99	-999.99	-999.99	-999.99	-999.99	-999.99	-999.99	-999.99	5	7	7	5	6	3	3	4.5	-999.99	-999.99	-999.99	-999.99	-999.99	-999.99	-999.99	-999.99	-999.99	-999.99	5	E1	1	G4	1
RIOJA, LA	4	J1	NA	3.5	3.5	2.5	3.5	3.5	1	J3	J3	30	25	25	10	5	-999.99	-999.99	-999.99	-999.99	-999.99	-999.99	-999.99	-999.99	-999.99	-999.99	5	3.5	8	2	5.5	0.5	1	5	-999.99	-999.99	-999.99	-999.99	-999.99	-999.99	-999.99	-999.99	-999.99	-999.99	5	E2	1	G2	1
RIOJA, LA	3	J1	3	3.5	8	10	0	6.5	1	J4	J2	40	30	5	20	0	-999.99	-999.99	-999.99	-999.99	-999.99	-999.99	-999.99	-999.99	-999.99	-999.99	5	3	9	3	8.5	2	4	8.5	-999.99	-999.99	-999.99	-999.99	-999.99	-999.99	-999.99	-999.99	-999.99	-999.99	1	E0	2	G00	1
RIOJA, LA	1	J1	1.5	NA	5	9.5	0	7.5	1	J4	J5	35	25	10	25	5	-999.99	-999.99	-999.99	-999.99	-999.99	-999.99	-999.99	-999.99	-999.99	-999.99	0	1.5	8.5	4.5	9	2	1	8	-999.99	-999.99	-999.99	-999.99	-999.99	-999.99	-999.99	-999.99	-999.99	-999.99	1	E00	2	G00	2
MADRID	3	J1	8.5	7.5	3	4	1.5	3	1	J3	J6	30	10	25	20	10	0	-999.99	-999.99	-999.99	-999.99	-999.99	-999.99	-999.99	-999.99	-999.99	5	5	7	3	NA	0.5	1.5	NA	-999.99	-999.99	-999.99	-999.99	-999.99	-999.99	-999.99	-999.99	-999.99	-999.99	2	E0	1	G1	1
RIOJA, LA	3	J3	8	3	NA	3	3	4	1	J3	J99	30	18	25	15	10	-999.99	-999.99	-999.99	-999.99	-999.99	-999.99	-999.99	-999.99	-999.99	-999.99	2	NA	8	6	6.5	2	3.5	NA	-999.99	-999.99	-999.99	-999.99	-999.99	-999.99	-999.99	-999.99	-999.99	-999.99	5	E21	1	G19	1
VALENCIA	4	J3	7.5	6	6.5	7	0	10	1	J5	J4	21	20	20	29	5	-999.99	-999.99	-999.99	-999.99	-999.99	-999.99	-999.99	-999.99	-999.99	-999.99	5	3.5	8.5	6.5	7.5	3	2.5	6	-999.99	-999.99	-999.99	-999.99	-999.99	-999.99	-999.99	-999.99	-999.99	-999.99	5	E7	1	G3	1
RIOJA, LA	4	J1	6	NA	3.5	3.5	3.5	NA	1	J3	J3	40	10	20	20	5	-999.99	-999.99	-999.99	-999.99	-999.99	-999.99	-999.99	-999.99	-999.99	-999.99	5	3	8	4	5	1.5	2.5	6.5	-999.99	-999.99	-999.99	-999.99	-999.99	-999.99	-999.99	-999.99	-999.99	-999.99	1	E00	2	G00	1
RIOJA, LA	3	J1	10	5	1.5	0	0.5	4.5	1	J3	J1	29	18	22	15	5	-999.99	-999.99	-999.99	-999.99	-999.99	-999.99	-999.99	-999.99	-999.99	-999.99	1	6	8.5	3.5	6.5	0	1.5	6	-999.99	-999.99	-999.99	-999.99	-999.99	-999.99	-999.99	-999.99	-999.99	-999.99	5	E1	1	G1	1
RIOJA, LA	4	J1	3.5	NA	4	4	2.5	5.5	2	J2	J4	33	21	16	12	7	-999.99	-999.99	-999.99	-999.99	-999.99	-999.99	-999.99	-999.99	-999.99	-999.99	11	3.5	8	4.5	7.5	3	3	7	-999.99	-999.99	-999.99	-999.99	-999.99	-999.99	-999.99	-999.99	-999.99	-999.99	3	E0	1	G2	1
RIOJA, LA	0	J2	4	4.5	2	4.5	0	5.5	5	J2	J5	30	30	15	15	10	-999.99	-999.99	-999.99	-999.99	-999.99	-999.99	-999.99	-999.99	-999.99	-999.99	0	2.5	10	NA	6	2.5	1.5	NA	-999.99	-999.99	-999.99	-999.99	-999.99	-999.99	-999.99	-999.99	-999.99	-999.99	5	E2	1	G2	1
VALENCIA	3	J1	3	2	1	6	1	9	1	J4	J5	26	19	21	23	4	-999.99	-999.99	-999.99	-999.99	-999.99	-999.99	-999.99	-999.99	-999.99	-999.99	7	2.5	8.5	5	6	3	2	5.5	-999.99	-999.99	-999.99	-999.99	-999.99	-999.99	-999.99	-999.99	-999.99	-999.99	5	E7	1	G5	1
RIOJA, LA	2	J1	0	0	8	0	0	6	1	J2	J2	35	25	20	15	2	-999.99	-999.99	-999.99	-999.99	-999.99	-999.99	-999.99	-999.99	-999.99	-999.99	2	2	8	3	9	2	0	7.5	-999.99	-999.99	-999.99	-999.99	-999.99	-999.99	-999.99	-999.99	-999.99	-999.99	5	E2	1	G2	1
RIOJA, LA	1	J1	8	1	3	3	3	0	1	J99	J3	40	20	20	10	1	-999.99	-999.99	-999.99	-999.99	-999.99	-999.99	-999.99	-999.99	-999.99	-999.99	9	9	3.5	3.5	4	0	0	3.5	-999.99	-999.99	-999.99	-999.99	-999.99	-999.99	-999.99	-999.99	-999.99	-999.99	5	E21	5	G00	1
RIOJA, LA	4	J1	7	NA	6	3	3	NA	1	J3	J99	35	20	20	10	5	-999.99	-999.99	-999.99	-999.99	-999.99	-999.99	-999.99	-999.99	-999.99	-999.99	10	6.5	7.5	4	5.5	0	0	4.5	-999.99	-999.99	-999.99	-999.99	-999.99	-999.99	-999.99	-999.99	-999.99	-999.99	5	E21	2	G00	1
RIOJA, LA	7	J1	9	0	4	7.5	0	8	1	J3	J99	30	20	25	25	0	-999.99	-999.99	-999.99	-999.99	-999.99	-999.99	-999.99	-999.99	-999.99	-999.99	0	5	8	2	5.5	0	NA	NA	-999.99	-999.99	-999.99	-999.99	-999.99	-999.99	-999.99	-999.99	-999.99	-999.99	5	E6	1	G4	1
BARCELONA	4	J3	NA	NA	1.5	7	0	5	2	J4	J99	5	15	15	30	-999.99	-999.99	17	-999.99	15	-999.99	15	-999.99	-999.99	-999.99	-999.99	17	2	9.5	3.5	9	0	-999.99	NA	0	-999.99	7.5	-999.99	7	-999.99	-999.99	-999.99	-999.99	-999.99	2	E0	1	G19	4
BARCELONA	4	J99	0.5	5	2	4.5	1	4	1	J7	J7	NA	NA	NA	NA	-999.99	-999.99	NA	-999.99	NA	-999.99	NA	-999.99	-999.99	-999.99	-999.99	NA	3	9.5	4.5	8	3.5	-999.99	7.5	2	-999.99	9.5	-999.99	6	-999.99	-999.99	-999.99	-999.99	-999.99	5	E13	1	G10	1
ALICANTE	3	J1	0	NA	4	6	0	8.5	1	J4	J5	30	20	15	15	3	-999.99	-999.99	-999.99	-999.99	-999.99	-999.99	-999.99	-999.99	-999.99	-999.99	2	2	8	6	9	2.5	2	9	-999.99	-999.99	-999.99	-999.99	-999.99	-999.99	-999.99	-999.99	-999.99	-999.99	5	E7	1	G5	1
RIOJA, LA	4	J1	3	1	4	4	1	6.5	1	J2	J4	45	15	25	8	5	-999.99	-999.99	-999.99	-999.99	-999.99	-999.99	-999.99	-999.99	-999.99	-999.99	2	4	8.5	6	7.5	3.5	3.5	7.5	-999.99	-999.99	-999.99	-999.99	-999.99	-999.99	-999.99	-999.99	-999.99	-999.99	5	E5	1	G2	1
VALENCIA	2	J1	2	NA	3	7.5	0.5	6.5	1	J4	J4	25	20	20	15	NA	-999.99	-999.99	-999.99	-999.99	-999.99	-999.99	-999.99	-999.99	-999.99	-999.99	10	2.5	7.5	5.5	8.5	3	2	7.5	-999.99	-999.99	-999.99	-999.99	-999.99	-999.99	-999.99	-999.99	-999.99	-999.99	3	E0	6	G0	1
RIOJA, LA	3	J4	0	0	6	7	0	10	1	J4	J5	40	20	20	8	7	-999.99	-999.99	-999.99	-999.99	-999.99	-999.99	-999.99	-999.99	-999.99	-999.99	5	8	0.5	5.5	0.5	8	8.5	2	-999.99	-999.99	-999.99	-999.99	-999.99	-999.99	-999.99	-999.99	-999.99	-999.99	5	E5	2	G00	1
VALENCIA	3	J1	2	2	4	7	0	8.5	1	J5	J4	25	20	20	20	10	-999.99	-999.99	-999.99	-999.99	-999.99	-999.99	-999.99	-999.99	-999.99	-999.99	5	2.5	8	6.5	8.5	2.5	1.5	8	-999.99	-999.99	-999.99	-999.99	-999.99	-999.99	-999.99	-999.99	-999.99	-999.99	5	E7	1	G3	1
VALENCIA	2	J1	7	NA	6	6.5	1	8.5	1	J4	J5	24	21	20	16	8	-999.99	-999.99	-999.99	-999.99	-999.99	-999.99	-999.99	-999.99	-999.99	-999.99	21	4	7.5	4	7	3.5	2.5	5.5	-999.99	-999.99	-999.99	-999.99	-999.99	-999.99	-999.99	-999.99	-999.99	-999.99	5	E3	1	G3	1
GIRONA	7	J1	5.5	NA	4	3.5	4	1	1	J3	J3	11	10	17	15	-999.99	-999.99	22	-999.99	6	-999.99	15	-999.99	-999.99	-999.99	-999.99	4	4.5	9	6.5	5.5	3.5	-999.99	6	5.5	-999.99	9	-999.99	8.5	-999.99	-999.99	-999.99	-999.99	-999.99	5	E6	1	G19	1
VALENCIA	3	J3	3	NA	4	4	2	5.5	2	NA	J99	25	18	17	16	4	-999.99	-999.99	-999.99	-999.99	-999.99	-999.99	-999.99	-999.99	-999.99	-999.99	20	3.5	8	6.5	8	4	3	9	-999.99	-999.99	-999.99	-999.99	-999.99	-999.99	-999.99	-999.99	-999.99	-999.99	5	E7	1	G5	1
VALENCIA	5	J3	7	0.5	5	8	0	3	1	J3	J4	40	20	20	14	0	-999.99	-999.99	-999.99	-999.99	-999.99	-999.99	-999.99	-999.99	-999.99	-999.99	6	5	9	7	NA	NA	4	7	-999.99	-999.99	-999.99	-999.99	-999.99	-999.99	-999.99	-999.99	-999.99	-999.99	5	E21	1	G2	1
RIOJA, LA	3	J2	7	NA	7	2	0	NA	5	J3	J2	30	30	20	10	5	-999.99	-999.99	-999.99	-999.99	-999.99	-999.99	-999.99	-999.99	-999.99	-999.99	5	4	8	2.5	6.5	0	NA	1	-999.99	-999.99	-999.99	-999.99	-999.99	-999.99	-999.99	-999.99	-999.99	-999.99	1	E00	2	G00	1
RIOJA, LA	4	J4	4.5	5	6	9	0	5	1	J4	J4	40	20	20	20	0	-999.99	-999.99	-999.99	-999.99	-999.99	-999.99	-999.99	-999.99	-999.99	-999.99	0	1	9.5	4.5	5.5	3	3.5	6	-999.99	-999.99	-999.99	-999.99	-999.99	-999.99	-999.99	-999.99	-999.99	-999.99	5	E5	1	G2	1
VALENCIA	7	J1	6.5	NA	4.5	0.5	6	2	1	J1	J3	35	15	25	17	3	-999.99	-999.99	-999.99	-999.99	-999.99	-999.99	-999.99	-999.99	-999.99	-999.99	5	7	7	4	6.5	3	2.5	6.5	-999.99	-999.99	-999.99	-999.99	-999.99	-999.99	-999.99	-999.99	-999.99	-999.99	5	E1	1	G1	1
NAVARRA	4	J1	3	4	3	5	3	7.5	1	J5	J5	36	36	8	14	6	-999.99	-999.99	-999.99	-999.99	-999.99	-999.99	2	-999.99	1	-999.99	2	3	9	6	8.5	1.5	3	6	-999.99	-999.99	-999.99	-999.99	-999.99	1.5	-999.99	NA	-999.99	-999.99	5	E5	1	G3	6
RIOJA, LA	6	J1	6.5	NA	2	2	4	1.5	1	J3	J6	45	25	30	15	2	-999.99	-999.99	-999.99	-999.99	-999.99	-999.99	-999.99	-999.99	-999.99	-999.99	5	5	7	3	NA	0.5	1	6	-999.99	-999.99	-999.99	-999.99	-999.99	-999.99	-999.99	-999.99	-999.99	-999.99	5	E21	2	G00	4
RIOJA, LA	7	J1	4	2.5	4	0	9.5	NA	1	J1	J1	40	25	15	8	4	-999.99	-999.99	-999.99	-999.99	-999.99	-999.99	-999.99	-999.99	-999.99	-999.99	8	6.5	6.5	3	4	2.5	1.5	4.5	-999.99	-999.99	-999.99	-999.99	-999.99	-999.99	-999.99	-999.99	-999.99	-999.99	5	E1	1	G1	1
RIOJA, LA	2	J1	2	NA	6.5	7	0.5	5.5	1	J4	J99	40	21	12	12	5	-999.99	-999.99	-999.99	-999.99	-999.99	-999.99	-999.99	-999.99	-999.99	-999.99	5	2	10	6	10	2.5	2	NA	-999.99	-999.99	-999.99	-999.99	-999.99	-999.99	-999.99	-999.99	-999.99	-999.99	4	E0	1	G19	1
RIOJA, LA	1	J1	2	1	0	0	0.5	0	5	J99	J99	26	20	21	13	5	-999.99	-999.99	-999.99	-999.99	-999.99	-999.99	-999.99	-999.99	-999.99	-999.99	4	9	4	1.5	3	0	0	2.5	-999.99	-999.99	-999.99	-999.99	-999.99	-999.99	-999.99	-999.99	-999.99	-999.99	5	E21	1	G1	1
RIOJA, LA	4	J1	9	2	0.5	0	3	6	1	J3	J3	40	15	30	20	3	-999.99	-999.99	-999.99	-999.99	-999.99	-999.99	-999.99	-999.99	-999.99	-999.99	5	7	8	4	6	0	1	4.5	-999.99	-999.99	-999.99	-999.99	-999.99	-999.99	-999.99	-999.99	-999.99	-999.99	5	E6	1	G1	1
RIOJA, LA	4	J2	7	5	5	5	6	4.5	1	J6	J2	NA	NA	NA	NA	NA	-999.99	-999.99	-999.99	-999.99	-999.99	-999.99	-999.99	-999.99	-999.99	-999.99	NA	3	4	7	6	8.5	8.5	6.5	-999.99	-999.99	-999.99	-999.99	-999.99	-999.99	-999.99	-999.99	-999.99	-999.99	5	E4	1	G4	1
RIOJA, LA	2	J1	2	3.5	1	6.5	0	9	1	J4	J5	30	25	20	20	5	-999.99	-999.99	-999.99	-999.99	-999.99	-999.99	-999.99	-999.99	-999.99	-999.99	5	3	8.5	5.5	7	3	2	7.5	-999.99	-999.99	-999.99	-999.99	-999.99	-999.99	-999.99	-999.99	-999.99	-999.99	5	E5	1	G1	1
VALENCIA	3	J1	1	4	3.5	4	1	4.5	1	NA	J4	30	20	20	10	3	-999.99	-999.99	-999.99	-999.99	-999.99	-999.99	-999.99	-999.99	-999.99	-999.99	17	4.5	9	5.5	8.5	3	3	8	-999.99	-999.99	-999.99	-999.99	-999.99	-999.99	-999.99	-999.99	-999.99	-999.99	5	E7	1	G5	1
RIOJA, LA	0	J99	0	0	0	NA	0	NA	1	J4	J5	20	10	10	30	20	-999.99	-999.99	-999.99	-999.99	-999.99	-999.99	-999.99	-999.99	-999.99	-999.99	10	1	10	9.5	10	2	1.5	9.5	-999.99	-999.99	-999.99	-999.99	-999.99	-999.99	-999.99	-999.99	-999.99	-999.99	5	E21	1	G3	1
MADRID	0	J4	5.5	2	3.5	10	0	7	1	J4	J5	35	20	15	22	5	1	-999.99	-999.99	-999.99	-999.99	-999.99	-999.99	-999.99	-999.99	-999.99	2	1	10	10	10	2.5	3	10	-999.99	-999.99	-999.99	-999.99	-999.99	-999.99	-999.99	-999.99	-999.99	-999.99	4	E0	6	G0	1
CANTABRIA	2	J1	1.5	1	2	4	0	1	2	J4	J5	30	40	5	15	3	-999.99	-999.99	-999.99	-999.99	-999.99	-999.99	-999.99	-999.99	-999.99	-999.99	7	2	10	3	3	1	4.5	3.5	-999.99	-999.99	-999.99	-999.99	-999.99	-999.99	-999.99	-999.99	-999.99	-999.99	2	E0	2	G00	2
RIOJA, LA	4	J1	0	5	6	0	4	8	2	J10	J5	35	25	30	2	7	-999.99	-999.99	-999.99	-999.99	-999.99	-999.99	-999.99	-999.99	-999.99	-999.99	1	3	6	4.5	7.5	1.5	3	5.5	-999.99	-999.99	-999.99	-999.99	-999.99	-999.99	-999.99	-999.99	-999.99	-999.99	1	E00	2	G00	2
RIOJA, LA	3	J1	2	NA	2	2	1	NA	3	J0	J99	43	40	5	8	3	-999.99	-999.99	-999.99	-999.99	-999.99	-999.99	-999.99	-999.99	-999.99	-999.99	1	NA	8	4	6	3	3	6	-999.99	-999.99	-999.99	-999.99	-999.99	-999.99	-999.99	-999.99	-999.99	-999.99	4	E0	7	G0	6
BARCELONA	5	J1	3	2	3.5	2.5	2	4	5	J0	J0	12	18	20	5	-999.99	-999.99	18	-999.99	2	-999.99	23	-999.99	-999.99	-999.99	-999.99	2	2.5	8.5	5	8	2	-999.99	8.5	4	-999.99	8.5	-999.99	8	-999.99	-999.99	-999.99	-999.99	-999.99	3	E0	6	G0	6
VALENCIA	2	J1	0	0	2	3	0	6	1	J4	J4	20	15	10	30	10	-999.99	-999.99	-999.99	-999.99	-999.99	-999.99	-999.99	-999.99	-999.99	-999.99	15	NA	10	6.5	10	2.5	2	10	-999.99	-999.99	-999.99	-999.99	-999.99	-999.99	-999.99	-999.99	-999.99	-999.99	5	E7	1	G5	1
VALENCIA	3	J1	4	1	5.5	8	1	7	1	J4	J5	35	20	25	15	5	-999.99	-999.99	-999.99	-999.99	-999.99	-999.99	-999.99	-999.99	-999.99	-999.99	0	2.5	7.5	5	6.5	1.5	1.5	7	-999.99	-999.99	-999.99	-999.99	-999.99	-999.99	-999.99	-999.99	-999.99	-999.99	5	E7	1	G5	1
BARCELONA	2	J1	1	1.5	2	3	0	4	4	J0	J0	10	15	15	10	-999.99	-999.99	20	-999.99	5	-999.99	20	-999.99	-999.99	-999.99	-999.99	5	0	9	8	9	3.5	-999.99	8	6	-999.99	8.5	-999.99	8	-999.99	-999.99	-999.99	-999.99	-999.99	4	E0	6	G0	1
RIOJA, LA	4	J1	6.5	4.5	7	5.5	4	9	1	J4	J2	27	22	18	15	4	-999.99	-999.99	-999.99	-999.99	-999.99	-999.99	-999.99	-999.99	-999.99	-999.99	6	4	7	4.5	5.5	3	2.5	5.5	-999.99	-999.99	-999.99	-999.99	-999.99	-999.99	-999.99	-999.99	-999.99	-999.99	5	E2	1	G4	1
VALENCIA	3	J99	4	0	3	0.5	3.5	1	1	J99	J99	30	20	30	10	5	-999.99	-999.99	-999.99	-999.99	-999.99	-999.99	-999.99	-999.99	-999.99	-999.99	5	7	5	3.5	4.5	2.5	3	4	-999.99	-999.99	-999.99	-999.99	-999.99	-999.99	-999.99	-999.99	-999.99	-999.99	5	E1	1	G1	1
RIOJA, LA	3	J2	6	6.5	NA	5.5	1	NA	1	J2	J3	50	30	5	10	3	-999.99	-999.99	-999.99	-999.99	-999.99	-999.99	-999.99	-999.99	-999.99	-999.99	2	5	6.5	4.5	5.5	2	3	5.5	-999.99	-999.99	-999.99	-999.99	-999.99	-999.99	-999.99	-999.99	-999.99	-999.99	5	E5	1	G2	1
VALENCIA	3	J1	5.5	NA	7	6.5	0	8.5	1	J4	J5	25	20	19	14	10	-999.99	-999.99	-999.99	-999.99	-999.99	-999.99	-999.99	-999.99	-999.99	-999.99	15	4	7	4	6	3.5	2.5	5.5	-999.99	-999.99	-999.99	-999.99	-999.99	-999.99	-999.99	-999.99	-999.99	-999.99	5	E3	1	G3	1
ZARAGOZA	4	J1	8	5	4	6	3	6	1	J3	J3	18	17	15	15	5	-999.99	-999.99	-999.99	-999.99	-999.99	-999.99	-999.99	-999.99	-999.99	-999.99	0	NA	7	6	5.5	3.5	4	5.5	-999.99	-999.99	-999.99	-999.99	-999.99	-999.99	-999.99	-999.99	-999.99	-999.99	5	E5	6	G0	1
RIOJA, LA	2	J1	1	NA	3.5	2	0	NA	1	J10	J2	40	15	13	20	10	-999.99	-999.99	-999.99	-999.99	-999.99	-999.99	-999.99	-999.99	-999.99	-999.99	2	3	10	5	6.5	3	5	6	-999.99	-999.99	-999.99	-999.99	-999.99	-999.99	-999.99	-999.99	-999.99	-999.99	1	E0	2	G00	1
RIOJA, LA	2	J4	0	2	1	10	0	4.5	1	J4	J2	1	10	4	80	5	-999.99	-999.99	-999.99	-999.99	-999.99	-999.99	-999.99	-999.99	-999.99	-999.99	0	3	10	6.5	8.5	4.5	2.5	6.5	-999.99	-999.99	-999.99	-999.99	-999.99	-999.99	-999.99	-999.99	-999.99	-999.99	5	E3	1	G2	1
RIOJA, LA	4	J3	5	7.5	7.5	1.5	7	NA	1	J3	J3	NA	NA	NA	NA	NA	-999.99	-999.99	-999.99	-999.99	-999.99	-999.99	-999.99	-999.99	-999.99	-999.99	NA	7	8.5	0	6.5	5	3.5	2.5	-999.99	-999.99	-999.99	-999.99	-999.99	-999.99	-999.99	-999.99	-999.99	-999.99	5	NA	1	NA	1
GIPUZKOA	2	J4	0	3	0	6	0	NA	1	J4	J10	0	10	5	10	1	-999.99	-999.99	30	-999.99	-999.99	-999.99	35	-999.99	-999.99	-999.99	9	3	10	7	10	2	6	8	-999.99	1	-999.99	-999.99	-999.99	0	-999.99	-999.99	-999.99	-999.99	5	E5	1	G3	1
VALENCIA	6	J1	8	8	4	2	8	2	1	J1	J3	25	15	20	10	3	-999.99	-999.99	-999.99	-999.99	-999.99	-999.99	-999.99	-999.99	-999.99	-999.99	27	5	7.5	3.5	7.5	0	0	4.5	-999.99	-999.99	-999.99	-999.99	-999.99	-999.99	-999.99	-999.99	-999.99	-999.99	5	E1	1	G1	1
NAVARRA	0	J3	0	0	1	10	0.5	10	1	J4	J5	35	15	0	20	5	-999.99	-999.99	-999.99	-999.99	-999.99	-999.99	20	-999.99	5	-999.99	0	1.5	9	8.5	10	3	3	10	-999.99	-999.99	-999.99	-999.99	-999.99	3.5	-999.99	3.5	-999.99	-999.99	2	E0	4	G0	4
RIOJA, LA	3	J3	6	5	6.5	6	5.5	7.5	1	NA	NA	65	63	60	20	20	-999.99	-999.99	-999.99	-999.99	-999.99	-999.99	-999.99	-999.99	-999.99	-999.99	1	4.5	8.5	5.5	6	1.5	3.5	6	-999.99	-999.99	-999.99	-999.99	-999.99	-999.99	-999.99	-999.99	-999.99	-999.99	5	E21	1	G3	1
RIOJA, LA	5	J1	5	5	6.5	6	3	6.5	1	J10	J10	30	20	30	10	5	-999.99	-999.99	-999.99	-999.99	-999.99	-999.99	-999.99	-999.99	-999.99	-999.99	5	3	7	4	7	2	0	10	-999.99	-999.99	-999.99	-999.99	-999.99	-999.99	-999.99	-999.99	-999.99	-999.99	5	E21	1	G2	1
BARCELONA	3	J1	4	3.5	3.5	3.5	1	NA	1	J7	J7	NA	NA	NA	NA	-999.99	-999.99	NA	-999.99	NA	-999.99	NA	-999.99	-999.99	-999.99	-999.99	NA	3	9	6.5	8.5	3.5	-999.99	7.5	2.5	-999.99	6.5	-999.99	5	-999.99	-999.99	-999.99	-999.99	-999.99	5	E13	1	G10	1
RIOJA, LA	5	J1	8.5	1.5	2	0	2	0	1	J3	J6	100	99	100	30	20	-999.99	-999.99	-999.99	-999.99	-999.99	-999.99	-999.99	-999.99	-999.99	-999.99	40	5.5	NA	NA	NA	NA	NA	NA	-999.99	-999.99	-999.99	-999.99	-999.99	-999.99	-999.99	-999.99	-999.99	-999.99	5	E6	1	NA	1
BARCELONA	3	J1	2.5	NA	3	8.5	0	6.5	1	J4	J4	8	19	17	17	-999.99	-999.99	16	-999.99	3	-999.99	18	-999.99	-999.99	-999.99	-999.99	2	0	9	6	8.5	2	-999.99	6.5	6.5	-999.99	9	-999.99	8.5	-999.99	-999.99	-999.99	-999.99	-999.99	5	E3	1	G3	1
MADRID	3	J2	0	0	10	0	0	3	1	J2	J5	25	28	18	15	4	0	-999.99	-999.99	-999.99	-999.99	-999.99	-999.99	-999.99	-999.99	-999.99	8	3	7.5	3.5	8	2.5	3	6.5	-999.99	-999.99	-999.99	-999.99	-999.99	-999.99	-999.99	-999.99	-999.99	-999.99	5	E2	1	G2	1
RIOJA, LA	6	J4	6	NA	6	7	5	NA	1	J10	J4	25	25	5	30	5	-999.99	-999.99	-999.99	-999.99	-999.99	-999.99	-999.99	-999.99	-999.99	-999.99	10	2.5	7.5	2.5	4	2	2	3.5	-999.99	-999.99	-999.99	-999.99	-999.99	-999.99	-999.99	-999.99	-999.99	-999.99	2	E0	1	G19	1
MADRID	0	J4	0	1.5	1.5	9.5	0	0.5	1	J4	J99	18	15	7	27	2	1	-999.99	-999.99	-999.99	-999.99	-999.99	-999.99	-999.99	-999.99	-999.99	20	NA	8.5	6.5	9.5	4.5	3	6.5	-999.99	-999.99	-999.99	-999.99	-999.99	-999.99	-999.99	-999.99	-999.99	-999.99	5	E5	1	G19	1
SORIA	2	J3	7.5	1	0	4	0	5.5	1	J3	J3	35	20	20	14	10	-999.99	-999.99	-999.99	-999.99	-999.99	-999.99	-999.99	-999.99	-999.99	-999.99	1	4	8	7	5	3	3	4	-999.99	-999.99	-999.99	-999.99	-999.99	-999.99	-999.99	-999.99	-999.99	-999.99	5	E21	1	G4	1
ALAVA	3	J1	7	NA	3	6	1	NA	4	J0	J0	28	14	14	11	1	-999.99	-999.99	28	-999.99	-999.99	-999.99	3	-999.99	-999.99	-999.99	1	7.5	9	NA	7	0	2	7	-999.99	7	-999.99	-999.99	-999.99	0	-999.99	-999.99	-999.99	-999.99	3	E0	6	G0	6
RIOJA, LA	3	J2	2	1.5	4.5	6.5	1	8	1	J5	J4	35	25	20	15	5	-999.99	-999.99	-999.99	-999.99	-999.99	-999.99	-999.99	-999.99	-999.99	-999.99	0	2.5	7	4	8	2	2.5	6.5	-999.99	-999.99	-999.99	-999.99	-999.99	-999.99	-999.99	-999.99	-999.99	-999.99	1	E00	2	G00	1
MADRID	2	J1	1.5	NA	1.5	3	0	10	1	J4	J5	30	30	20	15	5	0	-999.99	-999.99	-999.99	-999.99	-999.99	-999.99	-999.99	-999.99	-999.99	0	2	7	5.5	5.5	2.5	2.5	5	-999.99	-999.99	-999.99	-999.99	-999.99	-999.99	-999.99	-999.99	-999.99	-999.99	1	E00	2	G00	1
RIOJA, LA	3	J1	4	5.5	7.5	NA	0	8.5	1	J2	J2	NA	NA	NA	NA	NA	-999.99	-999.99	-999.99	-999.99	-999.99	-999.99	-999.99	-999.99	-999.99	-999.99	NA	3	8.5	3.5	7.5	1	0.5	7	-999.99	-999.99	-999.99	-999.99	-999.99	-999.99	-999.99	-999.99	-999.99	-999.99	5	E2	1	G2	1
RIOJA, LA	0	J1	6	0	6	7	0	9	1	J5	J4	30	30	20	15	5	-999.99	-999.99	-999.99	-999.99	-999.99	-999.99	-999.99	-999.99	-999.99	-999.99	0	2.5	8.5	4.5	9	2	3	10	-999.99	-999.99	-999.99	-999.99	-999.99	-999.99	-999.99	-999.99	-999.99	-999.99	5	E3	2	G00	1
VALENCIA	1	J99	0	9.5	1	0	0	1	1	J6	J99	11	11	11	11	3	-999.99	-999.99	-999.99	-999.99	-999.99	-999.99	-999.99	-999.99	-999.99	-999.99	53	5	9	3	9	2	2	5	-999.99	-999.99	-999.99	-999.99	-999.99	-999.99	-999.99	-999.99	-999.99	-999.99	5	E4	1	G4	1
ALBACETE	2	J1	0	8.5	2.5	0	0	1	1	J6	J6	28	27	11	13	9	-999.99	-999.99	-999.99	-999.99	-999.99	-999.99	-999.99	-999.99	-999.99	-999.99	12	4	8.5	3	7.5	2.5	1.5	6.5	-999.99	-999.99	-999.99	-999.99	-999.99	-999.99	-999.99	-999.99	-999.99	-999.99	5	E4	1	G4	1
RIOJA, LA	2	NA	6	5.5	6.5	6.5	0.5	6.5	1	J4	J3	40	30	25	3	2	-999.99	-999.99	-999.99	-999.99	-999.99	-999.99	-999.99	-999.99	-999.99	-999.99	0	4	7	4	5.5	2.5	2.5	5	-999.99	-999.99	-999.99	-999.99	-999.99	-999.99	-999.99	-999.99	-999.99	-999.99	5	E4	1	G4	1
VALENCIA	2	J2	0.5	NA	1	7	1	8	1	J4	J4	30	15	20	20	10	-999.99	-999.99	-999.99	-999.99	-999.99	-999.99	-999.99	-999.99	-999.99	-999.99	5	2	8.5	5.5	8.5	3.5	3.5	6.5	-999.99	-999.99	-999.99	-999.99	-999.99	-999.99	-999.99	-999.99	-999.99	-999.99	5	E7	1	G3	1
RIOJA, LA	6	J1	8	4	5.5	3	6	2.5	1	J99	J99	30	25	20	10	3	-999.99	-999.99	-999.99	-999.99	-999.99	-999.99	-999.99	-999.99	-999.99	-999.99	12	7.5	6.5	3.5	5	2	0	4	-999.99	-999.99	-999.99	-999.99	-999.99	-999.99	-999.99	-999.99	-999.99	-999.99	5	E21	2	G00	1
MADRID	3	J1	6.5	8	2	3	1	3.5	1	J6	J3	26	22	17	15	4	1	-999.99	-999.99	-999.99	-999.99	-999.99	-999.99	-999.99	-999.99	-999.99	15	6	6.5	4	6	3	2.5	5	-999.99	-999.99	-999.99	-999.99	-999.99	-999.99	-999.99	-999.99	-999.99	-999.99	5	E6	2	G00	1
BARCELONA	6	J1	2.5	3	NA	8	0.5	NA	1	J7	J11	15	15	15	10	-999.99	-999.99	20	-999.99	2	-999.99	20	-999.99	-999.99	-999.99	-999.99	3	3	9.5	3.5	9	1.5	-999.99	8	3	-999.99	7.5	-999.99	7	-999.99	-999.99	-999.99	-999.99	-999.99	5	E13	1	G12	1
MADRID	3	J1	0	10	0.5	0	0	1	1	J6	J6	NA	NA	NA	NA	NA	NA	-999.99	-999.99	-999.99	-999.99	-999.99	-999.99	-999.99	-999.99	-999.99	NA	5	8	5	8	2	2	5	-999.99	-999.99	-999.99	-999.99	-999.99	-999.99	-999.99	-999.99	-999.99	-999.99	5	E4	1	G19	1
NAVARRA	2	J3	2	7.5	1	1.5	0.5	3.5	1	J6	J6	25	20	5	15	2	-999.99	-999.99	-999.99	-999.99	-999.99	-999.99	10	-999.99	21	-999.99	2	4.5	8	3.5	6.5	3	2	4.5	-999.99	-999.99	-999.99	-999.99	-999.99	0	-999.99	0	-999.99	-999.99	5	E4	1	G2	1
SANTA CRUZ DE TENERIFE	7	J1	0	10	0	0	1.5	0	1	J6	J6	60	20	10	10	5	-999.99	-999.99	-999.99	-999.99	-999.99	-999.99	-999.99	-999.99	-999.99	2	2	5.5	8	3	10	0	1.5	5.5	-999.99	-999.99	-999.99	-999.99	-999.99	-999.99	-999.99	-999.99	8	-999.99	5	E4	1	G4	1
MURCIA	2	J1	3.5	7	3.5	3	0	3	1	J6	J6	30	20	20	14	6	-999.99	-999.99	-999.99	-999.99	-999.99	-999.99	-999.99	-999.99	-999.99	-999.99	10	4	8	3	8	2	1	NA	-999.99	-999.99	-999.99	-999.99	-999.99	-999.99	-999.99	-999.99	-999.99	-999.99	5	E4	1	G4	1
MURCIA	6	J1	7	10	0	3	0	4.5	1	J6	J3	33	24	22	14	4	-999.99	-999.99	-999.99	-999.99	-999.99	-999.99	-999.99	-999.99	-999.99	-999.99	3	5.5	7.5	4.5	7	1	4	6	-999.99	-999.99	-999.99	-999.99	-999.99	-999.99	-999.99	-999.99	-999.99	-999.99	5	E4	1	G4	1
MURCIA	3	J99	1	8	2	1.5	2	4	1	J6	J6	22	15	8	12	5	-999.99	-999.99	-999.99	-999.99	-999.99	-999.99	-999.99	-999.99	-999.99	-999.99	37	5	7	3	8.5	1.5	2	5	-999.99	-999.99	-999.99	-999.99	-999.99	-999.99	-999.99	-999.99	-999.99	-999.99	5	E4	1	G4	1
MADRID	10	J1	0	10	2.5	0	3	2.5	1	J6	J1	25	20	12	7	6	5	-999.99	-999.99	-999.99	-999.99	-999.99	-999.99	-999.99	-999.99	-999.99	30	8	8.5	4	7.5	2	3.5	5.5	-999.99	-999.99	-999.99	-999.99	-999.99	-999.99	-999.99	-999.99	-999.99	-999.99	5	E4	1	G19	1
CUENCA	6	J1	9	1	5	0	7	1	1	J3	J1	30	25	20	15	5	-999.99	-999.99	-999.99	-999.99	-999.99	-999.99	-999.99	-999.99	-999.99	-999.99	15	7.5	7.5	4	6	1.5	3	4	-999.99	-999.99	-999.99	-999.99	-999.99	-999.99	-999.99	-999.99	-999.99	-999.99	1	E00	2	G00	1
GRANADA	4	J1	7	1.5	1.5	2.5	0	9	1	J3	J2	35	30	15	14	5	-999.99	-999.99	-999.99	-999.99	-999.99	-999.99	-999.99	-999.99	-999.99	-999.99	1	4	8	2.5	4.5	0	0	6	-999.99	-999.99	-999.99	-999.99	-999.99	-999.99	-999.99	-999.99	-999.99	-999.99	5	E4	1	G4	1
VALENCIA	3	J1	1	NA	5	9	0	10	1	J4	J5	30	25	10	30	4	-999.99	-999.99	-999.99	-999.99	-999.99	-999.99	-999.99	-999.99	-999.99	-999.99	1	2.5	6.5	4.5	7	2.5	2	5	-999.99	-999.99	-999.99	-999.99	-999.99	-999.99	-999.99	-999.99	-999.99	-999.99	5	E5	1	G3	1
SANTA CRUZ DE TENERIFE	2	J1	7	6.5	10	7.5	2	9	1	J2	J4	25	25	15	15	5	-999.99	-999.99	-999.99	-999.99	-999.99	-999.99	-999.99	-999.99	-999.99	10	5	4	8	3	7.5	2.5	2	NA	-999.99	-999.99	-999.99	-999.99	-999.99	-999.99	-999.99	-999.99	7.5	-999.99	5	E5	6	G0	1
BADAJOZ	3	J1	3.5	7.5	2	4.5	4.5	3	1	J6	J4	30	35	10	15	5	-999.99	-999.99	-999.99	-999.99	-999.99	-999.99	-999.99	-999.99	-999.99	-999.99	5	5	7.5	7.5	8.5	1.5	3	6	-999.99	-999.99	-999.99	-999.99	-999.99	-999.99	-999.99	-999.99	-999.99	-999.99	5	E4	6	G0	6
SANTA CRUZ DE TENERIFE	6	J1	0	10	0	0	1.5	0	1	J6	J6	40	20	10	10	5	-999.99	-999.99	-999.99	-999.99	-999.99	-999.99	-999.99	-999.99	-999.99	2	20	5.5	7.5	5.5	9.5	0.5	1.5	5.5	-999.99	-999.99	-999.99	-999.99	-999.99	-999.99	-999.99	-999.99	7	-999.99	5	E4	1	G4	1
MADRID	5	J99	0	7	1.5	0	2.5	1	1	J6	J6	0	0	0	0	0	100	-999.99	-999.99	-999.99	-999.99	-999.99	-999.99	-999.99	-999.99	-999.99	0	5	7	3	9	1.5	2	NA	-999.99	-999.99	-999.99	-999.99	-999.99	-999.99	-999.99	-999.99	-999.99	-999.99	5	E4	1	G19	1
MADRID	3	J1	1.5	9	3	3	6.5	7	1	J6	J6	33	23	18	15	4	3	-999.99	-999.99	-999.99	-999.99	-999.99	-999.99	-999.99	-999.99	-999.99	4	7	7	4.5	6	2.5	1.5	5.5	-999.99	-999.99	-999.99	-999.99	-999.99	-999.99	-999.99	-999.99	-999.99	-999.99	5	E4	2	G00	1
VALENCIA	2	J1	2	5	4.5	8.5	1	9	1	J5	J4	23	20	16	16	6	-999.99	-999.99	-999.99	-999.99	-999.99	-999.99	-999.99	-999.99	-999.99	-999.99	NA	2	8.5	5.5	8.5	2	2	5	-999.99	-999.99	-999.99	-999.99	-999.99	-999.99	-999.99	-999.99	-999.99	-999.99	5	E7	2	G00	1
MADRID	5	J1	0	10	NA	0	NA	6	1	J6	J6	25	15	15	10	5	15	-999.99	-999.99	-999.99	-999.99	-999.99	-999.99	-999.99	-999.99	-999.99	15	NA	7.5	3.5	10	0	0	NA	-999.99	-999.99	-999.99	-999.99	-999.99	-999.99	-999.99	-999.99	-999.99	-999.99	5	E4	1	G19	1
BARCELONA	4	J2	4.5	5	6	6.5	1	7.5	1	J4	J4	5	15	15	15	-999.99	-999.99	20	-999.99	5	-999.99	25	-999.99	-999.99	-999.99	-999.99	0	1	8	4.5	6.5	3.5	-999.99	6.5	4	-999.99	6	-999.99	5.5	-999.99	-999.99	-999.99	-999.99	-999.99	5	E3	1	G3	1
MADRID	2	J1	3	10	5.5	3	0.5	7	1	J6	J6	25	18	20	15	5	5	-999.99	-999.99	-999.99	-999.99	-999.99	-999.99	-999.99	-999.99	-999.99	12	4.5	6.5	4.5	6	2.5	3	4.5	-999.99	-999.99	-999.99	-999.99	-999.99	-999.99	-999.99	-999.99	-999.99	-999.99	5	E4	5	G0	1
CUENCA	3	J1	3	5.5	2	3	2.5	6	1	J6	J6	35	30	15	13	5	-999.99	-999.99	-999.99	-999.99	-999.99	-999.99	-999.99	-999.99	-999.99	-999.99	2	5	7.5	3.5	6.5	2.5	3	5	-999.99	-999.99	-999.99	-999.99	-999.99	-999.99	-999.99	-999.99	-999.99	-999.99	5	E4	1	G4	1
BARCELONA	7	J1	10	0	0	0	NA	0	1	J3	J1	60	20	NA	NA	-999.99	-999.99	NA	-999.99	NA	-999.99	NA	-999.99	-999.99	-999.99	-999.99	NA	NA	5.5	3	4	0	-999.99	4.5	2.5	-999.99	5.5	-999.99	10	-999.99	-999.99	-999.99	-999.99	-999.99	3	E0	1	G19	1
VALENCIA	4	J3	6.5	5.5	5	1	0	NA	2	J3	J3	24	20	30	36	0	-999.99	-999.99	-999.99	-999.99	-999.99	-999.99	-999.99	-999.99	-999.99	-999.99	0	6.5	8.5	5.5	7	3	5.5	3	-999.99	-999.99	-999.99	-999.99	-999.99	-999.99	-999.99	-999.99	-999.99	-999.99	1	E00	2	G00	4
PALMAS, LAS	2	J1	0	1	1	9.5	0	9	1	J4	J4	20	5	10	60	2	-999.99	-999.99	-999.99	-999.99	-999.99	-999.99	-999.99	-999.99	-999.99	2	1	2.5	8.5	6	10	2.5	5	6	-999.99	-999.99	-999.99	-999.99	-999.99	-999.99	-999.99	-999.99	7.5	-999.99	5	E21	1	G19	1
MADRID	3	J1	2	9	1	3	2	4	1	J6	J6	20	15	12	12	2	10	-999.99	-999.99	-999.99	-999.99	-999.99	-999.99	-999.99	-999.99	-999.99	10	4.5	8	4.5	8.5	2	2	4.5	-999.99	-999.99	-999.99	-999.99	-999.99	-999.99	-999.99	-999.99	-999.99	-999.99	5	E4	1	G19	1
MADRID	3	J99	0	10	0	10	0	3	1	J6	J6	24	20	11	10	5	4	-999.99	-999.99	-999.99	-999.99	-999.99	-999.99	-999.99	-999.99	-999.99	NA	NA	7	3.5	8.5	0	2.5	5	-999.99	-999.99	-999.99	-999.99	-999.99	-999.99	-999.99	-999.99	-999.99	-999.99	5	E4	1	G19	1
RIOJA, LA	6	J1	8	3	5.5	1.5	4.5	4	1	J3	J1	30	20	25	10	5	-999.99	-999.99	-999.99	-999.99	-999.99	-999.99	-999.99	-999.99	-999.99	-999.99	10	6	7	4	6	2	2.5	4.5	-999.99	-999.99	-999.99	-999.99	-999.99	-999.99	-999.99	-999.99	-999.99	-999.99	2	E0	1	G1	1
VALENCIA	3	J1	NA	2	3.5	6	0	7	1	J4	J5	35	15	20	30	0	-999.99	-999.99	-999.99	-999.99	-999.99	-999.99	-999.99	-999.99	-999.99	-999.99	0	3.5	8.5	6	7.5	4	4	6.5	-999.99	-999.99	-999.99	-999.99	-999.99	-999.99	-999.99	-999.99	-999.99	-999.99	5	E7	1	G5	1
SANTA CRUZ DE TENERIFE	2	J1	4	10	3.5	1	1.5	5	1	J6	J10	10	10	10	10	4	-999.99	-999.99	-999.99	-999.99	-999.99	-999.99	-999.99	-999.99	-999.99	33	20	5.5	8	6.5	7	0	0	5	-999.99	-999.99	-999.99	-999.99	-999.99	-999.99	-999.99	-999.99	7.5	-999.99	5	E4	1	G4	1
MADRID	2	J1	1.5	10	3.5	2.5	1	3.5	1	J6	J5	30	20	20	18	5	5	-999.99	-999.99	-999.99	-999.99	-999.99	-999.99	-999.99	-999.99	-999.99	2	3.5	8.5	4.5	8	2	2	5	-999.99	-999.99	-999.99	-999.99	-999.99	-999.99	-999.99	-999.99	-999.99	-999.99	5	E4	1	G19	1
ASTURIAS	3	J1	2.5	7	0	2	0	3	1	J6	J6	25	27	10	14	8	-999.99	-999.99	-999.99	-999.99	-999.99	-999.99	-999.99	-999.99	-999.99	-999.99	5	5	7	3.5	6	1.5	1.5	5	-999.99	-999.99	-999.99	-999.99	-999.99	-999.99	-999.99	-999.99	-999.99	-999.99	5	E4	1	G4	1
MADRID	3	J1	2	8.5	3	1.5	3	4	1	J6	J6	25	20	15	15	5	5	-999.99	-999.99	-999.99	-999.99	-999.99	-999.99	-999.99	-999.99	-999.99	15	4.5	8	6	8	3.5	4	5	-999.99	-999.99	-999.99	-999.99	-999.99	-999.99	-999.99	-999.99	-999.99	-999.99	5	E4	1	G19	1
CANTABRIA	3	J1	7.5	8.5	2.5	3	2	3	1	J6	J3	20	15	20	10	8	-999.99	-999.99	-999.99	-999.99	-999.99	-999.99	-999.99	-999.99	-999.99	-999.99	35	6	7	2.5	6	2	2.5	7	-999.99	-999.99	-999.99	-999.99	-999.99	-999.99	-999.99	-999.99	-999.99	-999.99	5	E4	1	G4	1
RIOJA, LA	4	J1	7	NA	4.5	7	0	NA	1	J4	J4	35	15	15	20	10	-999.99	-999.99	-999.99	-999.99	-999.99	-999.99	-999.99	-999.99	-999.99	-999.99	5	2	10	0.5	7.5	2.5	4	NA	-999.99	-999.99	-999.99	-999.99	-999.99	-999.99	-999.99	-999.99	-999.99	-999.99	5	E5	2	G00	1
NAVARRA	4	J99	4	0	5	1	5.5	5	2	J1	J2	44	36	5	5	4	-999.99	-999.99	-999.99	-999.99	-999.99	-999.99	3	-999.99	3	-999.99	0	6	6.5	4.5	7	3	2.5	3.5	-999.99	-999.99	-999.99	-999.99	-999.99	1.5	-999.99	2	-999.99	-999.99	5	E1	2	G00	1
MURCIA	3	J1	3.5	4	3.5	6	1.5	4.5	1	J4	J3	35	18	22	15	4	-999.99	-999.99	-999.99	-999.99	-999.99	-999.99	-999.99	-999.99	-999.99	-999.99	5	3	6.5	4.5	5.5	2.5	2	5.5	-999.99	-999.99	-999.99	-999.99	-999.99	-999.99	-999.99	-999.99	-999.99	-999.99	5	E4	1	G3	1
PALENCIA	3	J1	2	10	6.5	0	0	3	1	J6	J6	45	42	33	24	5	-999.99	-999.99	-999.99	-999.99	-999.99	-999.99	-999.99	-999.99	-999.99	-999.99	7	4	8	4.5	7.5	1.5	2.5	5	-999.99	-999.99	-999.99	-999.99	-999.99	-999.99	-999.99	-999.99	-999.99	-999.99	2	E00	2	G00	2
GUADALAJARA	3	J1	3	10	2.5	3.5	1.5	4	1	J6	J6	40	30	15	13	1	-999.99	-999.99	-999.99	-999.99	-999.99	-999.99	-999.99	-999.99	-999.99	-999.99	1	NA	6.5	6	6	4	2	5	-999.99	-999.99	-999.99	-999.99	-999.99	-999.99	-999.99	-999.99	-999.99	-999.99	5	E4	1	G4	1
SANTA CRUZ DE TENERIFE	2	J99	2.5	10	0	2.5	0	0	1	J6	J6	40	40	45	60	0	-999.99	-999.99	-999.99	-999.99	-999.99	-999.99	-999.99	-999.99	-999.99	0	10	10	10	7	8	0	10	4	-999.99	-999.99	-999.99	-999.99	-999.99	-999.99	-999.99	-999.99	10	-999.99	5	E4	1	G1	1
MADRID	2	J1	1.5	10	4	2.5	1.5	4	1	J6	J5	35	20	25	10	5	5	-999.99	-999.99	-999.99	-999.99	-999.99	-999.99	-999.99	-999.99	-999.99	0	4	8.5	4.5	8	3	3.5	5	-999.99	-999.99	-999.99	-999.99	-999.99	-999.99	-999.99	-999.99	-999.99	-999.99	5	E4	1	G19	1
MADRID	2	J1	2	8	3.5	3.5	3.5	3.5	1	J6	J6	30	22	15	10	5	4	-999.99	-999.99	-999.99	-999.99	-999.99	-999.99	-999.99	-999.99	-999.99	14	4	8	3.5	7.5	2.5	2.5	4	-999.99	-999.99	-999.99	-999.99	-999.99	-999.99	-999.99	-999.99	-999.99	-999.99	5	E4	1	G19	1
MADRID	3	J1	1.5	10	5	2	1	3.5	1	J6	J6	25	20	23	15	4	5	-999.99	-999.99	-999.99	-999.99	-999.99	-999.99	-999.99	-999.99	-999.99	8	4	8	5	7.5	0.5	2	4	-999.99	-999.99	-999.99	-999.99	-999.99	-999.99	-999.99	-999.99	-999.99	-999.99	5	E4	1	G19	1
GIPUZKOA	2	J1	2	9	4	4	2	4	1	J6	J6	NA	NA	NA	NA	NA	-999.99	-999.99	NA	-999.99	-999.99	-999.99	NA	-999.99	-999.99	-999.99	NA	4	7.5	4	7	2.5	3	5	-999.99	6	-999.99	-999.99	-999.99	7.5	-999.99	-999.99	-999.99	-999.99	5	E4	1	G4	1
BIZKAIA	3	J1	5	6	6	4	0	3.5	1	J8	J3	5	10	5	15	0	-999.99	-999.99	30	-999.99	-999.99	-999.99	15	-999.99	-999.99	-999.99	0	5.5	7	3.5	6	1	2	2.5	-999.99	6	-999.99	-999.99	-999.99	2.5	-999.99	-999.99	-999.99	-999.99	5	E9	1	G1	1
RIOJA, LA	0	J1	0	10	1	1.5	2	0	1	J6	J6	42	31	17	11	6	-999.99	-999.99	-999.99	-999.99	-999.99	-999.99	-999.99	-999.99	-999.99	-999.99	3	0	2	8	0	10	8	NA	-999.99	-999.99	-999.99	-999.99	-999.99	-999.99	-999.99	-999.99	-999.99	-999.99	5	E4	1	G4	1
SEVILLA	4	J1	5	8.5	4	6.5	4	5.5	1	NA	J4	23	21	22	17	5	-999.99	-999.99	-999.99	-999.99	-999.99	-999.99	-999.99	-999.99	-999.99	-999.99	12	4.5	8.5	4.5	7.5	4	2	5	-999.99	-999.99	-999.99	-999.99	-999.99	-999.99	-999.99	-999.99	-999.99	-999.99	5	E4	1	G19	1
SEVILLA	3	J1	0	10	4	0	2.5	6	1	J6	J6	25	26	11	9	6	-999.99	-999.99	-999.99	-999.99	-999.99	-999.99	-999.99	-999.99	-999.99	-999.99	23	5.5	8	6	8	2	2.5	4.5	-999.99	-999.99	-999.99	-999.99	-999.99	-999.99	-999.99	-999.99	-999.99	-999.99	5	E4	1	G19	1
VALENCIA	0	J1	0	7.5	0	0	0	0	4	J0	J0	35	15	25	15	3	-999.99	-999.99	-999.99	-999.99	-999.99	-999.99	-999.99	-999.99	-999.99	-999.99	7	NA	7	NA	7	0	0	NA	-999.99	-999.99	-999.99	-999.99	-999.99	-999.99	-999.99	-999.99	-999.99	-999.99	5	E4	1	G4	1
MADRID	2	J1	2.5	3	2.5	6	0	9	3	J0	J4	40	24	10	16	3	1	-999.99	-999.99	-999.99	-999.99	-999.99	-999.99	-999.99	-999.99	-999.99	7	0	9	7	8.5	4	2	8.5	-999.99	-999.99	-999.99	-999.99	-999.99	-999.99	-999.99	-999.99	-999.99	-999.99	5	E21	3	G0	1
BADAJOZ	2	J2	5.5	NA	6.5	3	0	7.5	1	J2	J2	26	34	20	14	4	-999.99	-999.99	-999.99	-999.99	-999.99	-999.99	-999.99	-999.99	-999.99	-999.99	3	3.5	8.5	4	6	1.5	2.5	5	-999.99	-999.99	-999.99	-999.99	-999.99	-999.99	-999.99	-999.99	-999.99	-999.99	5	E2	1	G2	1
MURCIA	6	J1	8.5	7	3.5	1.5	8.5	1.5	1	J1	J3	38	18	20	15	4	-999.99	-999.99	-999.99	-999.99	-999.99	-999.99	-999.99	-999.99	-999.99	-999.99	NA	7	7	4	5.5	1.5	1.5	5	-999.99	-999.99	-999.99	-999.99	-999.99	-999.99	-999.99	-999.99	-999.99	-999.99	5	E1	1	G1	1
CADIZ	6	J1	7	4	1	2	NA	4	1	J3	J3	30	20	15	15	8	-999.99	-999.99	-999.99	-999.99	-999.99	-999.99	-999.99	-999.99	-999.99	-999.99	12	NA	8	3.5	NA	1	0	NA	-999.99	-999.99	-999.99	-999.99	-999.99	-999.99	-999.99	-999.99	-999.99	-999.99	5	E4	1	G4	1
VALENCIA	4	J1	6.5	1	5.5	5.5	0	NA	1	J3	J4	30	27	23	15	4	-999.99	-999.99	-999.99	-999.99	-999.99	-999.99	-999.99	-999.99	-999.99	-999.99	1	4.5	7.5	4	5.5	2.5	0.5	4.5	-999.99	-999.99	-999.99	-999.99	-999.99	-999.99	-999.99	-999.99	-999.99	-999.99	5	E4	2	G00	1
HUESCA	3	J1	7	7	NA	0	1	1	1	J3	J6	25	20	20	15	10	-999.99	-999.99	-999.99	-999.99	-999.99	-999.99	-999.99	-999.99	-999.99	-999.99	10	4.5	7	3	NA	0	1.5	4.5	-999.99	-999.99	-999.99	-999.99	-999.99	-999.99	-999.99	-999.99	-999.99	-999.99	5	E6	1	G4	4
ASTURIAS	3	J1	0	10	1	1.5	1.5	3	1	J6	J6	15	25	15	20	10	-999.99	-999.99	-999.99	-999.99	-999.99	-999.99	-999.99	-999.99	-999.99	-999.99	15	5	7.5	6	8	0	2.5	5	-999.99	-999.99	-999.99	-999.99	-999.99	-999.99	-999.99	-999.99	-999.99	-999.99	5	E4	1	G4	1
MADRID	1	J99	3	10	2	0	4.5	2.5	1	J6	J6	27	20	15	9	5	8	-999.99	-999.99	-999.99	-999.99	-999.99	-999.99	-999.99	-999.99	-999.99	NA	5	NA	NA	NA	NA	NA	5	-999.99	-999.99	-999.99	-999.99	-999.99	-999.99	-999.99	-999.99	-999.99	-999.99	5	E4	1	G19	1
JAEN	6	J1	6	8	6	4.5	0	7	2	J3	J2	25	40	17	8	NA	-999.99	-999.99	-999.99	-999.99	-999.99	-999.99	-999.99	-999.99	-999.99	-999.99	NA	4.5	8	5	7.5	2.5	NA	6	-999.99	-999.99	-999.99	-999.99	-999.99	-999.99	-999.99	-999.99	-999.99	-999.99	5	E6	1	G1	1
MADRID	1	J1	3	10	2	3	1	6	1	J6	J99	28	25	15	10	5	5	-999.99	-999.99	-999.99	-999.99	-999.99	-999.99	-999.99	-999.99	-999.99	12	5	7	3.5	6.5	2	3	5	-999.99	-999.99	-999.99	-999.99	-999.99	-999.99	-999.99	-999.99	-999.99	-999.99	5	E4	1	G19	1
MADRID	5	J1	1.5	10	1.5	0	2	0	1	J6	J6	NA	NA	NA	NA	NA	NA	-999.99	-999.99	-999.99	-999.99	-999.99	-999.99	-999.99	-999.99	-999.99	NA	5.5	8	4	8	0	0	5.5	-999.99	-999.99	-999.99	-999.99	-999.99	-999.99	-999.99	-999.99	-999.99	-999.99	5	E4	1	NA	NA
BARCELONA	2	J1	0.5	NA	0.5	3	0	10	1	J4	J99	NA	NA	NA	NA	-999.99	-999.99	NA	-999.99	NA	-999.99	NA	-999.99	-999.99	-999.99	-999.99	NA	2	9	6	9	2	-999.99	8	1.5	-999.99	9	-999.99	6.5	-999.99	-999.99	-999.99	-999.99	-999.99	5	E4	1	G19	1
BADAJOZ	1	J2	0	1	10	0	0	1	1	J2	J2	25	40	7	9	3	-999.99	-999.99	-999.99	-999.99	-999.99	-999.99	-999.99	-999.99	-999.99	-999.99	NA	3	8.5	2.5	8	1	1	8.5	-999.99	-999.99	-999.99	-999.99	-999.99	-999.99	-999.99	-999.99	-999.99	-999.99	5	E2	1	G2	1
MADRID	2	J1	0	2.5	3	7	0	8	1	J4	J5	30	15	20	25	10	0	-999.99	-999.99	-999.99	-999.99	-999.99	-999.99	-999.99	-999.99	-999.99	0	1	10	6	9.5	2.5	1	8	-999.99	-999.99	-999.99	-999.99	-999.99	-999.99	-999.99	-999.99	-999.99	-999.99	5	E3	1	G3	1
SEVILLA	1	J1	4	0	1	8.5	0	5.5	1	J4	J4	25	20	15	20	5	-999.99	-999.99	-999.99	-999.99	-999.99	-999.99	-999.99	-999.99	-999.99	-999.99	NA	1.5	8	6.5	8	2	2	8	-999.99	-999.99	-999.99	-999.99	-999.99	-999.99	-999.99	-999.99	-999.99	-999.99	5	E3	1	G3	1
RIOJA, LA	3	J1	3	7.5	6	3	2.5	4.5	1	J6	J6	30	22	15	13	5	-999.99	-999.99	-999.99	-999.99	-999.99	-999.99	-999.99	-999.99	-999.99	-999.99	10	5	6	4	7	3.5	2.5	5	-999.99	-999.99	-999.99	-999.99	-999.99	-999.99	-999.99	-999.99	-999.99	-999.99	5	E4	1	G4	1
ALICANTE	3	J1	0	2	3.5	1.5	0	3	1	J2	J5	30	27	20	15	5	-999.99	-999.99	-999.99	-999.99	-999.99	-999.99	-999.99	-999.99	-999.99	-999.99	3	3	8	4.5	7	3.5	2.5	6.5	-999.99	-999.99	-999.99	-999.99	-999.99	-999.99	-999.99	-999.99	-999.99	-999.99	5	E7	1	G19	1
CORDOBA	3	J1	0.5	10	0.5	0.5	0	1.5	1	J6	J99	30	25	15	10	5	-999.99	-999.99	-999.99	-999.99	-999.99	-999.99	-999.99	-999.99	-999.99	-999.99	15	NA	2	4.5	2.5	8.5	10	NA	-999.99	-999.99	-999.99	-999.99	-999.99	-999.99	-999.99	-999.99	-999.99	-999.99	5	E4	1	G4	1
VALENCIA	5	J1	7	5	6.5	3	3	3	1	J3	J6	25	22	24	17	5	-999.99	-999.99	-999.99	-999.99	-999.99	-999.99	-999.99	-999.99	-999.99	-999.99	7	5	6.5	4	NA	0.5	0	4	-999.99	-999.99	-999.99	-999.99	-999.99	-999.99	-999.99	-999.99	-999.99	-999.99	5	E6	1	G4	1
MADRID	3	J1	0	2.5	2	8.5	0	10	1	J4	J5	30	26	18	19	4	1	-999.99	-999.99	-999.99	-999.99	-999.99	-999.99	-999.99	-999.99	-999.99	1	2	9	6	8	3	2	7.5	-999.99	-999.99	-999.99	-999.99	-999.99	-999.99	-999.99	-999.99	-999.99	-999.99	5	E5	2	G00	1
MURCIA	3	J1	8	6.5	3	7	1	8	1	J6	J3	28	23	20	13	4	-999.99	-999.99	-999.99	-999.99	-999.99	-999.99	-999.99	-999.99	-999.99	-999.99	12	4.5	8	5	6	3	2.5	5.5	-999.99	-999.99	-999.99	-999.99	-999.99	-999.99	-999.99	-999.99	-999.99	-999.99	5	E21	1	G4	1
SEVILLA	NA	NA	0.5	9.5	0	1	0	1	1	J6	J6	0	0	0	0	0	-999.99	-999.99	-999.99	-999.99	-999.99	-999.99	-999.99	-999.99	-999.99	-999.99	100	1	9	9	9.5	9	9	0.5	-999.99	-999.99	-999.99	-999.99	-999.99	-999.99	-999.99	-999.99	-999.99	-999.99	5	E4	1	G19	1
GIPUZKOA	3	J1	0	9.5	1	1	0	2	1	J6	J99	10	15	5	10	0	-999.99	-999.99	30	-999.99	-999.99	-999.99	15	-999.99	-999.99	-999.99	15	NA	2	NA	4	8	9.5	NA	-999.99	1.5	-999.99	-999.99	-999.99	9	-999.99	-999.99	-999.99	-999.99	2	E0	4	G0	4
SEGOVIA	5	J1	3.5	10	2	0	3.5	3.5	1	J6	J6	35	20	15	15	5	-999.99	-999.99	-999.99	-999.99	-999.99	-999.99	-999.99	-999.99	-999.99	-999.99	10	5.5	7.5	4	7	1.5	2	5	-999.99	-999.99	-999.99	-999.99	-999.99	-999.99	-999.99	-999.99	-999.99	-999.99	5	E4	1	G4	1
ALMERIA	4	J2	4	5	10	5	0	6	1	J2	J2	40	30	15	10	0	-999.99	-999.99	-999.99	-999.99	-999.99	-999.99	-999.99	-999.99	-999.99	-999.99	5	2.5	8.5	2.5	8.5	0	NA	NA	-999.99	-999.99	-999.99	-999.99	-999.99	-999.99	-999.99	-999.99	-999.99	-999.99	5	E2	1	G2	1
MADRID	2	J1	2	NA	1	3	0	1	3	J0	J0	20	10	30	35	0	4	-999.99	-999.99	-999.99	-999.99	-999.99	-999.99	-999.99	-999.99	-999.99	1	5	3	3	3	2	1	4	-999.99	-999.99	-999.99	-999.99	-999.99	-999.99	-999.99	-999.99	-999.99	-999.99	2	E0	1	G19	6
MADRID	6	J1	3	10	3	2	3	1.5	1	J6	J6	35	25	16	13	5	4	-999.99	-999.99	-999.99	-999.99	-999.99	-999.99	-999.99	-999.99	-999.99	2	5	7.5	4	7	3	2	4	-999.99	-999.99	-999.99	-999.99	-999.99	-999.99	-999.99	-999.99	-999.99	-999.99	5	E6	1	G19	1
MADRID	4	J1	5	8	4	5	3	5	1	J6	J6	35	25	10	10	7	10	-999.99	-999.99	-999.99	-999.99	-999.99	-999.99	-999.99	-999.99	-999.99	3	4	8	6	8	4	3	5	-999.99	-999.99	-999.99	-999.99	-999.99	-999.99	-999.99	-999.99	-999.99	-999.99	5	E4	1	G19	1
CASTELLON	2	J1	2.5	2.5	3.5	4.5	0	5	1	J4	J5	20	15	10	20	5	-999.99	-999.99	-999.99	-999.99	-999.99	-999.99	-999.99	-999.99	-999.99	-999.99	30	2.5	7	3.5	7	2.5	2.5	6.5	-999.99	-999.99	-999.99	-999.99	-999.99	-999.99	-999.99	-999.99	-999.99	-999.99	1	E00	2	G00	1
MADRID	2	J1	5.5	10	3	4.5	1	5	1	J6	J3	25	25	20	10	7	7	-999.99	-999.99	-999.99	-999.99	-999.99	-999.99	-999.99	-999.99	-999.99	6	NA	7.5	5.5	5.5	3.5	3	5	-999.99	-999.99	-999.99	-999.99	-999.99	-999.99	-999.99	-999.99	-999.99	-999.99	5	E4	1	G19	1
MADRID	6	J1	2	10	3	4	3	3	1	J6	J6	40	20	16	13	5	6	-999.99	-999.99	-999.99	-999.99	-999.99	-999.99	-999.99	-999.99	-999.99	0	5	9	2.5	9	1.5	1	NA	-999.99	-999.99	-999.99	-999.99	-999.99	-999.99	-999.99	-999.99	-999.99	-999.99	5	E4	1	G19	1
PALMAS, LAS	4	J3	1	10	3	1	3	3	1	J6	J6	NA	NA	NA	NA	NA	-999.99	-999.99	-999.99	-999.99	-999.99	-999.99	-999.99	-999.99	-999.99	NA	NA	5	8	7	8.5	0.5	2	5	-999.99	-999.99	-999.99	-999.99	-999.99	-999.99	-999.99	-999.99	7	-999.99	2	E0	4	G0	1
MADRID	4	J1	5.5	7	3	0.5	2	1	1	J6	J3	28	22	17	11	4	2	-999.99	-999.99	-999.99	-999.99	-999.99	-999.99	-999.99	-999.99	-999.99	NA	5	7.5	4	6	2	0	NA	-999.99	-999.99	-999.99	-999.99	-999.99	-999.99	-999.99	-999.99	-999.99	-999.99	5	E4	1	G19	1
MADRID	3	J1	0	10	2	3	0	6	1	J6	J6	30	20	10	15	5	5	-999.99	-999.99	-999.99	-999.99	-999.99	-999.99	-999.99	-999.99	-999.99	25	7	6	3	7.5	1	3	5	-999.99	-999.99	-999.99	-999.99	-999.99	-999.99	-999.99	-999.99	-999.99	-999.99	5	E4	1	G19	1
SEGOVIA	0	J4	0	0.5	0	10	0	7	1	J4	J4	20	15	6	24	6	-999.99	-999.99	-999.99	-999.99	-999.99	-999.99	-999.99	-999.99	-999.99	-999.99	NA	3	10	6.5	9.5	3	3	6	-999.99	-999.99	-999.99	-999.99	-999.99	-999.99	-999.99	-999.99	-999.99	-999.99	5	E3	6	G0	1
MADRID	3	J99	0	10	0	1	0	1	1	J6	J6	20	20	10	10	20	20	-999.99	-999.99	-999.99	-999.99	-999.99	-999.99	-999.99	-999.99	-999.99	0	NA	10	3.5	10	0	2.5	NA	-999.99	-999.99	-999.99	-999.99	-999.99	-999.99	-999.99	-999.99	-999.99	-999.99	5	E4	4	G0	1
MADRID	3	J1	2.5	8.5	2.5	2.5	1	5.5	1	J6	J6	25	13	24	15	6	4	-999.99	-999.99	-999.99	-999.99	-999.99	-999.99	-999.99	-999.99	-999.99	13	4.5	7	3.5	7.5	3	2.5	5	-999.99	-999.99	-999.99	-999.99	-999.99	-999.99	-999.99	-999.99	-999.99	-999.99	5	E4	1	G19	1
SEVILLA	3	J99	2	9.5	1	0	2	2.5	1	J6	J6	20	10	20	10	10	-999.99	-999.99	-999.99	-999.99	-999.99	-999.99	-999.99	-999.99	-999.99	-999.99	30	6	7	3.5	9.5	1.5	3.5	5.5	-999.99	-999.99	-999.99	-999.99	-999.99	-999.99	-999.99	-999.99	-999.99	-999.99	5	E4	1	G19	1
MADRID	2	J99	1	10	1	3	3.5	0.5	1	J6	J6	19	17	12	12	6	7	-999.99	-999.99	-999.99	-999.99	-999.99	-999.99	-999.99	-999.99	-999.99	5	NA	NA	NA	NA	NA	NA	NA	-999.99	-999.99	-999.99	-999.99	-999.99	-999.99	-999.99	-999.99	-999.99	-999.99	4	E0	1	G19	1
CIUDAD REAL	6	J1	10	0	2	0	0	2	1	J3	J2	35	30	30	5	0	-999.99	-999.99	-999.99	-999.99	-999.99	-999.99	-999.99	-999.99	-999.99	-999.99	0	4.5	7	3	5	1	0	4	-999.99	-999.99	-999.99	-999.99	-999.99	-999.99	-999.99	-999.99	-999.99	-999.99	5	E4	1	G4	1
SANTA CRUZ DE TENERIFE	4	J1	0	10	7	2	0.5	8	1	J6	J6	20	30	10	15	1	-999.99	-999.99	-999.99	-999.99	-999.99	-999.99	-999.99	-999.99	-999.99	15	9	4	8.5	3.5	9	2	1	4	-999.99	-999.99	-999.99	-999.99	-999.99	-999.99	-999.99	-999.99	7	-999.99	5	E4	1	G4	1
PALMAS, LAS	3	J99	2.5	9	2	0	0.5	2	1	J6	J6	27	23	13	11	5	-999.99	-999.99	-999.99	-999.99	-999.99	-999.99	-999.99	-999.99	-999.99	13	8	5	7.5	4	6.5	0	1	5	-999.99	-999.99	-999.99	-999.99	-999.99	-999.99	-999.99	-999.99	7	-999.99	5	E4	1	G19	1
MADRID	3	J1	2	10	2	1.5	1.5	2.5	1	J6	J6	23	19	20	16	3	4	-999.99	-999.99	-999.99	-999.99	-999.99	-999.99	-999.99	-999.99	-999.99	2	NA	8	3.5	7	2.5	2	5	-999.99	-999.99	-999.99	-999.99	-999.99	-999.99	-999.99	-999.99	-999.99	-999.99	5	E4	1	G19	1
CORDOBA	4	J1	6	7	4.5	4	2	6	2	J6	J4	39	22	28	6	5	-999.99	-999.99	-999.99	-999.99	-999.99	-999.99	-999.99	-999.99	-999.99	-999.99	0	NA	7.5	4.5	7.5	2.5	2	5	-999.99	-999.99	-999.99	-999.99	-999.99	-999.99	-999.99	-999.99	-999.99	-999.99	NA	NA	1	G2	1
LUGO	4	J1	4	NA	4	3	4.5	2	1	J13	J13	35	18	8	8	-999.99	-999.99	-999.99	-999.99	-999.99	-999.99	-999.99	-999.99	8	-999.99	-999.99	23	7	6	4	5.5	3	-999.99	NA	-999.99	-999.99	-999.99	-999.99	-999.99	-999.99	3.5	-999.99	-999.99	-999.99	2	E0	4	G0	4
BURGOS	3	J1	3	8	3	3.5	1	5	1	J6	J2	35	20	10	15	10	-999.99	-999.99	-999.99	-999.99	-999.99	-999.99	-999.99	-999.99	-999.99	-999.99	10	NA	8	4	6.5	3	3	4.5	-999.99	-999.99	-999.99	-999.99	-999.99	-999.99	-999.99	-999.99	-999.99	-999.99	5	E4	1	G2	1
CADIZ	2	J1	0	9	2.5	0	3	3.5	1	J6	J99	35	30	15	15	4	-999.99	-999.99	-999.99	-999.99	-999.99	-999.99	-999.99	-999.99	-999.99	-999.99	6	5	8	3.5	8.5	0	0	4.5	-999.99	-999.99	-999.99	-999.99	-999.99	-999.99	-999.99	-999.99	-999.99	-999.99	5	E4	1	G4	1
RIOJA, LA	2	J3	6	0	5.5	0	0	5.5	1	J3	J2	40	20	20	10	7	-999.99	-999.99	-999.99	-999.99	-999.99	-999.99	-999.99	-999.99	-999.99	-999.99	3	3.5	10	2.5	5.5	0	1.5	8	-999.99	-999.99	-999.99	-999.99	-999.99	-999.99	-999.99	-999.99	-999.99	-999.99	5	E21	1	G19	1
MADRID	2	J1	2	10	1.5	2.5	1.5	8	1	J6	J6	27	22	20	15	6	3	-999.99	-999.99	-999.99	-999.99	-999.99	-999.99	-999.99	-999.99	-999.99	7	4.5	8	4	7	2	1.5	4.5	-999.99	-999.99	-999.99	-999.99	-999.99	-999.99	-999.99	-999.99	-999.99	-999.99	5	E4	2	G00	1
MADRID	6	J1	3	9	3	1	3	2	1	J6	J6	30	20	20	15	5	5	-999.99	-999.99	-999.99	-999.99	-999.99	-999.99	-999.99	-999.99	-999.99	5	6	7	3	7	1	1	5	-999.99	-999.99	-999.99	-999.99	-999.99	-999.99	-999.99	-999.99	-999.99	-999.99	5	E4	1	G19	1
MADRID	3	J1	0	10	1	0.5	0.5	0	1	J6	J6	25	15	5	10	5	15	-999.99	-999.99	-999.99	-999.99	-999.99	-999.99	-999.99	-999.99	-999.99	25	5	8	3	7.5	1	1	5	-999.99	-999.99	-999.99	-999.99	-999.99	-999.99	-999.99	-999.99	-999.99	-999.99	5	E4	1	G19	1
CIUDAD REAL	6	J3	8	3	5	3.5	0.5	3.5	1	J3	J2	35	40	15	5	4	-999.99	-999.99	-999.99	-999.99	-999.99	-999.99	-999.99	-999.99	-999.99	-999.99	1	4	8	3	5	1	1	5	-999.99	-999.99	-999.99	-999.99	-999.99	-999.99	-999.99	-999.99	-999.99	-999.99	5	E2	1	G2	1
SEVILLA	2	J1	0.5	9.5	0.5	1	0.5	4.5	1	J6	J6	20	30	10	15	5	-999.99	-999.99	-999.99	-999.99	-999.99	-999.99	-999.99	-999.99	-999.99	-999.99	20	5	6	4.5	6.5	4	4	5.5	-999.99	-999.99	-999.99	-999.99	-999.99	-999.99	-999.99	-999.99	-999.99	-999.99	5	E4	1	G19	1
MADRID	3	J1	1	10	1	4	0	7.5	1	J6	J6	32	21	20	17	4	4	-999.99	-999.99	-999.99	-999.99	-999.99	-999.99	-999.99	-999.99	-999.99	2	5	8.5	NA	9	2	2	5	-999.99	-999.99	-999.99	-999.99	-999.99	-999.99	-999.99	-999.99	-999.99	-999.99	5	E7	2	G00	1
MURCIA	2	J1	3	3	0	8.5	1.5	8.5	1	J4	J5	34	19	14	16	5	-999.99	-999.99	-999.99	-999.99	-999.99	-999.99	-999.99	-999.99	-999.99	-999.99	10	1	8.5	7	9	2	1.5	8	-999.99	-999.99	-999.99	-999.99	-999.99	-999.99	-999.99	-999.99	-999.99	-999.99	5	E5	2	G00	1
ZARAGOZA	3	J1	3	2	3	4	1	7	1	J5	J4	25	23	20	15	10	-999.99	-999.99	-999.99	-999.99	-999.99	-999.99	-999.99	-999.99	-999.99	-999.99	7	2	9	6	7.5	4	2.5	9	-999.99	-999.99	-999.99	-999.99	-999.99	-999.99	-999.99	-999.99	-999.99	-999.99	5	E21	1	G19	1
BARCELONA	1	J1	3.5	NA	0	6	0	6.5	2	J4	J99	9	11	15	19	-999.99	-999.99	13	-999.99	7	-999.99	21	-999.99	-999.99	-999.99	-999.99	5	0	8.5	6.5	7	4	-999.99	9	5.5	-999.99	8	-999.99	6.5	-999.99	-999.99	-999.99	-999.99	-999.99	1	E00	5	G00	1
MADRID	0	J2	0	1.5	10	4	0	5	1	J2	J2	25	27	15	16	5	2	-999.99	-999.99	-999.99	-999.99	-999.99	-999.99	-999.99	-999.99	-999.99	10	4.5	10	4.5	8	3	3	8	-999.99	-999.99	-999.99	-999.99	-999.99	-999.99	-999.99	-999.99	-999.99	-999.99	5	E2	NA	NA	NA
TARRAGONA	4	J1	6.5	8	6.5	8	4	8	1	J4	J2	8	20	14	14	-999.99	-999.99	20	-999.99	5	-999.99	20	-999.99	-999.99	-999.99	-999.99	0	4	9	4	6.5	2.5	-999.99	4.5	3.5	-999.99	8.5	-999.99	6.5	-999.99	-999.99	-999.99	-999.99	-999.99	1	E00	2	G00	1
VALLADOLID	1	J1	0	10	4.5	4.5	0	7	1	J6	J6	40	30	10	10	4	-999.99	-999.99	-999.99	-999.99	-999.99	-999.99	-999.99	-999.99	-999.99	-999.99	6	4	10	2.5	9.5	0	0	4.5	-999.99	-999.99	-999.99	-999.99	-999.99	-999.99	-999.99	-999.99	-999.99	-999.99	5	E4	6	G0	1
MADRID	4	J3	8	10	8	3	1.5	7	1	J6	J6	29	25	33	8	2	2	-999.99	-999.99	-999.99	-999.99	-999.99	-999.99	-999.99	-999.99	-999.99	1	4	8	5	7	3	3	5.5	-999.99	-999.99	-999.99	-999.99	-999.99	-999.99	-999.99	-999.99	-999.99	-999.99	5	E7	2	G00	1
MADRID	3	J1	6	6.5	4	5.5	3.5	6	1	J6	J6	27	20	18	15	4	2	-999.99	-999.99	-999.99	-999.99	-999.99	-999.99	-999.99	-999.99	-999.99	2	5.5	7	4.5	6	3	2.5	NA	-999.99	-999.99	-999.99	-999.99	-999.99	-999.99	-999.99	-999.99	-999.99	-999.99	5	E4	1	G19	1
PONTEVEDRA	3	J1	6	4	2.5	6	0	5	1	J4	J13	35	25	15	15	-999.99	-999.99	-999.99	-999.99	-999.99	-999.99	-999.99	-999.99	5	-999.99	-999.99	5	2.5	8	4.5	6.5	2	-999.99	6	-999.99	-999.99	-999.99	-999.99	-999.99	-999.99	1.5	-999.99	-999.99	-999.99	5	E21	2	G0	6
BARCELONA	2	J1	3	2	1	8	0	8	1	J4	J99	5	15	20	29	-999.99	-999.99	25	-999.99	1	-999.99	5	-999.99	-999.99	-999.99	-999.99	0	1	10	4.5	8.5	2	-999.99	7	7	-999.99	8.5	-999.99	8.5	-999.99	-999.99	-999.99	-999.99	-999.99	5	E3	1	G3	1
MADRID	2	J1	2.5	7	2.5	4	2.5	4	1	J6	J99	27	18	15	22	6	4	-999.99	-999.99	-999.99	-999.99	-999.99	-999.99	-999.99	-999.99	-999.99	20	5.5	8	2	8.5	3	1	6	-999.99	-999.99	-999.99	-999.99	-999.99	-999.99	-999.99	-999.99	-999.99	-999.99	5	E4	1	G19	1
MADRID	3	J99	0	10	0	0	0	0	1	J6	J99	40	30	8	8	6	8	-999.99	-999.99	-999.99	-999.99	-999.99	-999.99	-999.99	-999.99	-999.99	0	NA	7.5	3.5	3.5	0	1	NA	-999.99	-999.99	-999.99	-999.99	-999.99	-999.99	-999.99	-999.99	-999.99	-999.99	5	E21	1	G19	1
MADRID	3	J1	6	9.5	2	1.5	2.5	0.5	1	J6	J6	30	20	15	12	2	5	-999.99	-999.99	-999.99	-999.99	-999.99	-999.99	-999.99	-999.99	-999.99	16	NA	8	3	6	0.5	1	NA	-999.99	-999.99	-999.99	-999.99	-999.99	-999.99	-999.99	-999.99	-999.99	-999.99	5	E4	1	G1	1
VALENCIA	1	J1	5.5	3.5	NA	5	0.5	7	1	J5	J2	28	20	33	12	7	-999.99	-999.99	-999.99	-999.99	-999.99	-999.99	-999.99	-999.99	-999.99	-999.99	0	3	9	NA	8	0.5	2	8	-999.99	-999.99	-999.99	-999.99	-999.99	-999.99	-999.99	-999.99	-999.99	-999.99	5	E7	3	G0	1
CUENCA	3	J1	1	NA	3.5	3.5	0	NA	1	J2	J5	30	20	20	15	5	-999.99	-999.99	-999.99	-999.99	-999.99	-999.99	-999.99	-999.99	-999.99	-999.99	10	3	10	4.5	9	0	2.5	NA	-999.99	-999.99	-999.99	-999.99	-999.99	-999.99	-999.99	-999.99	-999.99	-999.99	1	E00	2	G00	2
BADAJOZ	0	J2	0	0	10	0	0	1.5	1	J2	J2	20	50	20	5	4	-999.99	-999.99	-999.99	-999.99	-999.99	-999.99	-999.99	-999.99	-999.99	-999.99	1	2	10	5.5	8	3	3	7	-999.99	-999.99	-999.99	-999.99	-999.99	-999.99	-999.99	-999.99	-999.99	-999.99	5	E2	1	G2	1
MADRID	2	J1	3	10	0	0	0	0	1	J6	J99	25	15	20	10	10	5	-999.99	-999.99	-999.99	-999.99	-999.99	-999.99	-999.99	-999.99	-999.99	15	4	7	6	6.5	1	3.5	4.5	-999.99	-999.99	-999.99	-999.99	-999.99	-999.99	-999.99	-999.99	-999.99	-999.99	2	E0	1	G19	4
MADRID	3	J1	7	3	5.5	5	1	4	1	J2	J3	27	25	17	12	5	1	-999.99	-999.99	-999.99	-999.99	-999.99	-999.99	-999.99	-999.99	-999.99	13	3.5	9	4	7	1	2	6	-999.99	-999.99	-999.99	-999.99	-999.99	-999.99	-999.99	-999.99	-999.99	-999.99	4	E0	6	G0	1
CANTABRIA	2	J1	2	10	2.5	0	0	2	1	J6	J10	20	10	7	7	5	-999.99	-999.99	-999.99	-999.99	-999.99	-999.99	-999.99	-999.99	-999.99	-999.99	15	5	8	4	7	2	3	4.5	-999.99	-999.99	-999.99	-999.99	-999.99	-999.99	-999.99	-999.99	-999.99	-999.99	5	E4	1	G4	1
MADRID	5	J1	4.5	0	4	0.5	4.5	0.5	1	J1	J99	30	15	20	10	2	2	-999.99	-999.99	-999.99	-999.99	-999.99	-999.99	-999.99	-999.99	-999.99	2	6.5	7	2.5	3.5	0	0	3	-999.99	-999.99	-999.99	-999.99	-999.99	-999.99	-999.99	-999.99	-999.99	-999.99	5	E2	1	G1	1
BURGOS	6	J1	2	10	2	0	2	3	1	J6	J6	35	15	25	5	3	-999.99	-999.99	-999.99	-999.99	-999.99	-999.99	-999.99	-999.99	-999.99	-999.99	17	NA	7	3	6	0	0	NA	-999.99	-999.99	-999.99	-999.99	-999.99	-999.99	-999.99	-999.99	-999.99	-999.99	5	E4	1	G4	1
BARCELONA	3	J1	6	NA	5	4	3.5	5	1	J2	J2	11	15	18	15	-999.99	-999.99	10	-999.99	3	-999.99	15	-999.99	-999.99	-999.99	-999.99	5	2.5	8.5	3	5	1	-999.99	5.5	4.5	-999.99	8.5	-999.99	7.5	-999.99	-999.99	-999.99	-999.99	-999.99	5	E2	1	G19	1
BADAJOZ	1	J2	0	0	10	0	0	0	1	J2	J4	20	70	5	5	0	-999.99	-999.99	-999.99	-999.99	-999.99	-999.99	-999.99	-999.99	-999.99	-999.99	0	1.5	9	2.5	9	NA	0.5	7	-999.99	-999.99	-999.99	-999.99	-999.99	-999.99	-999.99	-999.99	-999.99	-999.99	5	E2	1	G2	1
BARCELONA	0	J1	0	0	1	4.5	0	NA	1	J7	J7	15	22	20	20	-999.99	-999.99	22	-999.99	2	-999.99	15	-999.99	-999.99	-999.99	-999.99	0	3.5	10	4.5	8	2	-999.99	NA	3.5	-999.99	8.5	-999.99	6	-999.99	-999.99	-999.99	-999.99	-999.99	5	E13	2	G00	1
MADRID	4	J1	2.5	5	2	1.5	3	5	1	J6	J6	34	27	15	5	3	8	-999.99	-999.99	-999.99	-999.99	-999.99	-999.99	-999.99	-999.99	-999.99	8	4	9.5	4	9	1	1	5	-999.99	-999.99	-999.99	-999.99	-999.99	-999.99	-999.99	-999.99	-999.99	-999.99	5	E4	1	G19	1
SEGOVIA	5	J1	3	9.5	4	3	0	6	1	J6	J6	30	25	25	15	4	-999.99	-999.99	-999.99	-999.99	-999.99	-999.99	-999.99	-999.99	-999.99	-999.99	1	4.5	8	3.5	6.5	2	2	5	-999.99	-999.99	-999.99	-999.99	-999.99	-999.99	-999.99	-999.99	-999.99	-999.99	5	E4	1	G4	1
MADRID	2	J4	4	7	2	5	0.5	9	1	J5	J6	18	14	16	22	10	5	-999.99	-999.99	-999.99	-999.99	-999.99	-999.99	-999.99	-999.99	-999.99	15	3.5	9	7	7.5	4.5	3	NA	-999.99	-999.99	-999.99	-999.99	-999.99	-999.99	-999.99	-999.99	-999.99	-999.99	5	E4	4	G0	1
ALAVA	3	J1	1.5	8	2.5	4	4.5	3	1	J6	J6	25	20	1	10	2	-999.99	-999.99	20	-999.99	-999.99	-999.99	10	-999.99	-999.99	-999.99	12	NA	4.5	4.5	3	7.5	6.5	5	-999.99	6	-999.99	-999.99	-999.99	7	-999.99	-999.99	-999.99	-999.99	5	E4	1	G19	1
MADRID	2	J99	0	10	0.5	0	0	1.5	1	J6	J6	25	20	15	10	5	8	-999.99	-999.99	-999.99	-999.99	-999.99	-999.99	-999.99	-999.99	-999.99	NA	5	NA	4	9.5	1	0	5	-999.99	-999.99	-999.99	-999.99	-999.99	-999.99	-999.99	-999.99	-999.99	-999.99	5	E4	1	G19	1
SEVILLA	3	J1	2	8.5	4	NA	1	7	1	J6	J6	30	23	15	18	5	-999.99	-999.99	-999.99	-999.99	-999.99	-999.99	-999.99	-999.99	-999.99	-999.99	9	NA	7	3	6	2	2	4.5	-999.99	-999.99	-999.99	-999.99	-999.99	-999.99	-999.99	-999.99	-999.99	-999.99	5	E4	1	G19	1
MADRID	5	J1	4	3	3	3	7	3	1	J1	J1	30	22	20	14	4	0	-999.99	-999.99	-999.99	-999.99	-999.99	-999.99	-999.99	-999.99	-999.99	10	5	6	4	5.5	2	2.5	4.5	-999.99	-999.99	-999.99	-999.99	-999.99	-999.99	-999.99	-999.99	-999.99	-999.99	5	E1	1	G1	1
MADRID	3	J99	2	9	NA	2.5	2	4	1	J6	J5	NA	NA	NA	NA	NA	5	-999.99	-999.99	-999.99	-999.99	-999.99	-999.99	-999.99	-999.99	-999.99	NA	NA	8.5	3	10	0	2	NA	-999.99	-999.99	-999.99	-999.99	-999.99	-999.99	-999.99	-999.99	-999.99	-999.99	5	E4	1	G19	1
BALEARS, ILLES	3	J1	0	10	0	0	0	0	1	J6	J6	25	15	8	10	6	-999.99	-999.99	-999.99	-999.99	-999.99	-999.99	-999.99	-999.99	-999.99	-999.99	36	5	9	3	8	0	0.5	5	-999.99	-999.99	-999.99	-999.99	-999.99	-999.99	-999.99	-999.99	-999.99	-999.99	5	E4	1	G4	1
NAVARRA	4	J1	7.5	0	8	2	1	7	1	J2	J2	60	10	2	10	1	-999.99	-999.99	-999.99	-999.99	-999.99	-999.99	10	-999.99	16	-999.99	1	2.5	6.5	3	4.5	0.5	0.5	4.5	-999.99	-999.99	-999.99	-999.99	-999.99	7.5	-999.99	8.5	-999.99	-999.99	2	E0	3	G0	1
CIUDAD REAL	3	J1	4.5	8	4.5	3.5	NA	4	1	J6	J6	NA	NA	NA	NA	NA	-999.99	-999.99	-999.99	-999.99	-999.99	-999.99	-999.99	-999.99	-999.99	-999.99	NA	6	3	7.5	3.5	8.5	7.5	6	-999.99	-999.99	-999.99	-999.99	-999.99	-999.99	-999.99	-999.99	-999.99	-999.99	5	E4	1	G4	1
MADRID	4	J1	4	8	6	3	2	3.5	1	J6	J6	33	28	15	12	4	4	-999.99	-999.99	-999.99	-999.99	-999.99	-999.99	-999.99	-999.99	-999.99	8	4.5	7	5	6.5	3.5	3	5.5	-999.99	-999.99	-999.99	-999.99	-999.99	-999.99	-999.99	-999.99	-999.99	-999.99	5	E4	1	G19	1
BARCELONA	4	J3	10	2	4.5	3	1	3	1	J3	J3	20	20	30	5	-999.99	-999.99	10	-999.99	2	-999.99	10	-999.99	-999.99	-999.99	-999.99	3	1	9	5.5	4	6	-999.99	NA	10	-999.99	9	-999.99	10	-999.99	-999.99	-999.99	-999.99	-999.99	5	E6	1	G19	1
CIUDAD REAL	3	J3	10	2	2	2.5	1	4	1	J3	J3	25	15	30	10	5	-999.99	-999.99	-999.99	-999.99	-999.99	-999.99	-999.99	-999.99	-999.99	-999.99	15	5.5	7.5	4	5	0	2.5	6.5	-999.99	-999.99	-999.99	-999.99	-999.99	-999.99	-999.99	-999.99	-999.99	-999.99	5	E21	2	G00	1
VALENCIA	3	J1	4.5	8	7	6	2.5	7	2	J6	J2	25	23	16	20	2	-999.99	-999.99	-999.99	-999.99	-999.99	-999.99	-999.99	-999.99	-999.99	-999.99	14	4	8	4	7.5	2.5	2.5	5	-999.99	-999.99	-999.99	-999.99	-999.99	-999.99	-999.99	-999.99	-999.99	-999.99	5	E4	4	G0	1
MADRID	3	J1	7	2	3	2	1	5	1	J3	J2	25	20	21	12	8	1	-999.99	-999.99	-999.99	-999.99	-999.99	-999.99	-999.99	-999.99	-999.99	1	5	7	3.5	5.5	0	2.5	4.5	-999.99	-999.99	-999.99	-999.99	-999.99	-999.99	-999.99	-999.99	-999.99	-999.99	5	E6	1	G19	1
JAEN	3	J3	9.5	NA	6.5	7	1	8	1	J3	J6	20	24	23	13	5	-999.99	-999.99	-999.99	-999.99	-999.99	-999.99	-999.99	-999.99	-999.99	-999.99	15	4.5	7	4	NA	2.5	2.5	4.5	-999.99	-999.99	-999.99	-999.99	-999.99	-999.99	-999.99	-999.99	-999.99	-999.99	5	E4	1	G2	1
MADRID	3	J1	10	5	0	0	0	0	1	J3	J3	25	NA	NA	NA	NA	NA	-999.99	-999.99	-999.99	-999.99	-999.99	-999.99	-999.99	-999.99	-999.99	NA	NA	7	4	NA	0	0	NA	-999.99	-999.99	-999.99	-999.99	-999.99	-999.99	-999.99	-999.99	-999.99	-999.99	5	E6	1	G1	1
PONTEVEDRA	3	J3	10	2.5	1.5	4.5	0	1.5	1	J3	J10	35	30	20	5	-999.99	-999.99	-999.99	-999.99	-999.99	-999.99	-999.99	-999.99	5	-999.99	-999.99	5	5.5	8	3	4.5	0	-999.99	7.5	-999.99	-999.99	-999.99	-999.99	-999.99	-999.99	0	-999.99	-999.99	-999.99	5	E21	6	G0	1
RIOJA, LA	8	J1	5	2	4	3.5	8	2	1	J1	J1	35	25	20	14	6	-999.99	-999.99	-999.99	-999.99	-999.99	-999.99	-999.99	-999.99	-999.99	-999.99	0	8	7	4	5	0.5	2.5	4	-999.99	-999.99	-999.99	-999.99	-999.99	-999.99	-999.99	-999.99	-999.99	-999.99	5	E1	1	G1	1
SANTA CRUZ DE TENERIFE	4	J3	10	1	2.5	2	0	2	1	J3	J3	18	18	22	15	3	-999.99	-999.99	-999.99	-999.99	-999.99	-999.99	-999.99	-999.99	-999.99	20	2	5	9	3	4.5	1	1	3	-999.99	-999.99	-999.99	-999.99	-999.99	-999.99	-999.99	-999.99	6	-999.99	5	E21	6	G0	1
RIOJA, LA	3	J3	9	3	3	2	3	3	1	J3	J3	23	16	22	15	4	-999.99	-999.99	-999.99	-999.99	-999.99	-999.99	-999.99	-999.99	-999.99	-999.99	5	5	7	3	5	1	1	5	-999.99	-999.99	-999.99	-999.99	-999.99	-999.99	-999.99	-999.99	-999.99	-999.99	5	E6	3	G0	1
BARCELONA	4	NA	1.5	1	2.5	8.5	0	8.5	1	J4	J2	5	10	20	20	-999.99	-999.99	20	-999.99	0	-999.99	20	-999.99	-999.99	-999.99	-999.99	5	2.5	10	4.5	8	2.5	-999.99	NA	NA	-999.99	9	-999.99	8	-999.99	-999.99	-999.99	-999.99	-999.99	5	E5	1	G3	1
ASTURIAS	3	J3	10	5	1	0	4	0	1	J3	J3	40	55	60	30	20	-999.99	-999.99	-999.99	-999.99	-999.99	-999.99	-999.99	-999.99	-999.99	-999.99	3	6.5	8.5	4	6	0	0.5	3.5	-999.99	-999.99	-999.99	-999.99	-999.99	-999.99	-999.99	-999.99	-999.99	-999.99	5	E1	1	G1	1
GRANADA	2	J99	NA	10	1	1	1	NA	1	J6	J3	25	25	13	11	1	-999.99	-999.99	-999.99	-999.99	-999.99	-999.99	-999.99	-999.99	-999.99	-999.99	1	NA	6.5	3.5	6.5	1.5	1	NA	-999.99	-999.99	-999.99	-999.99	-999.99	-999.99	-999.99	-999.99	-999.99	-999.99	5	E4	1	G4	1
MADRID	3	J3	9	1	4	3.5	4	NA	1	J3	J99	24	21	29	14	5	3	-999.99	-999.99	-999.99	-999.99	-999.99	-999.99	-999.99	-999.99	-999.99	4	5.5	8	2	NA	0	2	4	-999.99	-999.99	-999.99	-999.99	-999.99	-999.99	-999.99	-999.99	-999.99	-999.99	5	E6	3	G0	1
MADRID	4	J3	9.5	3	3	1	2.5	3	1	J3	J3	25	10	30	8	4	0	-999.99	-999.99	-999.99	-999.99	-999.99	-999.99	-999.99	-999.99	-999.99	0	4	7	4	5	2.5	2.5	4	-999.99	-999.99	-999.99	-999.99	-999.99	-999.99	-999.99	-999.99	-999.99	-999.99	5	E6	1	G19	1
VALENCIA	3	J2	4.5	NA	7	NA	0	4	1	J2	J99	24	26	23	21	4	-999.99	-999.99	-999.99	-999.99	-999.99	-999.99	-999.99	-999.99	-999.99	-999.99	2	3.5	8	4	6.5	2.5	2	5.5	-999.99	-999.99	-999.99	-999.99	-999.99	-999.99	-999.99	-999.99	-999.99	-999.99	5	E2	5	G00	1
CADIZ	3	J1	10	7	3	0	1.5	2	1	J3	J6	25	30	20	20	5	-999.99	-999.99	-999.99	-999.99	-999.99	-999.99	-999.99	-999.99	-999.99	-999.99	0	5	7.5	3.5	5.5	1	0	5	-999.99	-999.99	-999.99	-999.99	-999.99	-999.99	-999.99	-999.99	-999.99	-999.99	5	E4	2	G00	1
CACERES	1	J1	6.5	7	1	2.5	0	7.5	3	J0	J5	31	26	18	13	8	-999.99	-999.99	-999.99	-999.99	-999.99	-999.99	-999.99	-999.99	-999.99	-999.99	4	2.5	8.5	6	8.5	2.5	2.5	7	-999.99	-999.99	-999.99	-999.99	-999.99	-999.99	-999.99	-999.99	-999.99	-999.99	3	E0	6	G0	1
MADRID	4	J3	3	6.5	6.5	7.5	0.5	8.5	2	J4	J2	27	25	26	19	12	5	-999.99	-999.99	-999.99	-999.99	-999.99	-999.99	-999.99	-999.99	-999.99	4	3	9.5	4.5	10	3	1.5	6	-999.99	-999.99	-999.99	-999.99	-999.99	-999.99	-999.99	-999.99	-999.99	-999.99	5	E2	1	G2	1
ASTURIAS	4	J3	9.5	0	3	4.5	1.5	2	1	J3	J10	25	29	16	14	7	-999.99	-999.99	-999.99	-999.99	-999.99	-999.99	-999.99	-999.99	-999.99	-999.99	2	5	8.5	3	5.5	2	1.5	7	-999.99	-999.99	-999.99	-999.99	-999.99	-999.99	-999.99	-999.99	-999.99	-999.99	5	E6	1	G1	1
GRANADA	2	J1	4	10	3.5	3.5	3	7	1	J6	J6	35	25	15	10	5	-999.99	-999.99	-999.99	-999.99	-999.99	-999.99	-999.99	-999.99	-999.99	-999.99	5	4.5	8.5	4	7.5	3	1.5	NA	-999.99	-999.99	-999.99	-999.99	-999.99	-999.99	-999.99	-999.99	-999.99	-999.99	5	E4	2	G00	1
BARCELONA	5	J1	5	NA	5.5	3.5	1	4	1	J2	J2	11	17	18	17	-999.99	-999.99	18	-999.99	2	-999.99	14	-999.99	-999.99	-999.99	-999.99	3	4.5	6	4	5.5	2.5	-999.99	5	3.5	-999.99	6	-999.99	6	-999.99	-999.99	-999.99	-999.99	-999.99	5	E2	1	G3	1
BARCELONA	6	J3	9	3	3	2	2	3.5	1	J3	J3	20	21	31	11	-999.99	-999.99	9	-999.99	2	-999.99	2	-999.99	-999.99	-999.99	-999.99	4	NA	7.5	3.5	NA	2.5	-999.99	4	2.5	-999.99	8.5	-999.99	6	-999.99	-999.99	-999.99	-999.99	-999.99	4	E0	6	G0	1
ASTURIAS	3	J3	10	1	0	0	2	1	1	J3	J3	NA	NA	20	NA	NA	-999.99	-999.99	-999.99	-999.99	-999.99	-999.99	-999.99	-999.99	-999.99	-999.99	NA	5	6	3	5	0	1	5	-999.99	-999.99	-999.99	-999.99	-999.99	-999.99	-999.99	-999.99	-999.99	-999.99	5	E6	1	G1	1
GRANADA	5	J3	10	0	2	1	2.5	5	1	J3	J3	24	24	22	13	8	-999.99	-999.99	-999.99	-999.99	-999.99	-999.99	-999.99	-999.99	-999.99	-999.99	9	5	6.5	4	5	2.5	2.5	6	-999.99	-999.99	-999.99	-999.99	-999.99	-999.99	-999.99	-999.99	-999.99	-999.99	5	E21	1	G1	1
ALICANTE	2	J1	2.5	0	3.5	NA	0	NA	1	J4	J4	25	20	25	20	5	-999.99	-999.99	-999.99	-999.99	-999.99	-999.99	-999.99	-999.99	-999.99	-999.99	5	2.5	9	NA	9	3.5	4	8	-999.99	-999.99	-999.99	-999.99	-999.99	-999.99	-999.99	-999.99	-999.99	-999.99	4	E0	6	G0	1
VALENCIA	1	J4	0	7	7	10	0	8.5	1	J4	J6	50	30	5	10	3	-999.99	-999.99	-999.99	-999.99	-999.99	-999.99	-999.99	-999.99	-999.99	-999.99	2	2.5	10	3.5	8.5	0	NA	2.5	-999.99	-999.99	-999.99	-999.99	-999.99	-999.99	-999.99	-999.99	-999.99	-999.99	5	E5	1	G5	1
VALENCIA	2	J1	2.5	1.5	6.5	5.5	0	7.5	1	J4	J5	25	20	20	30	4	-999.99	-999.99	-999.99	-999.99	-999.99	-999.99	-999.99	-999.99	-999.99	-999.99	1	3.5	9	4	8.5	3	3	6.5	-999.99	-999.99	-999.99	-999.99	-999.99	-999.99	-999.99	-999.99	-999.99	-999.99	5	E7	1	G5	1
CASTELLON	3	J4	5	3	3	9	2	6.5	1	J4	J4	22	18	15	27	3	-999.99	-999.99	-999.99	-999.99	-999.99	-999.99	-999.99	-999.99	-999.99	-999.99	NA	2	9	6	8.5	2	2	6	-999.99	-999.99	-999.99	-999.99	-999.99	-999.99	-999.99	-999.99	-999.99	-999.99	5	E3	1	G3	1
VALENCIA	2	J1	6	0	2	8	0	10	1	J4	J5	15	15	13	15	7	-999.99	-999.99	-999.99	-999.99	-999.99	-999.99	-999.99	-999.99	-999.99	-999.99	NA	1.5	9	7.5	8	2.5	1.5	5.5	-999.99	-999.99	-999.99	-999.99	-999.99	-999.99	-999.99	-999.99	-999.99	-999.99	5	E5	1	G3	1
GIRONA	3	J1	7	1.5	5	4	0.5	6	1	J3	J2	0	20	25	15	-999.99	-999.99	15	-999.99	0	-999.99	30	-999.99	-999.99	-999.99	-999.99	0	5	9	4	5	3	-999.99	5.5	6.5	-999.99	9	-999.99	8.5	-999.99	-999.99	-999.99	-999.99	-999.99	5	E6	1	G2	1
HUESCA	1	J1	1	NA	3	5.5	0	7	1	J4	J5	27	25	15	17	5	-999.99	-999.99	-999.99	-999.99	-999.99	-999.99	-999.99	-999.99	-999.99	-999.99	11	2	8	6	7	4	3	7.5	-999.99	-999.99	-999.99	-999.99	-999.99	-999.99	-999.99	-999.99	-999.99	-999.99	5	E5	1	G19	1
BALEARS, ILLES	3	J99	2	10	1.5	2	1.5	2	1	J6	J6	20	10	5	5	0	-999.99	-999.99	-999.99	-999.99	-999.99	-999.99	-999.99	-999.99	-999.99	-999.99	60	5	7.5	2.5	7	2	2.5	5	-999.99	-999.99	-999.99	-999.99	-999.99	-999.99	-999.99	-999.99	-999.99	-999.99	5	E4	1	G4	1
ASTURIAS	3	J3	10	1	3	3.5	4	3	1	J3	J3	18	25	15	15	10	-999.99	-999.99	-999.99	-999.99	-999.99	-999.99	-999.99	-999.99	-999.99	-999.99	17	5	7	3	5	1	1	4	-999.99	-999.99	-999.99	-999.99	-999.99	-999.99	-999.99	-999.99	-999.99	-999.99	5	E6	1	G1	1
CORUNA, A	4	J99	5	8	1.5	8	4.5	7	2	J6	J4	60	11	20	9	-999.99	-999.99	-999.99	-999.99	-999.99	-999.99	-999.99	-999.99	0	-999.99	-999.99	3	3	7	6.5	7	2	-999.99	3.5	-999.99	-999.99	-999.99	-999.99	-999.99	-999.99	2.5	-999.99	-999.99	-999.99	5	E4	1	G4	1
ALAVA	2	J1	1	2	3	8	4	7.5	1	J8	J12	20	10	5	10	5	-999.99	-999.99	25	-999.99	-999.99	-999.99	20	-999.99	-999.99	-999.99	5	4	7	6	8.5	2	1.5	9	-999.99	4.5	-999.99	-999.99	-999.99	2	-999.99	-999.99	-999.99	-999.99	5	E9	1	G8	1
JAEN	4	J1	8.5	5	3.5	0	1.5	0	1	J1	J3	20	38	18	14	5	-999.99	-999.99	-999.99	-999.99	-999.99	-999.99	-999.99	-999.99	-999.99	-999.99	5	8	6	3	6	1	1	5	-999.99	-999.99	-999.99	-999.99	-999.99	-999.99	-999.99	-999.99	-999.99	-999.99	5	E1	1	G1	1
ASTURIAS	6	J1	6	10	2.5	4	0	7	1	J6	J6	26	28	16	14	6	-999.99	-999.99	-999.99	-999.99	-999.99	-999.99	-999.99	-999.99	-999.99	-999.99	10	4	8.5	6	7	2	1	5	-999.99	-999.99	-999.99	-999.99	-999.99	-999.99	-999.99	-999.99	-999.99	-999.99	5	E4	1	G4	1
MADRID	4	J1	3.5	10	3.5	0	0	3.5	1	J6	J6	45	35	15	5	0	0	-999.99	-999.99	-999.99	-999.99	-999.99	-999.99	-999.99	-999.99	-999.99	0	4	10	NA	7.5	0	2.5	NA	-999.99	-999.99	-999.99	-999.99	-999.99	-999.99	-999.99	-999.99	-999.99	-999.99	5	E4	1	G19	1
SEVILLA	3	J1	0	10	0	0	0	0	1	J6	J6	20	30	20	20	5	-999.99	-999.99	-999.99	-999.99	-999.99	-999.99	-999.99	-999.99	-999.99	-999.99	5	NA	8	6	8	3	3.5	NA	-999.99	-999.99	-999.99	-999.99	-999.99	-999.99	-999.99	-999.99	-999.99	-999.99	5	E4	1	G19	1
MURCIA	2	J1	6	6.5	6	4.5	0	5.5	4	J0	J0	35	20	15	15	5	-999.99	-999.99	-999.99	-999.99	-999.99	-999.99	-999.99	-999.99	-999.99	-999.99	10	4	8	4.5	6.5	3	2	5.5	-999.99	-999.99	-999.99	-999.99	-999.99	-999.99	-999.99	-999.99	-999.99	-999.99	5	E4	1	G4	1
ZARAGOZA	1	J1	0	7.5	0	7.5	0	9	1	J5	J4	25	17	12	23	15	-999.99	-999.99	-999.99	-999.99	-999.99	-999.99	-999.99	-999.99	-999.99	-999.99	3	2	8	6.5	9	2	1	6	-999.99	-999.99	-999.99	-999.99	-999.99	-999.99	-999.99	-999.99	-999.99	-999.99	5	E5	1	G3	1
VALENCIA	4	J1	5	10	3.5	5.5	4.5	5	1	J6	J1	30	20	25	15	2	-999.99	-999.99	-999.99	-999.99	-999.99	-999.99	-999.99	-999.99	-999.99	-999.99	8	7	6.5	4	6	1.5	1.5	7	-999.99	-999.99	-999.99	-999.99	-999.99	-999.99	-999.99	-999.99	-999.99	-999.99	5	E4	1	G4	1
BALEARS, ILLES	6	J1	5.5	5.5	6	7.5	3	7	1	J5	J5	30	30	20	5	10	-999.99	-999.99	-999.99	-999.99	-999.99	-999.99	-999.99	-999.99	-999.99	-999.99	5	2	8	4.5	6	3	2	7	-999.99	-999.99	-999.99	-999.99	-999.99	-999.99	-999.99	-999.99	-999.99	-999.99	5	E7	1	G6	1
SEVILLA	1	J99	4.5	9.5	3	0	2.5	0	1	J6	J3	15	15	20	0	5	-999.99	-999.99	-999.99	-999.99	-999.99	-999.99	-999.99	-999.99	-999.99	-999.99	45	NA	6.5	3	NA	1	1	NA	-999.99	-999.99	-999.99	-999.99	-999.99	-999.99	-999.99	-999.99	-999.99	-999.99	NA	NA	NA	NA	NA
BADAJOZ	2	J2	0	2	10	0	0	2	1	J2	J2	35	55	3	2	1	-999.99	-999.99	-999.99	-999.99	-999.99	-999.99	-999.99	-999.99	-999.99	-999.99	4	2.5	8.5	3	8.5	0	0	7	-999.99	-999.99	-999.99	-999.99	-999.99	-999.99	-999.99	-999.99	-999.99	-999.99	5	E2	1	G2	1
MADRID	3	J1	2	6.5	3	0	4	4	1	J6	J99	25	20	13	12	4	5	-999.99	-999.99	-999.99	-999.99	-999.99	-999.99	-999.99	-999.99	-999.99	21	5.5	8	3	7	2	3.5	5	-999.99	-999.99	-999.99	-999.99	-999.99	-999.99	-999.99	-999.99	-999.99	-999.99	5	E4	1	G19	1
BIZKAIA	7	J1	2.5	2	4	4.5	4.5	2.5	1	J8	J8	10	15	3	12	5	-999.99	-999.99	34	-999.99	-999.99	-999.99	18	-999.99	-999.99	-999.99	3	7	7.5	4	8.5	1	1	5	-999.99	6	-999.99	-999.99	-999.99	1	-999.99	-999.99	-999.99	-999.99	5	E9	1	G8	1
VALENCIA	0	J99	0	10	1.5	0	0	4.5	1	J6	J6	0	3	0	0	0	-999.99	-999.99	-999.99	-999.99	-999.99	-999.99	-999.99	-999.99	-999.99	-999.99	100	5	9	4	9	3	3.5	7	-999.99	-999.99	-999.99	-999.99	-999.99	-999.99	-999.99	-999.99	-999.99	-999.99	5	E4	1	G4	1
GRANADA	1	J99	0	10	0	0	0	1.5	1	J6	J6	1	1	1	1	1	-999.99	-999.99	-999.99	-999.99	-999.99	-999.99	-999.99	-999.99	-999.99	-999.99	95	NA	10	0	10	0	0	NA	-999.99	-999.99	-999.99	-999.99	-999.99	-999.99	-999.99	-999.99	-999.99	-999.99	5	E4	1	G4	1
MADRID	4	J99	0.5	10	0.5	2.5	0	NA	1	J6	J6	30	35	15	20	1	20	-999.99	-999.99	-999.99	-999.99	-999.99	-999.99	-999.99	-999.99	-999.99	5	3.5	8.5	7	9.5	1	2.5	NA	-999.99	-999.99	-999.99	-999.99	-999.99	-999.99	-999.99	-999.99	-999.99	-999.99	5	E7	1	G19	1
GUADALAJARA	1	J1	1.5	9.5	3	1	1	2	1	J6	J6	32	24	12	12	5	-999.99	-999.99	-999.99	-999.99	-999.99	-999.99	-999.99	-999.99	-999.99	-999.99	5	NA	9	4	8	1	9.5	NA	-999.99	-999.99	-999.99	-999.99	-999.99	-999.99	-999.99	-999.99	-999.99	-999.99	5	E4	1	G4	1
MADRID	3	J1	7	9	6	7	1	9	1	J6	J2	30	25	20	15	3	1.5	-999.99	-999.99	-999.99	-999.99	-999.99	-999.99	-999.99	-999.99	-999.99	NA	3.5	8	4	6.5	1.5	1.5	5	-999.99	-999.99	-999.99	-999.99	-999.99	-999.99	-999.99	-999.99	-999.99	-999.99	1	E00	2	G00	1
MADRID	8	J1	0	0	0	0	10	0	1	J1	J1	36	25	21	13	4	1	-999.99	-999.99	-999.99	-999.99	-999.99	-999.99	-999.99	-999.99	-999.99	0	7.5	7.5	2	6	0	0	1.5	-999.99	-999.99	-999.99	-999.99	-999.99	-999.99	-999.99	-999.99	-999.99	-999.99	1	E00	2	G00	2
LEON	1	J1	2	2	3	9	0	6	1	J4	J4	30	25	15	20	5	-999.99	-999.99	-999.99	-999.99	-999.99	-999.99	-999.99	-999.99	-999.99	-999.99	5	3	9	4	8	2.5	1	8	-999.99	-999.99	-999.99	-999.99	-999.99	-999.99	-999.99	-999.99	-999.99	-999.99	5	E21	1	G19	1
BARCELONA	2	J99	0	10	2	0	0	3	NA	NA	NA	NA	NA	NA	NA	-999.99	-999.99	NA	-999.99	NA	-999.99	NA	-999.99	-999.99	-999.99	-999.99	NA	NA	10	0	10	3	-999.99	NA	2.5	-999.99	7.5	-999.99	3	-999.99	-999.99	-999.99	-999.99	-999.99	5	E4	1	G4	1
VALENCIA	1	J1	0	10	1	1	0	2	1	J6	J6	35	21	15	19	5	-999.99	-999.99	-999.99	-999.99	-999.99	-999.99	-999.99	-999.99	-999.99	-999.99	5	4.5	8	6	9.5	5.5	8.5	5	-999.99	-999.99	-999.99	-999.99	-999.99	-999.99	-999.99	-999.99	-999.99	-999.99	5	E4	2	G00	1
MADRID	0	J1	9	2.5	0	9	0	9	1	J4	J5	25	15	20	15	5	0	-999.99	-999.99	-999.99	-999.99	-999.99	-999.99	-999.99	-999.99	-999.99	20	2	9	6.5	6	3	2	NA	-999.99	-999.99	-999.99	-999.99	-999.99	-999.99	-999.99	-999.99	-999.99	-999.99	5	E5	1	G3	1
SEVILLA	3	J1	3	8	4	2	2.5	5.5	1	J6	J6	25	45	14	8	3	-999.99	-999.99	-999.99	-999.99	-999.99	-999.99	-999.99	-999.99	-999.99	-999.99	5	5.5	3.5	6.5	3	8.5	7.5	5.5	-999.99	-999.99	-999.99	-999.99	-999.99	-999.99	-999.99	-999.99	-999.99	-999.99	5	E15	1	G13	1
CADIZ	2	J1	NA	8.5	2	0	3	4	1	J6	J6	25	20	20	15	7	-999.99	-999.99	-999.99	-999.99	-999.99	-999.99	-999.99	-999.99	-999.99	-999.99	13	4.5	7	4	5.5	0	2	4.5	-999.99	-999.99	-999.99	-999.99	-999.99	-999.99	-999.99	-999.99	-999.99	-999.99	5	E4	1	G4	1
GRANADA	3	J1	6.5	2.5	2	6	1.5	6.5	1	J3	J3	27	19	21	18	4	-999.99	-999.99	-999.99	-999.99	-999.99	-999.99	-999.99	-999.99	-999.99	-999.99	16	4.5	8	4	5	2	1	4.5	-999.99	-999.99	-999.99	-999.99	-999.99	-999.99	-999.99	-999.99	-999.99	-999.99	5	E4	2	G00	1
VALENCIA	0	J3	10	0	0	0	0	0.5	1	J3	J3	0	0	100	0	0	-999.99	-999.99	-999.99	-999.99	-999.99	-999.99	-999.99	-999.99	-999.99	-999.99	0	NA	10	0	NA	0	0	10	-999.99	-999.99	-999.99	-999.99	-999.99	-999.99	-999.99	-999.99	-999.99	-999.99	2	E0	1	G1	1
MADRID	2	J1	6	9	5	2	2	5	1	J6	J6	30	25	20	15	5	5	-999.99	-999.99	-999.99	-999.99	-999.99	-999.99	-999.99	-999.99	-999.99	0	5	8	3	7	0.5	2	4.5	-999.99	-999.99	-999.99	-999.99	-999.99	-999.99	-999.99	-999.99	-999.99	-999.99	5	E4	1	G1	1
CADIZ	6	J1	NA	7	NA	1	NA	2	1	J6	J3	25	27	19	17	7	-999.99	-999.99	-999.99	-999.99	-999.99	-999.99	-999.99	-999.99	-999.99	-999.99	5	4	8	3.5	6.5	1	2	4.5	-999.99	-999.99	-999.99	-999.99	-999.99	-999.99	-999.99	-999.99	-999.99	-999.99	5	E4	1	G4	1
MADRID	3	J1	7	2	5	1	4	2	1	J3	J1	25	20	20	15	5	0	-999.99	-999.99	-999.99	-999.99	-999.99	-999.99	-999.99	-999.99	-999.99	15	6	7	2.5	5	1	1	5	-999.99	-999.99	-999.99	-999.99	-999.99	-999.99	-999.99	-999.99	-999.99	-999.99	5	E4	1	G19	1
CORDOBA	3	NA	9	7	2	3.5	1.5	1	1	J3	J6	28	27	17	14	12	-999.99	-999.99	-999.99	-999.99	-999.99	-999.99	-999.99	-999.99	-999.99	-999.99	2	5	8	3.5	NA	3	2.5	4.5	-999.99	-999.99	-999.99	-999.99	-999.99	-999.99	-999.99	-999.99	-999.99	-999.99	5	E21	1	G4	1
CORUNA, A	2	J4	0	3	3	10	0	5.5	2	J4	J4	20	15	15	25	-999.99	-999.99	-999.99	-999.99	-999.99	-999.99	-999.99	-999.99	10	-999.99	-999.99	10	4.5	8	2.5	7.5	4.5	-999.99	6	-999.99	-999.99	-999.99	-999.99	-999.99	-999.99	3	-999.99	-999.99	-999.99	3	E0	6	G0	6
ASTURIAS	3	J3	9.5	1.5	1.5	0.5	0	1.5	1	J3	J3	24	25	25	14	10	-999.99	-999.99	-999.99	-999.99	-999.99	-999.99	-999.99	-999.99	-999.99	-999.99	2	NA	9	2	NA	0	0	NA	-999.99	-999.99	-999.99	-999.99	-999.99	-999.99	-999.99	-999.99	-999.99	-999.99	5	E6	1	G19	1
ASTURIAS	2	J1	5.5	5	4.5	6	0	8	1	J4	J4	19	20	16	21	4	-999.99	-999.99	-999.99	-999.99	-999.99	-999.99	-999.99	-999.99	-999.99	-999.99	NA	4	7	NA	6	2.5	2.5	5.5	-999.99	-999.99	-999.99	-999.99	-999.99	-999.99	-999.99	-999.99	-999.99	-999.99	5	E5	1	G19	1
MADRID	3	J3	8.5	6.5	0	0	0	0	1	J3	J6	30	20	25	15	5	2	-999.99	-999.99	-999.99	-999.99	-999.99	-999.99	-999.99	-999.99	-999.99	3	5	7	4	5	0	0	5	-999.99	-999.99	-999.99	-999.99	-999.99	-999.99	-999.99	-999.99	-999.99	-999.99	5	E4	1	G19	1
VALENCIA	1	J1	6	0	6	1	0	7	1	J2	J5	25	23	28	5	3	-999.99	-999.99	-999.99	-999.99	-999.99	-999.99	-999.99	-999.99	-999.99	-999.99	16	3	9	5	7	3	3	6	-999.99	-999.99	-999.99	-999.99	-999.99	-999.99	-999.99	-999.99	-999.99	-999.99	5	E2	1	G2	1
VALENCIA	1	J1	5.5	NA	7.5	7.5	0	8.5	1	J2	J4	NA	NA	NA	NA	NA	-999.99	-999.99	-999.99	-999.99	-999.99	-999.99	-999.99	-999.99	-999.99	-999.99	NA	2.5	10	6	9	2	4	9.5	-999.99	-999.99	-999.99	-999.99	-999.99	-999.99	-999.99	-999.99	-999.99	-999.99	5	E2	1	G2	1
MADRID	6	J1	6	0	2	1	3.5	2	1	J3	J1	20	20	40	20	0	0	-999.99	-999.99	-999.99	-999.99	-999.99	-999.99	-999.99	-999.99	-999.99	0	7.5	6	4	5	0	0	3.5	-999.99	-999.99	-999.99	-999.99	-999.99	-999.99	-999.99	-999.99	-999.99	-999.99	5	E6	1	G1	1
VALENCIA	3	J1	3	4	4	8	0	8	1	J4	J5	24	16	17	18	4	-999.99	-999.99	-999.99	-999.99	-999.99	-999.99	-999.99	-999.99	-999.99	-999.99	21	1	9.5	6	9	2	2.5	7	-999.99	-999.99	-999.99	-999.99	-999.99	-999.99	-999.99	-999.99	-999.99	-999.99	5	E7	1	G5	1
VALENCIA	2	J1	2	2.5	5.5	2.5	0	5	1	J2	J4	22	22	19	18	2	-999.99	-999.99	-999.99	-999.99	-999.99	-999.99	-999.99	-999.99	-999.99	-999.99	2	4	9	5	8.5	3	2	6	-999.99	-999.99	-999.99	-999.99	-999.99	-999.99	-999.99	-999.99	-999.99	-999.99	5	E7	1	G5	1
HUESCA	2	J4	1.5	0	3	10	0	8	1	J4	J5	30	20	20	25	5	-999.99	-999.99	-999.99	-999.99	-999.99	-999.99	-999.99	-999.99	-999.99	-999.99	0	1.5	7.5	6.5	10	2.5	2.5	10	-999.99	-999.99	-999.99	-999.99	-999.99	-999.99	-999.99	-999.99	-999.99	-999.99	5	E5	6	G0	1
MADRID	6	J1	5.5	0	0	2.5	0	0	1	J3	J1	20	15	25	10	5	5	-999.99	-999.99	-999.99	-999.99	-999.99	-999.99	-999.99	-999.99	-999.99	20	6.5	NA	2	NA	0	0	0	-999.99	-999.99	-999.99	-999.99	-999.99	-999.99	-999.99	-999.99	-999.99	-999.99	2	E0	1	G1	6
MADRID	3	J1	9	9	6	6	0	8	1	J4	J5	25	23	22	15	3	2	-999.99	-999.99	-999.99	-999.99	-999.99	-999.99	-999.99	-999.99	-999.99	12	2	9	6.5	7.5	1	1	3.5	-999.99	-999.99	-999.99	-999.99	-999.99	-999.99	-999.99	-999.99	-999.99	-999.99	5	E3	1	G2	1
VALENCIA	2	J1	0.5	0	1	8	0	7	1	J4	J5	35	25	18	16	5	-999.99	-999.99	-999.99	-999.99	-999.99	-999.99	-999.99	-999.99	-999.99	-999.99	2	0.5	8	7	7.5	3.5	2	6.5	-999.99	-999.99	-999.99	-999.99	-999.99	-999.99	-999.99	-999.99	-999.99	-999.99	5	E5	1	G3	1
MADRID	5	J1	NA	6	4	4	4	4	1	J6	J6	30	20	25	15	4	4	-999.99	-999.99	-999.99	-999.99	-999.99	-999.99	-999.99	-999.99	-999.99	2	4	9	1.5	6	0	0	4.5	-999.99	-999.99	-999.99	-999.99	-999.99	-999.99	-999.99	-999.99	-999.99	-999.99	5	E2	1	G1	1
SANTA CRUZ DE TENERIFE	4	J1	4	3	6.5	7	0	9	1	J4	J5	25	20	10	10	NA	-999.99	-999.99	-999.99	-999.99	-999.99	-999.99	-999.99	-999.99	-999.99	30	NA	2.5	10	5	8	4	2	8	-999.99	-999.99	-999.99	-999.99	-999.99	-999.99	-999.99	-999.99	7.5	-999.99	5	E3	1	G6	1
HUESCA	2	J4	0	4.5	0.5	10	0	8.5	1	J4	J4	NA	NA	NA	NA	NA	-999.99	-999.99	-999.99	-999.99	-999.99	-999.99	-999.99	-999.99	-999.99	-999.99	NA	3.5	10	8.5	10	3.5	3	3.5	-999.99	-999.99	-999.99	-999.99	-999.99	-999.99	-999.99	-999.99	-999.99	-999.99	5	E5	4	G0	1
BARCELONA	2	J1	2.5	2	2.5	5.5	0	7.5	1	J7	J7	4	14	15	10	-999.99	-999.99	40	-999.99	0	-999.99	17	-999.99	-999.99	-999.99	-999.99	0	1.5	9	6.5	8.5	2	-999.99	6.5	3	-999.99	9	-999.99	7	-999.99	-999.99	-999.99	-999.99	-999.99	5	E3	1	G3	1
SEVILLA	3	J1	4	4.5	4	4.5	0.5	7	1	J4	J5	25	22	19	17	5	-999.99	-999.99	-999.99	-999.99	-999.99	-999.99	-999.99	-999.99	-999.99	-999.99	17	3.5	7.5	4	7	2.5	2.5	5.5	-999.99	-999.99	-999.99	-999.99	-999.99	-999.99	-999.99	-999.99	-999.99	-999.99	5	E5	1	G2	1
RIOJA, LA	3	J1	4	2.5	5.5	7	0.5	8	1	J4	J5	35	25	20	15	4	-999.99	-999.99	-999.99	-999.99	-999.99	-999.99	-999.99	-999.99	-999.99	-999.99	1	2.5	8	4.5	7	3.5	3	7.5	-999.99	-999.99	-999.99	-999.99	-999.99	-999.99	-999.99	-999.99	-999.99	-999.99	5	E5	1	G3	1
HUESCA	3	J1	7	8.5	4	4	4	6	1	J6	J6	25	25	20	15	NA	-999.99	-999.99	-999.99	-999.99	-999.99	-999.99	-999.99	-999.99	-999.99	-999.99	NA	4	8	4	4	3.5	3	5	-999.99	-999.99	-999.99	-999.99	-999.99	-999.99	-999.99	-999.99	-999.99	-999.99	5	E4	1	G4	1
MADRID	6	J1	4	1	1.5	2.5	3	2	1	J1	J3	28	23	20	16	4	1	-999.99	-999.99	-999.99	-999.99	-999.99	-999.99	-999.99	-999.99	-999.99	NA	6.5	5.5	3.5	4.5	2	1.5	4	-999.99	-999.99	-999.99	-999.99	-999.99	-999.99	-999.99	-999.99	-999.99	-999.99	1	E00	2	G00	2
CADIZ	0	J4	2	0	0	10	0	6.5	4	J0	J0	3	2	20	70	3	-999.99	-999.99	-999.99	-999.99	-999.99	-999.99	-999.99	-999.99	-999.99	-999.99	2	3.5	10	10	10	3	0	10	-999.99	-999.99	-999.99	-999.99	-999.99	-999.99	-999.99	-999.99	-999.99	-999.99	5	E5	1	G19	1
GRANADA	2	J1	1	1	1	6.5	0	NA	2	J4	J5	25	22	18	15	10	-999.99	-999.99	-999.99	-999.99	-999.99	-999.99	-999.99	-999.99	-999.99	-999.99	8	1	9	5.5	7.5	2	2	6	-999.99	-999.99	-999.99	-999.99	-999.99	-999.99	-999.99	-999.99	-999.99	-999.99	5	E3	1	G3	6
SANTA CRUZ DE TENERIFE	5	J1	4.5	10	3	0	4	4	1	J6	J99	10	10	10	15	5	-999.99	-999.99	-999.99	-999.99	-999.99	-999.99	-999.99	-999.99	-999.99	50	0	NA	8.5	4	9	0	1	NA	-999.99	-999.99	-999.99	-999.99	-999.99	-999.99	-999.99	-999.99	6	-999.99	5	E4	1	G4	1
GRANADA	2	J1	6	0.5	2.5	1	0.5	3.5	1	J3	J99	27	20	21	16	4	-999.99	-999.99	-999.99	-999.99	-999.99	-999.99	-999.99	-999.99	-999.99	-999.99	NA	NA	6.5	4	5.5	1.5	1	4.5	-999.99	-999.99	-999.99	-999.99	-999.99	-999.99	-999.99	-999.99	-999.99	-999.99	5	E4	1	G4	1
MADRID	5	J3	6	3.5	2.5	0	2.5	1.5	1	J3	J1	23	20	26	13	4	1	-999.99	-999.99	-999.99	-999.99	-999.99	-999.99	-999.99	-999.99	-999.99	13	6.5	6	2.5	4	0.5	1	4	-999.99	-999.99	-999.99	-999.99	-999.99	-999.99	-999.99	-999.99	-999.99	-999.99	5	E1	1	G19	1
RIOJA, LA	4	J3	6	1	4.5	3.5	2	6	1	J99	J99	40	20	30	4	4	-999.99	-999.99	-999.99	-999.99	-999.99	-999.99	-999.99	-999.99	-999.99	-999.99	2	4	7	3	7.5	2	1	9	-999.99	-999.99	-999.99	-999.99	-999.99	-999.99	-999.99	-999.99	-999.99	-999.99	5	E21	1	G2	1
NAVARRA	3	J3	0	NA	3	7	0	NA	1	J4	J12	10	0	30	30	0	-999.99	-999.99	-999.99	-999.99	-999.99	-999.99	30	-999.99	0	-999.99	0	2	10	4	9	0	NA	NA	-999.99	-999.99	-999.99	-999.99	-999.99	0	-999.99	0	-999.99	-999.99	1	E00	2	G00	1
MADRID	0	J4	0	0.5	1.5	10	0	6.5	1	J4	J4	21	22	18	26	1	NA	-999.99	-999.99	-999.99	-999.99	-999.99	-999.99	-999.99	-999.99	-999.99	3	2	9.5	6.5	9.5	2	1.5	6	-999.99	-999.99	-999.99	-999.99	-999.99	-999.99	-999.99	-999.99	-999.99	-999.99	5	E5	1	G6	1
RIOJA, LA	3	J1	6.5	2	6.5	9	0	5	1	J4	J2	50	15	20	10	1	-999.99	-999.99	-999.99	-999.99	-999.99	-999.99	-999.99	-999.99	-999.99	-999.99	4	3	9	4	8	3	1	5	-999.99	-999.99	-999.99	-999.99	-999.99	-999.99	-999.99	-999.99	-999.99	-999.99	5	E5	2	G00	4
RIOJA, LA	2	J1	5	5	6	3	5	NA	1	J1	J99	40	30	10	20	0	-999.99	-999.99	-999.99	-999.99	-999.99	-999.99	-999.99	-999.99	-999.99	-999.99	0	8	6	4	NA	3	3	3	-999.99	-999.99	-999.99	-999.99	-999.99	-999.99	-999.99	-999.99	-999.99	-999.99	1	E00	2	G00	2
BARCELONA	1	J4	0	0	0	10	0	NA	1	J4	J99	NA	NA	NA	NA	-999.99	-999.99	NA	-999.99	NA	-999.99	NA	-999.99	-999.99	-999.99	-999.99	NA	0	9.5	7.5	9.5	2	-999.99	5.5	NA	-999.99	9.5	-999.99	7.5	-999.99	-999.99	-999.99	-999.99	-999.99	2	E0	1	G3	4
VALENCIA	2	J1	5	0	8	6	0.5	5.5	1	NA	NA	45	40	5	5	3	-999.99	-999.99	-999.99	-999.99	-999.99	-999.99	-999.99	-999.99	-999.99	-999.99	2	3.5	8.5	6	9	1	2	7.5	-999.99	-999.99	-999.99	-999.99	-999.99	-999.99	-999.99	-999.99	-999.99	-999.99	5	E5	1	G3	1
RIOJA, LA	3	J1	7	NA	5.5	4	1	6.5	1	J3	J2	40	20	30	10	5	-999.99	-999.99	-999.99	-999.99	-999.99	-999.99	-999.99	-999.99	-999.99	-999.99	5	4.5	8	NA	6	3	4	5.5	-999.99	-999.99	-999.99	-999.99	-999.99	-999.99	-999.99	-999.99	-999.99	-999.99	5	E2	1	G2	1
RIOJA, LA	3	J1	6.5	5	6.5	6.5	1.5	6.5	1	J2	J3	40	25	15	10	5	-999.99	-999.99	-999.99	-999.99	-999.99	-999.99	-999.99	-999.99	-999.99	-999.99	5	2.5	8	3.5	6.5	2.5	3	5.5	-999.99	-999.99	-999.99	-999.99	-999.99	-999.99	-999.99	-999.99	-999.99	-999.99	5	E2	2	G0	1
SANTA CRUZ DE TENERIFE	4	J1	7.5	NA	4.5	1	7	NA	2	J3	J1	17	27	13	6	4	-999.99	-999.99	-999.99	-999.99	-999.99	-999.99	-999.99	-999.99	-999.99	33	0	5	8	2	5	0	NA	NA	-999.99	-999.99	-999.99	-999.99	-999.99	-999.99	-999.99	-999.99	NA	-999.99	4	E0	2	G00	2
SEVILLA	1	J3	10	2.5	4	0	0	0	1	J3	J3	20	20	22	14	12	-999.99	-999.99	-999.99	-999.99	-999.99	-999.99	-999.99	-999.99	-999.99	-999.99	2	5.5	7.5	1.5	NA	1	1	3.5	-999.99	-999.99	-999.99	-999.99	-999.99	-999.99	-999.99	-999.99	-999.99	-999.99	5	E5	1	G1	1
PALMAS, LAS	3	J1	3	0	6	6	1.5	7	1	J4	J2	25	20	13	16	5	-999.99	-999.99	-999.99	-999.99	-999.99	-999.99	-999.99	-999.99	-999.99	14	5	2	8.5	3	8	1.5	1.5	4	-999.99	-999.99	-999.99	-999.99	-999.99	-999.99	-999.99	-999.99	7.5	-999.99	5	E5	1	G2	1
MADRID	2	J1	2	5	2	6	0	7.5	1	J5	J4	23	21	22	17	5	0	-999.99	-999.99	-999.99	-999.99	-999.99	-999.99	-999.99	-999.99	-999.99	12	1	9.5	7	8.5	4	2	6	-999.99	-999.99	-999.99	-999.99	-999.99	-999.99	-999.99	-999.99	-999.99	-999.99	5	E5	1	G3	1
RIOJA, LA	6	J1	6	0	3	0	6	0	1	J1	J3	40	25	15	5	5	-999.99	-999.99	-999.99	-999.99	-999.99	-999.99	-999.99	-999.99	-999.99	-999.99	10	8	8	3	6	1.5	0	0.5	-999.99	-999.99	-999.99	-999.99	-999.99	-999.99	-999.99	-999.99	-999.99	-999.99	1	E0	2	G00	2
MADRID	3	J1	1.5	NA	2	4.5	1.5	7	1	J4	J5	22	18	20	18	4	0.5	-999.99	-999.99	-999.99	-999.99	-999.99	-999.99	-999.99	-999.99	-999.99	NA	2	8.5	6	7.5	4.5	2.5	7	-999.99	-999.99	-999.99	-999.99	-999.99	-999.99	-999.99	-999.99	-999.99	-999.99	5	E3	1	G3	1
MADRID	2	J1	3.5	2.5	3	5.5	1	6	1	J4	J4	25	20	25	20	5	1	-999.99	-999.99	-999.99	-999.99	-999.99	-999.99	-999.99	-999.99	-999.99	4	2.5	7.5	6	7	3	3	7.5	-999.99	-999.99	-999.99	-999.99	-999.99	-999.99	-999.99	-999.99	-999.99	-999.99	5	E7	1	G6	1
BURGOS	2	J1	1.5	7	5	7	0.5	7	1	J4	J2	35	25	18	17	7	-999.99	-999.99	-999.99	-999.99	-999.99	-999.99	-999.99	-999.99	-999.99	-999.99	3	2.5	10	5.5	8	3	2.5	5	-999.99	-999.99	-999.99	-999.99	-999.99	-999.99	-999.99	-999.99	-999.99	-999.99	5	E3	1	G2	1
CANTABRIA	7	J1	5.5	4	3	0	7	1	1	J1	J3	49	20	21	5	3	-999.99	-999.99	-999.99	-999.99	-999.99	-999.99	-999.99	-999.99	-999.99	-999.99	2	6	NA	3	4	0	0.5	4.5	-999.99	-999.99	-999.99	-999.99	-999.99	-999.99	-999.99	-999.99	-999.99	-999.99	5	E1	1	G1	1
BARCELONA	3	J3	8	2.5	4	2.5	2.5	2.5	1	J3	J3	30	16	30	15	-999.99	-999.99	10	-999.99	2	-999.99	6	-999.99	-999.99	-999.99	-999.99	0	4.5	9.5	4.5	6	4	-999.99	NA	9	-999.99	8	-999.99	8.5	-999.99	-999.99	-999.99	-999.99	-999.99	5	E6	1	G4	1
VALENCIA	6	J3	6	4	6	4	4	8	1	J2	J3	20	24	24	10	10	-999.99	-999.99	-999.99	-999.99	-999.99	-999.99	-999.99	-999.99	-999.99	-999.99	12	4	7	4	5	3	3	4	-999.99	-999.99	-999.99	-999.99	-999.99	-999.99	-999.99	-999.99	-999.99	-999.99	5	E2	1	G2	1
CANTABRIA	4	J3	5	0	5	5	0	7	1	J5	J4	60	20	20	5	0	-999.99	-999.99	-999.99	-999.99	-999.99	-999.99	-999.99	-999.99	-999.99	-999.99	40	3	9	7	7	4	4	9	-999.99	-999.99	-999.99	-999.99	-999.99	-999.99	-999.99	-999.99	-999.99	-999.99	5	E21	1	G19	1
VALENCIA	3	J1	7	6	8	9	0	8	1	J4	J2	18	16	20	16	8	-999.99	-999.99	-999.99	-999.99	-999.99	-999.99	-999.99	-999.99	-999.99	-999.99	22	4.5	9	4	8.5	3	2.5	6.5	-999.99	-999.99	-999.99	-999.99	-999.99	-999.99	-999.99	-999.99	-999.99	-999.99	5	E5	1	G5	1
VALENCIA	2	J1	9.5	NA	4	0.5	1	5.5	1	J3	J3	30	20	25	20	2	-999.99	-999.99	-999.99	-999.99	-999.99	-999.99	-999.99	-999.99	-999.99	-999.99	3	4	10	4	5.5	0	3	6	-999.99	-999.99	-999.99	-999.99	-999.99	-999.99	-999.99	-999.99	-999.99	-999.99	5	E6	1	G2	1
MADRID	6	J1	8	5.5	3.5	0	3.5	3	1	J3	J1	26	21	19	13	8	5	-999.99	-999.99	-999.99	-999.99	-999.99	-999.99	-999.99	-999.99	-999.99	6	5	6.5	5.5	NA	0	1	4	-999.99	-999.99	-999.99	-999.99	-999.99	-999.99	-999.99	-999.99	-999.99	-999.99	5	E1	1	G1	1
VALENCIA	2	J3	7	5	7	4	1	4.5	1	NA	NA	20	20	40	10	0	-999.99	-999.99	-999.99	-999.99	-999.99	-999.99	-999.99	-999.99	-999.99	-999.99	NA	3	8.5	4.5	5.5	2	1	6	-999.99	-999.99	-999.99	-999.99	-999.99	-999.99	-999.99	-999.99	-999.99	-999.99	5	E5	1	G2	1
CASTELLON	3	J1	7.5	NA	7	7	4	6	4	J0	J0	27	22	20	15	5	-999.99	-999.99	-999.99	-999.99	-999.99	-999.99	-999.99	-999.99	-999.99	-999.99	NA	4	7	4.5	5	3.5	3.5	4.5	-999.99	-999.99	-999.99	-999.99	-999.99	-999.99	-999.99	-999.99	-999.99	-999.99	3	E0	1	G1	6
RIOJA, LA	4	J1	3	2	1.5	2	1.5	2	1	NA	NA	25	20	12	10	3	-999.99	-999.99	-999.99	-999.99	-999.99	-999.99	-999.99	-999.99	-999.99	-999.99	30	NA	9	1	3	0	3	2	-999.99	-999.99	-999.99	-999.99	-999.99	-999.99	-999.99	-999.99	-999.99	-999.99	3	E0	6	G0	6
BALEARS, ILLES	3	J1	6	3	4	3	3	7	1	J5	J5	30	25	25	5	5	-999.99	-999.99	-999.99	-999.99	-999.99	-999.99	-999.99	-999.99	-999.99	-999.99	10	3	6.5	6	6	2	1	6	-999.99	-999.99	-999.99	-999.99	-999.99	-999.99	-999.99	-999.99	-999.99	-999.99	5	E5	1	G3	1
CASTELLON	3	J1	8	5	2.5	5	0	7	1	J3	J6	35	25	25	15	5	-999.99	-999.99	-999.99	-999.99	-999.99	-999.99	-999.99	-999.99	-999.99	-999.99	1	5.5	8	3.5	6	2	1	5	-999.99	-999.99	-999.99	-999.99	-999.99	-999.99	-999.99	-999.99	-999.99	-999.99	5	E5	1	G1	1
CASTELLON	3	J3	5.5	3.5	4	4	3	4	1	NA	J3	30	20	20	20	5	-999.99	-999.99	-999.99	-999.99	-999.99	-999.99	-999.99	-999.99	-999.99	-999.99	5	5	7.5	3.5	6.5	3	3	5	-999.99	-999.99	-999.99	-999.99	-999.99	-999.99	-999.99	-999.99	-999.99	-999.99	2	E0	1	G1	4
VALENCIA	7	J1	4	3	3	2	4	2	1	J1	J1	30	20	25	15	0	-999.99	-999.99	-999.99	-999.99	-999.99	-999.99	-999.99	-999.99	-999.99	-999.99	10	5.5	6	4	8	2	1.5	3.5	-999.99	-999.99	-999.99	-999.99	-999.99	-999.99	-999.99	-999.99	-999.99	-999.99	5	E1	1	G1	1
GUADALAJARA	2	J1	5	2	7	8	1	8	1	J4	J4	35	25	20	20	0	-999.99	-999.99	-999.99	-999.99	-999.99	-999.99	-999.99	-999.99	-999.99	-999.99	0	2	8	2	6.5	1	1	4.5	-999.99	-999.99	-999.99	-999.99	-999.99	-999.99	-999.99	-999.99	-999.99	-999.99	5	E5	1	G2	1
PONTEVEDRA	5	J4	4	NA	4	9	1	8	1	J4	J4	25	25	25	25	-999.99	-999.99	-999.99	-999.99	-999.99	-999.99	-999.99	-999.99	0	-999.99	-999.99	0	2	9	4	7	3	-999.99	5.5	-999.99	-999.99	-999.99	-999.99	-999.99	-999.99	3	-999.99	-999.99	-999.99	5	E5	1	G3	1
VALENCIA	3	J1	3	0	4	5	2	6.5	1	J5	J2	30	25	25	15	5	-999.99	-999.99	-999.99	-999.99	-999.99	-999.99	-999.99	-999.99	-999.99	-999.99	0	4	9	4.5	8	3	2	8.5	-999.99	-999.99	-999.99	-999.99	-999.99	-999.99	-999.99	-999.99	-999.99	-999.99	2	E0	1	G3	1
VALENCIA	7	J1	3.5	4	3	3.5	5.5	4	1	J1	J1	30	15	20	15	10	-999.99	-999.99	-999.99	-999.99	-999.99	-999.99	-999.99	-999.99	-999.99	-999.99	10	5	5.5	4	4.5	3	2.5	4.5	-999.99	-999.99	-999.99	-999.99	-999.99	-999.99	-999.99	-999.99	-999.99	-999.99	5	E1	1	G1	1
VALENCIA	3	J1	7	1.5	8	6.5	0	8	1	J4	J2	20	30	25	15	5	-999.99	-999.99	-999.99	-999.99	-999.99	-999.99	-999.99	-999.99	-999.99	-999.99	5	2.5	9	4.5	6	2.5	2.5	6.5	-999.99	-999.99	-999.99	-999.99	-999.99	-999.99	-999.99	-999.99	-999.99	-999.99	5	E5	1	G5	1
BARCELONA	1	J1	0	0	1	4	0	8	1	J4	J4	5	10	15	15	-999.99	-999.99	25	-999.99	0	-999.99	30	-999.99	-999.99	-999.99	-999.99	0	2	9	7.5	9	3	-999.99	9	4	-999.99	9	-999.99	9	-999.99	-999.99	-999.99	-999.99	-999.99	5	E3	1	G3	1
BARCELONA	4	J1	7	NA	6	2	4	2.5	1	J3	J9	10	15	15	5	-999.99	-999.99	20	-999.99	5	-999.99	20	-999.99	-999.99	-999.99	-999.99	10	7	8	4	8.5	3	-999.99	NA	2	-999.99	8	-999.99	7.5	-999.99	-999.99	-999.99	-999.99	-999.99	5	E3	1	G12	1
MADRID	4	J1	7	2	4	5.5	3.5	0.5	1	J3	J1	35	22	23	14	4	1	-999.99	-999.99	-999.99	-999.99	-999.99	-999.99	-999.99	-999.99	-999.99	3	NA	6.5	4	NA	3	3	4.5	-999.99	-999.99	-999.99	-999.99	-999.99	-999.99	-999.99	-999.99	-999.99	-999.99	5	E1	1	G1	1
MADRID	6	J1	10	6	6	8	0	3.5	1	J3	J3	NA	NA	NA	NA	NA	NA	-999.99	-999.99	-999.99	-999.99	-999.99	-999.99	-999.99	-999.99	-999.99	NA	3.5	7.5	5.5	4	1.5	2	6	-999.99	-999.99	-999.99	-999.99	-999.99	-999.99	-999.99	-999.99	-999.99	-999.99	5	E4	7	G0	1
RIOJA, LA	5	NA	0.5	0	10	0	0	0	1	J2	J4	50	10	18	20	1	-999.99	-999.99	-999.99	-999.99	-999.99	-999.99	-999.99	-999.99	-999.99	-999.99	1	1.5	10	2	7.5	0.5	2.5	2.5	-999.99	-999.99	-999.99	-999.99	-999.99	-999.99	-999.99	-999.99	-999.99	-999.99	5	E2	1	G2	1
RIOJA, LA	3	J3	7	NA	5.5	7	3	7.5	1	J5	J4	40	30	20	10	0	-999.99	-999.99	-999.99	-999.99	-999.99	-999.99	-999.99	-999.99	-999.99	-999.99	0	4	8.5	4.5	5.5	3	2.5	5	-999.99	-999.99	-999.99	-999.99	-999.99	-999.99	-999.99	-999.99	-999.99	-999.99	5	E5	1	G2	1
SEVILLA	3	J1	3	10	4.5	3	1	5	1	J6	J5	20	25	18	15	4	-999.99	-999.99	-999.99	-999.99	-999.99	-999.99	-999.99	-999.99	-999.99	-999.99	18	5	8	4.5	7	2.5	2.5	5.5	-999.99	-999.99	-999.99	-999.99	-999.99	-999.99	-999.99	-999.99	-999.99	-999.99	5	E4	2	G00	1
MALAGA	3	J2	1	2	5	8	0	3.5	1	J4	J4	NA	NA	NA	NA	NA	-999.99	-999.99	-999.99	-999.99	-999.99	-999.99	-999.99	-999.99	-999.99	-999.99	NA	3	8.5	6	8.5	4	NA	6.5	-999.99	-999.99	-999.99	-999.99	-999.99	-999.99	-999.99	-999.99	-999.99	-999.99	5	E5	7	G0	4
RIOJA, LA	3	J1	3.5	6	NA	1	NA	NA	1	J99	J99	34	26	20	16	4	-999.99	-999.99	-999.99	-999.99	-999.99	-999.99	-999.99	-999.99	-999.99	-999.99	0	5	1	8	8	3.5	NA	NA	-999.99	-999.99	-999.99	-999.99	-999.99	-999.99	-999.99	-999.99	-999.99	-999.99	5	E21	2	G00	1
BIZKAIA	6	J1	9	1	4	1	6	6	1	J8	J1	10	10	5	5	5	-999.99	-999.99	35	-999.99	-999.99	-999.99	25	-999.99	-999.99	-999.99	5	5	6	4.5	5.5	0	2	5	-999.99	5	-999.99	-999.99	-999.99	1	-999.99	-999.99	-999.99	-999.99	5	E21	1	G8	1
SEVILLA	3	J3	8	3	3	2	1	NA	1	J3	J3	25	20	30	14	5	-999.99	-999.99	-999.99	-999.99	-999.99	-999.99	-999.99	-999.99	-999.99	-999.99	6	4	3	4	5	6.5	7	5	-999.99	-999.99	-999.99	-999.99	-999.99	-999.99	-999.99	-999.99	-999.99	-999.99	5	E21	1	G19	1
RIOJA, LA	7	J1	5	3.5	NA	0	9	NA	1	J1	J1	60	20	10	5	5	-999.99	-999.99	-999.99	-999.99	-999.99	-999.99	-999.99	-999.99	-999.99	-999.99	0	7	7	5.5	6.5	0	0	6.5	-999.99	-999.99	-999.99	-999.99	-999.99	-999.99	-999.99	-999.99	-999.99	-999.99	5	E1	1	G1	1
BARCELONA	3	J1	0	0	0	0	0	8	1	J7	J7	30	20	20	18	-999.99	-999.99	NA	-999.99	NA	-999.99	NA	-999.99	-999.99	-999.99	-999.99	NA	0	10	NA	10	0	-999.99	NA	0	-999.99	10	-999.99	NA	-999.99	-999.99	-999.99	-999.99	-999.99	NA	NA	1	NA	1
VALENCIA	7	J1	6	0	2	0	2	0	1	J3	J3	25	20	18	22	6	-999.99	-999.99	-999.99	-999.99	-999.99	-999.99	-999.99	-999.99	-999.99	-999.99	9	6	7.5	4.5	6	2	2	6	-999.99	-999.99	-999.99	-999.99	-999.99	-999.99	-999.99	-999.99	-999.99	-999.99	5	E4	1	G4	1
ALICANTE	2	J1	5	5	1.5	0	0.5	1	1	J3	J6	20	20	20	10	5	-999.99	-999.99	-999.99	-999.99	-999.99	-999.99	-999.99	-999.99	-999.99	-999.99	25	5.5	7	6	6.5	4.5	0.5	7	-999.99	-999.99	-999.99	-999.99	-999.99	-999.99	-999.99	-999.99	-999.99	-999.99	2	E0	4	G0	1
NAVARRA	2	J1	0.5	1	2.5	3	0	6	1	J5	J5	25	20	4	12	7	-999.99	-999.99	-999.99	-999.99	-999.99	-999.99	16	-999.99	15	-999.99	NA	2	8	5	8.5	4.5	2	6.5	-999.99	-999.99	-999.99	-999.99	-999.99	4	-999.99	6	-999.99	-999.99	5	E3	1	G3	1
ALICANTE	7	J1	8	NA	7	0	3	NA	1	J3	J2	45	20	20	10	4	-999.99	-999.99	-999.99	-999.99	-999.99	-999.99	-999.99	-999.99	-999.99	-999.99	1	3.5	7	3.5	5.5	0	2.5	5.5	-999.99	-999.99	-999.99	-999.99	-999.99	-999.99	-999.99	-999.99	-999.99	-999.99	5	E2	1	G2	1
GRANADA	6	J1	8	NA	7	1	7	4	1	J3	J1	30	20	30	10	5	-999.99	-999.99	-999.99	-999.99	-999.99	-999.99	-999.99	-999.99	-999.99	-999.99	5	5	7	3	8	1	1	NA	-999.99	-999.99	-999.99	-999.99	-999.99	-999.99	-999.99	-999.99	-999.99	-999.99	NA	NA	1	NA	1
RIOJA, LA	6	J1	7.5	5.5	5	5	5.5	1.5	1	J1	J3	35	24	22	12	3	-999.99	-999.99	-999.99	-999.99	-999.99	-999.99	-999.99	-999.99	-999.99	-999.99	3	6.5	7	4	6	3	2	6.5	-999.99	-999.99	-999.99	-999.99	-999.99	-999.99	-999.99	-999.99	-999.99	-999.99	NA	NA	1	G1	1
VALENCIA	6	J1	6.5	4	5	2.5	3.5	5	2	J3	J1	30	24	18	15	3	-999.99	-999.99	-999.99	-999.99	-999.99	-999.99	-999.99	-999.99	-999.99	-999.99	10	5.5	7	3	5	1	2	6.5	-999.99	-999.99	-999.99	-999.99	-999.99	-999.99	-999.99	-999.99	-999.99	-999.99	2	E0	1	G1	3
CORDOBA	2	J1	5	0	4	3	1	5	1	J4	J4	50	30	5	5	10	-999.99	-999.99	-999.99	-999.99	-999.99	-999.99	-999.99	-999.99	-999.99	-999.99	0	4.5	6.5	5.5	5.5	4	3	NA	-999.99	-999.99	-999.99	-999.99	-999.99	-999.99	-999.99	-999.99	-999.99	-999.99	5	E21	1	G3	1
VALENCIA	2	J3	7	NA	6	5	3	3	1	J3	J2	30	20	30	10	5	-999.99	-999.99	-999.99	-999.99	-999.99	-999.99	-999.99	-999.99	-999.99	-999.99	5	5	10	0	8	0	NA	NA	-999.99	-999.99	-999.99	-999.99	-999.99	-999.99	-999.99	-999.99	-999.99	-999.99	5	E21	1	G19	1
MADRID	3	J1	9	NA	3.5	2	3	1	1	J3	J3	NA	NA	NA	NA	NA	NA	-999.99	-999.99	-999.99	-999.99	-999.99	-999.99	-999.99	-999.99	-999.99	NA	4.5	7.5	3	4.5	1.5	1.5	4.5	-999.99	-999.99	-999.99	-999.99	-999.99	-999.99	-999.99	-999.99	-999.99	-999.99	5	E4	1	G19	1
RIOJA, LA	1	J1	NA	2	5	NA	0.5	NA	1	J5	J5	30	25	20	12	7	-999.99	-999.99	-999.99	-999.99	-999.99	-999.99	-999.99	-999.99	-999.99	-999.99	6	1.5	9.5	7	10	5.5	3.5	9.5	-999.99	-999.99	-999.99	-999.99	-999.99	-999.99	-999.99	-999.99	-999.99	-999.99	5	E21	1	G3	1
VALENCIA	4	J1	7.5	7	5.5	6	3.5	NA	1	J4	J5	35	10	10	25	10	-999.99	-999.99	-999.99	-999.99	-999.99	-999.99	-999.99	-999.99	-999.99	-999.99	10	2.5	7.5	2	6.5	2	NA	2.5	-999.99	-999.99	-999.99	-999.99	-999.99	-999.99	-999.99	-999.99	-999.99	-999.99	5	E7	1	G2	1
BARCELONA	3	J1	7.5	NA	2.5	8	2.5	8	1	J4	J3	NA	NA	NA	NA	-999.99	-999.99	NA	-999.99	NA	-999.99	NA	-999.99	-999.99	-999.99	-999.99	NA	3.5	8.5	6.5	NA	4	-999.99	NA	6	-999.99	8.5	-999.99	8.5	-999.99	-999.99	-999.99	-999.99	-999.99	5	E6	1	G19	1
BARCELONA	3	J1	4	NA	2	7	1	NA	3	J0	J0	13	13	18	14	-999.99	-999.99	19	-999.99	1	-999.99	17	-999.99	-999.99	-999.99	-999.99	5	2	9	6	8.5	2	-999.99	10	5.5	-999.99	9	-999.99	8	-999.99	-999.99	-999.99	-999.99	-999.99	4	E0	1	G10	1
ALAVA	4	J1	3	4	4.5	7	0	8	1	J5	J5	10	15	5	7	3	-999.99	-999.99	30	-999.99	-999.99	-999.99	20	-999.99	-999.99	-999.99	NA	3	9	6.5	8.5	3	3	6	-999.99	6.5	-999.99	-999.99	-999.99	2	-999.99	-999.99	-999.99	-999.99	5	E3	1	G3	1
CIUDAD REAL	2	J1	6	5	7	8	2	8	1	J4	J5	36	32	14	12	3	-999.99	-999.99	-999.99	-999.99	-999.99	-999.99	-999.99	-999.99	-999.99	-999.99	3	3	8	4.5	6	3.5	2.5	5.5	-999.99	-999.99	-999.99	-999.99	-999.99	-999.99	-999.99	-999.99	-999.99	-999.99	5	E3	1	G3	1
MADRID	8	J1	7	3	7	0.5	8.5	3	1	J1	J3	45	15	25	10	5	0	-999.99	-999.99	-999.99	-999.99	-999.99	-999.99	-999.99	-999.99	-999.99	0	7	6	4	5.5	2.5	2.5	5.5	-999.99	-999.99	-999.99	-999.99	-999.99	-999.99	-999.99	-999.99	-999.99	-999.99	5	E1	1	G1	1
VALENCIA	3	J1	0	3	3.5	0.5	1	0.5	1	J4	J4	25	25	25	25	0	-999.99	-999.99	-999.99	-999.99	-999.99	-999.99	-999.99	-999.99	-999.99	-999.99	0	6	8.5	4	8.5	3.5	3	7	-999.99	-999.99	-999.99	-999.99	-999.99	-999.99	-999.99	-999.99	-999.99	-999.99	5	E7	1	G5	1
BARCELONA	3	J1	4	4	4	0.5	0.5	5	1	J11	J11	20	20	20	10	-999.99	-999.99	5	-999.99	2	-999.99	5	-999.99	-999.99	-999.99	-999.99	8	8	9.5	4.5	8	2	-999.99	4	3	-999.99	9.5	-999.99	8	-999.99	-999.99	-999.99	-999.99	-999.99	5	E14	1	G12	1
ALBACETE	3	J2	6	6	8	5	1	6	1	J2	J2	20	30	NA	NA	NA	-999.99	-999.99	-999.99	-999.99	-999.99	-999.99	-999.99	-999.99	-999.99	-999.99	NA	3	9	4	9	2.5	2.5	6	-999.99	-999.99	-999.99	-999.99	-999.99	-999.99	-999.99	-999.99	-999.99	-999.99	5	E2	1	G2	1
VALENCIA	3	J1	6	3	0.5	0.5	4.5	NA	2	NA	J1	31	21	23	14	3	-999.99	-999.99	-999.99	-999.99	-999.99	-999.99	-999.99	-999.99	-999.99	-999.99	8	7.5	7	3	5.5	1	1.5	4.5	-999.99	-999.99	-999.99	-999.99	-999.99	-999.99	-999.99	-999.99	-999.99	-999.99	5	E21	1	G1	1
LEON	3	J3	6	4	4	6	3	3	1	J3	J99	70	60	50	50	20	-999.99	-999.99	-999.99	-999.99	-999.99	-999.99	-999.99	-999.99	-999.99	-999.99	20	4	7.5	4	5.5	3	1.5	4.5	-999.99	-999.99	-999.99	-999.99	-999.99	-999.99	-999.99	-999.99	-999.99	-999.99	5	E21	1	G1	1
MADRID	5	J1	NA	1	2	0	6	0	1	J1	J3	25	20	15	12	3	1	-999.99	-999.99	-999.99	-999.99	-999.99	-999.99	-999.99	-999.99	-999.99	14	7	7	3	NA	1	1	NA	-999.99	-999.99	-999.99	-999.99	-999.99	-999.99	-999.99	-999.99	-999.99	-999.99	5	E1	1	G1	1
BARCELONA	5	J1	4.5	NA	4.5	4	0.5	NA	1	J11	J11	5	10	10	7	-999.99	-999.99	30	-999.99	0	-999.99	30	-999.99	-999.99	-999.99	-999.99	0	NA	8.5	4	7.5	1	-999.99	10	3	-999.99	8.5	-999.99	6	-999.99	-999.99	-999.99	-999.99	-999.99	5	E14	1	G12	1
BARCELONA	3	J1	0	3	3	4.5	0	4.5	1	J11	J7	6	12	22	3	-999.99	-999.99	27	-999.99	1	-999.99	28	-999.99	-999.99	-999.99	-999.99	1	5	9	4	8.5	1	-999.99	9	4	-999.99	8	-999.99	6	-999.99	-999.99	-999.99	-999.99	-999.99	5	E14	1	G12	1
CORDOBA	5	J1	4.5	0	1.5	0.5	6.5	2.5	1	J1	J99	30	30	15	12	10	-999.99	-999.99	-999.99	-999.99	-999.99	-999.99	-999.99	-999.99	-999.99	-999.99	3	8	6	3	3	0	1	4	-999.99	-999.99	-999.99	-999.99	-999.99	-999.99	-999.99	-999.99	-999.99	-999.99	5	E1	1	G1	1
CASTELLON	0	J3	8	NA	2.5	0	4	1.5	1	J3	J3	40	20	40	0	0	-999.99	-999.99	-999.99	-999.99	-999.99	-999.99	-999.99	-999.99	-999.99	-999.99	0	8	7	3.5	7.5	0.5	0.5	3.5	-999.99	-999.99	-999.99	-999.99	-999.99	-999.99	-999.99	-999.99	-999.99	-999.99	5	E1	1	G1	1
BARCELONA	0	J4	0	0.5	0	4	0	0	1	J7	J99	NA	8	8	8	-999.99	-999.99	35	-999.99	0	-999.99	35	-999.99	-999.99	-999.99	-999.99	2	NA	10	7.5	9	3	-999.99	10	NA	-999.99	8.5	-999.99	6	-999.99	-999.99	-999.99	-999.99	-999.99	5	E14	1	G12	1
BIZKAIA	3	J2	4.5	4	6.5	7.5	0.5	8	1	J4	J2	2	30	10	15	1	-999.99	-999.99	37	-999.99	-999.99	-999.99	5	-999.99	-999.99	-999.99	0	2.5	7.5	4	6.5	2.5	2	7.5	-999.99	6	-999.99	-999.99	-999.99	2	-999.99	-999.99	-999.99	-999.99	5	E5	1	G3	1
VALENCIA	7	NA	6.5	5	4.5	6	4.5	6	2	J3	J4	30	20	25	15	6	-999.99	-999.99	-999.99	-999.99	-999.99	-999.99	-999.99	-999.99	-999.99	-999.99	4	6	6	6	5.5	4	4	5.5	-999.99	-999.99	-999.99	-999.99	-999.99	-999.99	-999.99	-999.99	-999.99	-999.99	4	E0	1	G1	1
MADRID	4	J1	6.5	3	4	3.5	3	4	1	J2	J3	30	25	25	15	5	0	-999.99	-999.99	-999.99	-999.99	-999.99	-999.99	-999.99	-999.99	-999.99	0	4	4	NA	NA	3	3.5	0	-999.99	-999.99	-999.99	-999.99	-999.99	-999.99	-999.99	-999.99	-999.99	-999.99	5	E2	1	G2	4
VALENCIA	2	J1	6	8.5	3	6.5	1.5	6	1	J6	J6	NA	NA	NA	NA	NA	-999.99	-999.99	-999.99	-999.99	-999.99	-999.99	-999.99	-999.99	-999.99	-999.99	NA	4	8	4.5	6	2	2	4	-999.99	-999.99	-999.99	-999.99	-999.99	-999.99	-999.99	-999.99	-999.99	-999.99	5	E4	1	G4	1
RIOJA, LA	3	J3	8	2.5	3	2.5	0.5	3.5	1	J3	J3	30	25	35	9	1	-999.99	-999.99	-999.99	-999.99	-999.99	-999.99	-999.99	-999.99	-999.99	-999.99	0	NA	6.5	3.5	NA	2.5	1.5	NA	-999.99	-999.99	-999.99	-999.99	-999.99	-999.99	-999.99	-999.99	-999.99	-999.99	5	E6	1	G19	1
BARCELONA	2	J1	0	0	0	5	0	10	1	J7	J7	10	15	15	15	-999.99	-999.99	20	-999.99	0	-999.99	15	-999.99	-999.99	-999.99	-999.99	10	4	10	5.5	10	3	-999.99	10	4	-999.99	8	-999.99	6	-999.99	-999.99	-999.99	-999.99	-999.99	5	E13	1	G10	1
ALICANTE	5	J1	NA	0	2	0	7	0	1	J1	J1	35	20	25	10	5	-999.99	-999.99	-999.99	-999.99	-999.99	-999.99	-999.99	-999.99	-999.99	-999.99	5	8	6.5	4	5.5	0	0	NA	-999.99	-999.99	-999.99	-999.99	-999.99	-999.99	-999.99	-999.99	-999.99	-999.99	5	E1	1	G1	1
MADRID	6	J1	6.5	0	5.5	0	8	0	1	J1	J3	35	25	20	12	7	1	-999.99	-999.99	-999.99	-999.99	-999.99	-999.99	-999.99	-999.99	-999.99	2	6	7	4	6	0	2	5	-999.99	-999.99	-999.99	-999.99	-999.99	-999.99	-999.99	-999.99	-999.99	-999.99	5	E1	1	G1	1
HUESCA	3	J1	4	3	0	7	0	6	1	J4	J4	30	40	10	10	5	-999.99	-999.99	-999.99	-999.99	-999.99	-999.99	-999.99	-999.99	-999.99	-999.99	5	2	10	7	8	3	1	7	-999.99	-999.99	-999.99	-999.99	-999.99	-999.99	-999.99	-999.99	-999.99	-999.99	2	E0	1	G2	1
ALICANTE	1	J1	2	0	1	1	0	5	1	J4	J5	30	20	15	5	3	-999.99	-999.99	-999.99	-999.99	-999.99	-999.99	-999.99	-999.99	-999.99	-999.99	17	2.5	9	NA	6	4	1	6	-999.99	-999.99	-999.99	-999.99	-999.99	-999.99	-999.99	-999.99	-999.99	-999.99	5	E3	1	G3	1
VALENCIA	3	J3	8	4	5	5	1	4	1	J3	J3	30	20	30	20	0	-999.99	-999.99	-999.99	-999.99	-999.99	-999.99	-999.99	-999.99	-999.99	-999.99	0	5	7	4	5	2.5	1.5	5	-999.99	-999.99	-999.99	-999.99	-999.99	-999.99	-999.99	-999.99	-999.99	-999.99	5	E6	1	G4	1
JAEN	NA	J3	7.5	6	6	4.5	1.5	6	1	J3	J2	20	50	20	5	5	-999.99	-999.99	-999.99	-999.99	-999.99	-999.99	-999.99	-999.99	-999.99	-999.99	0	4	8	4	6	2	1	6	-999.99	-999.99	-999.99	-999.99	-999.99	-999.99	-999.99	-999.99	-999.99	-999.99	5	E2	1	G2	1
ALICANTE	7	J3	0	0	3	2	1	3	2	J99	J99	20	20	25	25	5	-999.99	-999.99	-999.99	-999.99	-999.99	-999.99	-999.99	-999.99	-999.99	-999.99	5	6	9	1	8	2	4.5	3	-999.99	-999.99	-999.99	-999.99	-999.99	-999.99	-999.99	-999.99	-999.99	-999.99	5	E1	1	G1	4
MADRID	2	J2	7.5	NA	7	6.5	0.5	5.5	1	J4	J2	24	23	31	15	3	2	-999.99	-999.99	-999.99	-999.99	-999.99	-999.99	-999.99	-999.99	-999.99	2	3.5	8.5	4.5	6.5	3	3.5	5	-999.99	-999.99	-999.99	-999.99	-999.99	-999.99	-999.99	-999.99	-999.99	-999.99	5	E5	1	G2	1
BIZKAIA	2	J1	4.5	4	4	6.5	0	5	1	J8	J8	1	12	2	5	0	-999.99	-999.99	60	-999.99	-999.99	-999.99	20	-999.99	-999.99	-999.99	0	5	9	NA	8	4	2	9	-999.99	5.5	-999.99	-999.99	-999.99	1	-999.99	-999.99	-999.99	-999.99	5	E5	1	G8	1
BARCELONA	3	J1	1.5	NA	1	4.5	1.5	NA	1	J7	J7	10	15	20	10	-999.99	-999.99	20	-999.99	4	-999.99	20	-999.99	-999.99	-999.99	-999.99	1	2.5	9.5	7	9	2	-999.99	10	3	-999.99	9	-999.99	8	-999.99	-999.99	-999.99	-999.99	-999.99	5	E13	1	G10	1
MADRID	3	J3	7.5	NA	3.5	8.5	2.5	6.5	1	J4	J3	25	20	30	25	0	0	-999.99	-999.99	-999.99	-999.99	-999.99	-999.99	-999.99	-999.99	-999.99	0	2.5	8.5	6	5.5	2.5	1.5	5.5	-999.99	-999.99	-999.99	-999.99	-999.99	-999.99	-999.99	-999.99	-999.99	-999.99	5	E5	1	G2	1
RIOJA, LA	3	J1	6	NA	8	6	1	8.5	1	J2	J5	40	25	15	15	0	-999.99	-999.99	-999.99	-999.99	-999.99	-999.99	-999.99	-999.99	-999.99	-999.99	5	2	9	3	6	2	2	4.5	-999.99	-999.99	-999.99	-999.99	-999.99	-999.99	-999.99	-999.99	-999.99	-999.99	5	E2	1	G2	1
BARCELONA	3	J1	0.5	3	1.5	3.5	1.5	10	1	J11	J11	NA	NA	NA	NA	-999.99	-999.99	NA	-999.99	NA	-999.99	NA	-999.99	-999.99	-999.99	-999.99	NA	4	7.5	4	10	2.5	-999.99	10	3.5	-999.99	7.5	-999.99	4	-999.99	-999.99	-999.99	-999.99	-999.99	5	E14	1	G12	1
RIOJA, LA	1	J1	1	0	3.5	4.5	0	10	1	J5	J5	20	18	19	15	15	-999.99	-999.99	-999.99	-999.99	-999.99	-999.99	-999.99	-999.99	-999.99	-999.99	11	0	9	7	9.5	4.5	1	8.5	-999.99	-999.99	-999.99	-999.99	-999.99	-999.99	-999.99	-999.99	-999.99	-999.99	5	E3	1	G19	1
MADRID	2	J1	4	3	NA	7	0	7.5	1	J4	J5	25	23	15	17	6	1	-999.99	-999.99	-999.99	-999.99	-999.99	-999.99	-999.99	-999.99	-999.99	NA	2.5	9.5	NA	8.5	2	2	9	-999.99	-999.99	-999.99	-999.99	-999.99	-999.99	-999.99	-999.99	-999.99	-999.99	5	E5	1	G19	1
MADRID	1	J1	5	7	NA	8	2	NA	1	J4	J2	35	20	25	15	1	1	-999.99	-999.99	-999.99	-999.99	-999.99	-999.99	-999.99	-999.99	-999.99	0	2.5	10	2	8.5	0	2.5	6	-999.99	-999.99	-999.99	-999.99	-999.99	-999.99	-999.99	-999.99	-999.99	-999.99	5	E2	2	G00	1
ALICANTE	8	J1	7.5	4	4	NA	6	4	1	J1	J3	25	15	15	5	0	-999.99	-999.99	-999.99	-999.99	-999.99	-999.99	-999.99	-999.99	-999.99	-999.99	NA	4.5	7.5	6	7	3.5	2.5	6	-999.99	-999.99	-999.99	-999.99	-999.99	-999.99	-999.99	-999.99	-999.99	-999.99	5	E1	1	G1	1
MURCIA	6	J1	8	NA	6	5	5	8	1	J2	J3	50	25	15	8	1	-999.99	-999.99	-999.99	-999.99	-999.99	-999.99	-999.99	-999.99	-999.99	-999.99	1	2.5	8	4	5.5	1.5	1	6	-999.99	-999.99	-999.99	-999.99	-999.99	-999.99	-999.99	-999.99	-999.99	-999.99	5	E2	1	G2	1
GRANADA	5	J1	7	0	1	1.5	4.5	2	1	J1	J3	62	24	NA	NA	NA	-999.99	-999.99	-999.99	-999.99	-999.99	-999.99	-999.99	-999.99	-999.99	-999.99	NA	6	5	3.5	NA	1	0	2	-999.99	-999.99	-999.99	-999.99	-999.99	-999.99	-999.99	-999.99	-999.99	-999.99	5	E1	1	G1	1
RIOJA, LA	1	J1	7.5	3	4	5.5	0.5	6	1	J3	J1	30	20	21	15	0	-999.99	-999.99	-999.99	-999.99	-999.99	-999.99	-999.99	-999.99	-999.99	-999.99	14	5.5	6.5	3.5	5.5	2	3	4.5	-999.99	-999.99	-999.99	-999.99	-999.99	-999.99	-999.99	-999.99	-999.99	-999.99	5	E1	1	G1	1
MADRID	7	J1	9	4	3.5	4.5	3	4	1	J3	J3	24	21	21	15	4	2	-999.99	-999.99	-999.99	-999.99	-999.99	-999.99	-999.99	-999.99	-999.99	13	6.5	7.5	4	6.5	1	1	NA	-999.99	-999.99	-999.99	-999.99	-999.99	-999.99	-999.99	-999.99	-999.99	-999.99	4	E0	1	G1	1
ALICANTE	3	J3	0	0	4	5	0	7	1	J4	J4	30	20	20	20	5	-999.99	-999.99	-999.99	-999.99	-999.99	-999.99	-999.99	-999.99	-999.99	-999.99	5	3.5	8	6	7	4	3	7	-999.99	-999.99	-999.99	-999.99	-999.99	-999.99	-999.99	-999.99	-999.99	-999.99	5	E7	1	G5	1
CASTELLON	5	J1	7.5	4	3	6	3	5	1	J3	J3	30	20	30	15	5	-999.99	-999.99	-999.99	-999.99	-999.99	-999.99	-999.99	-999.99	-999.99	-999.99	0	5	6	4	5	3	2	4	-999.99	-999.99	-999.99	-999.99	-999.99	-999.99	-999.99	-999.99	-999.99	-999.99	5	E6	1	G4	1
VALENCIA	5	J1	0	0	3.5	2	0	7	1	J5	J5	30	25	25	10	5	-999.99	-999.99	-999.99	-999.99	-999.99	-999.99	-999.99	-999.99	-999.99	-999.99	5	2	8.5	6	9.5	2	2	8	-999.99	-999.99	-999.99	-999.99	-999.99	-999.99	-999.99	-999.99	-999.99	-999.99	5	E3	1	G3	1
CORUNA, A	6	J3	9	2	3	1	1.5	2.5	2	J3	J3	25	20	30	15	-999.99	-999.99	-999.99	-999.99	-999.99	-999.99	-999.99	-999.99	5	-999.99	-999.99	5	5	6	4	5	1	-999.99	4	-999.99	-999.99	-999.99	-999.99	-999.99	-999.99	3	-999.99	-999.99	-999.99	2	E0	1	G1	1
BARCELONA	3	J3	4	NA	4	4	1	NA	1	J7	J7	20	20	40	5	-999.99	-999.99	5	-999.99	0	-999.99	5	-999.99	-999.99	-999.99	-999.99	5	NA	9	7	9	7	-999.99	4	1	-999.99	8	-999.99	8	-999.99	-999.99	-999.99	-999.99	-999.99	5	E13	1	G10	1
VALENCIA	1	J1	1.5	1.5	1.5	4	0	7	1	J4	J5	25	10	25	30	5	-999.99	-999.99	-999.99	-999.99	-999.99	-999.99	-999.99	-999.99	-999.99	-999.99	5	2	9	7	8	4	2	8	-999.99	-999.99	-999.99	-999.99	-999.99	-999.99	-999.99	-999.99	-999.99	-999.99	5	E7	1	G5	1
VALENCIA	5	J1	6.5	7.5	3.5	6.5	3.5	7.5	1	J4	J5	35	15	25	20	5	-999.99	-999.99	-999.99	-999.99	-999.99	-999.99	-999.99	-999.99	-999.99	-999.99	0	2.5	8.5	4.5	6	2.5	2.5	4	-999.99	-999.99	-999.99	-999.99	-999.99	-999.99	-999.99	-999.99	-999.99	-999.99	5	E4	1	G4	1
MADRID	3	J1	3	NA	5.5	6.5	0	8	1	J5	J4	26	24	17	23	10	0	-999.99	-999.99	-999.99	-999.99	-999.99	-999.99	-999.99	-999.99	-999.99	0	2	8	4.5	8	3.5	2	6	-999.99	-999.99	-999.99	-999.99	-999.99	-999.99	-999.99	-999.99	-999.99	-999.99	5	E3	2	G00	1
JAEN	6	J1	5.5	NA	0.5	1	0.5	1	1	J3	J1	25	40	10	15	8	-999.99	-999.99	-999.99	-999.99	-999.99	-999.99	-999.99	-999.99	-999.99	-999.99	2	5	6	6	6	1	0	NA	-999.99	-999.99	-999.99	-999.99	-999.99	-999.99	-999.99	-999.99	-999.99	-999.99	5	E21	1	G1	1
BARCELONA	0	J1	0	NA	0	7	0	7	1	J11	J7	10	15	15	10	-999.99	-999.99	25	-999.99	0	-999.99	25	-999.99	-999.99	-999.99	-999.99	0	2	10	7	10	2.5	-999.99	9	2.5	-999.99	8.5	-999.99	4.5	-999.99	-999.99	-999.99	-999.99	-999.99	5	E13	1	G10	1
BARCELONA	1	J1	0	NA	0	1.5	0	8	2	J7	J7	5	10	20	15	-999.99	-999.99	20	-999.99	2	-999.99	20	-999.99	-999.99	-999.99	-999.99	8	2	10	7	9	3	-999.99	10	3	-999.99	10	-999.99	7.5	-999.99	-999.99	-999.99	-999.99	-999.99	3	E0	6	G0	1
MADRID	4	J1	5	2.5	4	5	2	6	1	J5	J4	25	21	15	12	5	2	-999.99	-999.99	-999.99	-999.99	-999.99	-999.99	-999.99	-999.99	-999.99	20	3	8	5	7	4	3	5.5	-999.99	-999.99	-999.99	-999.99	-999.99	-999.99	-999.99	-999.99	-999.99	-999.99	5	E3	1	G3	1
VALENCIA	7	J1	6	4	2	0	3	0	4	J0	J0	30	20	20	20	8	-999.99	-999.99	-999.99	-999.99	-999.99	-999.99	-999.99	-999.99	-999.99	-999.99	2	NA	8	2	6	0	0	NA	-999.99	-999.99	-999.99	-999.99	-999.99	-999.99	-999.99	-999.99	-999.99	-999.99	3	E0	6	G0	6
VALENCIA	4	J1	8	NA	2	5.5	0	6	1	J3	J4	30	16	24	18	10	-999.99	-999.99	-999.99	-999.99	-999.99	-999.99	-999.99	-999.99	-999.99	-999.99	2	3	9	4	6	2.5	2.5	5.5	-999.99	-999.99	-999.99	-999.99	-999.99	-999.99	-999.99	-999.99	-999.99	-999.99	4	E0	1	G1	4
GUADALAJARA	3	J1	4	NA	3.5	2.5	2.5	1	1	J3	J2	25	20	20	15	10	-999.99	-999.99	-999.99	-999.99	-999.99	-999.99	-999.99	-999.99	-999.99	-999.99	10	5	7.5	4	5.5	0.5	0.5	4.5	-999.99	-999.99	-999.99	-999.99	-999.99	-999.99	-999.99	-999.99	-999.99	-999.99	5	E6	1	G1	1
PONTEVEDRA	3	J1	0	3	4.5	7.5	1.5	8.5	1	J4	J13	25	25	10	20	-999.99	-999.99	-999.99	-999.99	-999.99	-999.99	-999.99	-999.99	15	-999.99	-999.99	5	2	9	4	8.5	2	-999.99	6	-999.99	-999.99	-999.99	-999.99	-999.99	-999.99	1	-999.99	-999.99	-999.99	1	E00	2	G00	2
MADRID	2	J1	7	NA	5.5	6	4	5.5	1	J4	J2	22	22	22	22	6	NA	-999.99	-999.99	-999.99	-999.99	-999.99	-999.99	-999.99	-999.99	-999.99	NA	3	7	4.5	7	3.5	2.5	NA	-999.99	-999.99	-999.99	-999.99	-999.99	-999.99	-999.99	-999.99	-999.99	-999.99	5	E2	1	G3	1
BARCELONA	4	J1	7	4	5	5.5	1	8.5	1	J4	J2	13	15	25	10	-999.99	-999.99	25	-999.99	0	-999.99	20	-999.99	-999.99	-999.99	-999.99	0	3	8	5.5	6.5	2	-999.99	5	5.5	-999.99	8	-999.99	8	-999.99	-999.99	-999.99	-999.99	-999.99	5	E3	1	G3	1
MADRID	5	J1	5.5	2.5	5	2.5	4.5	2.5	2	J3	J1	27	22	24	13	5	2	-999.99	-999.99	-999.99	-999.99	-999.99	-999.99	-999.99	-999.99	-999.99	7	5.5	5.5	4	5.5	2.5	2.5	5	-999.99	-999.99	-999.99	-999.99	-999.99	-999.99	-999.99	-999.99	-999.99	-999.99	5	E1	1	G19	1
MADRID	4	J1	6.5	4	3	6	1.5	8	5	J5	J4	30	15	14	16	7	1	-999.99	-999.99	-999.99	-999.99	-999.99	-999.99	-999.99	-999.99	-999.99	6	8.5	1	3	2	6	7	3	-999.99	-999.99	-999.99	-999.99	-999.99	-999.99	-999.99	-999.99	-999.99	-999.99	5	E3	7	G0	1
MADRID	5	J1	NA	NA	5.5	5.5	3	5	1	J2	J3	NA	NA	NA	NA	NA	NA	-999.99	-999.99	-999.99	-999.99	-999.99	-999.99	-999.99	-999.99	-999.99	NA	2.5	8.5	5	6	3.5	1.5	6	-999.99	-999.99	-999.99	-999.99	-999.99	-999.99	-999.99	-999.99	-999.99	-999.99	5	E2	1	G2	1
VALENCIA	3	J2	4	4	4	7	0	9.5	1	J4	J5	25	25	23	18	5	-999.99	-999.99	-999.99	-999.99	-999.99	-999.99	-999.99	-999.99	-999.99	-999.99	NA	2	8	4.5	7.5	2.5	2	7	-999.99	-999.99	-999.99	-999.99	-999.99	-999.99	-999.99	-999.99	-999.99	-999.99	2	E0	1	G3	1
CORUNA, A	2	J4	0	3	1	9	1	8	1	J4	J99	23	20	19	21	-999.99	-999.99	-999.99	-999.99	-999.99	-999.99	-999.99	-999.99	2	-999.99	-999.99	20	3	8	6.5	9	3	-999.99	7	-999.99	-999.99	-999.99	-999.99	-999.99	-999.99	1.5	-999.99	-999.99	-999.99	5	E5	6	G0	1
MADRID	4	J1	5	3	4.5	3.5	2.5	3	1	J2	J3	25	23	20	17	5	2	-999.99	-999.99	-999.99	-999.99	-999.99	-999.99	-999.99	-999.99	-999.99	8	4	8	4.5	6	3.5	3	5.5	-999.99	-999.99	-999.99	-999.99	-999.99	-999.99	-999.99	-999.99	-999.99	-999.99	5	E2	1	G2	1
RIOJA, LA	3	J1	2.5	NA	3.5	8	0	9	1	J4	J4	37	21	18	12	6	-999.99	-999.99	-999.99	-999.99	-999.99	-999.99	-999.99	-999.99	-999.99	-999.99	6	1	9	6	7.5	2	1.5	6.5	-999.99	-999.99	-999.99	-999.99	-999.99	-999.99	-999.99	-999.99	-999.99	-999.99	5	E3	1	G3	1
CORUNA, A	1	J4	0	3	1	9	0.5	7.5	1	J4	J99	23	20	18	21	-999.99	-999.99	-999.99	-999.99	-999.99	-999.99	-999.99	-999.99	2	-999.99	-999.99	20	3.5	8	7	9	3.5	-999.99	7.5	-999.99	-999.99	-999.99	-999.99	-999.99	-999.99	1.5	-999.99	-999.99	-999.99	5	E5	6	G0	1
ALMERIA	0	J4	2	4.5	4	8.5	0	7.5	1	J4	J4	40	30	10	10	5	-999.99	-999.99	-999.99	-999.99	-999.99	-999.99	-999.99	-999.99	-999.99	-999.99	5	1.5	9	6	9.5	2.5	2	6	-999.99	-999.99	-999.99	-999.99	-999.99	-999.99	-999.99	-999.99	-999.99	-999.99	5	E5	1	G3	1
HUESCA	3	NA	2.5	5	4	6.5	1	7	1	J4	J4	20	20	15	20	7	-999.99	-999.99	-999.99	-999.99	-999.99	-999.99	-999.99	-999.99	-999.99	-999.99	12	NA	9	6	6.5	4	3.5	5.5	-999.99	-999.99	-999.99	-999.99	-999.99	-999.99	-999.99	-999.99	-999.99	-999.99	5	E21	1	G3	1
MADRID	3	J1	7	NA	8	6	4	5	1	J2	J2	20	22	25	20	5	3	-999.99	-999.99	-999.99	-999.99	-999.99	-999.99	-999.99	-999.99	-999.99	5	3.5	8	4	5	3	3	6	-999.99	-999.99	-999.99	-999.99	-999.99	-999.99	-999.99	-999.99	-999.99	-999.99	5	E2	1	G2	1
VALENCIA	1	J4	0	5	0	7	0	7	1	J4	J99	60	10	30	0	0	-999.99	-999.99	-999.99	-999.99	-999.99	-999.99	-999.99	-999.99	-999.99	-999.99	0	1.5	9	3	8.5	1	1	7.5	-999.99	-999.99	-999.99	-999.99	-999.99	-999.99	-999.99	-999.99	-999.99	-999.99	2	E0	6	G0	1
ALICANTE	4	J2	4.5	3.5	7	5	1	8	1	J2	J5	35	20	20	10	2	-999.99	-999.99	-999.99	-999.99	-999.99	-999.99	-999.99	-999.99	-999.99	-999.99	3	3	9	4	9	3	2.5	7	-999.99	-999.99	-999.99	-999.99	-999.99	-999.99	-999.99	-999.99	-999.99	-999.99	5	E2	1	G2	1
NAVARRA	3	J1	8.5	0.5	5	4	1.5	5	2	J3	J3	26	13	16	9	3	-999.99	-999.99	-999.99	-999.99	-999.99	-999.99	20	-999.99	12	-999.99	1	6	7	4.5	6	3.5	2.5	4.5	-999.99	-999.99	-999.99	-999.99	-999.99	1	-999.99	1.5	-999.99	-999.99	4	E0	6	G0	6
BARCELONA	3	J1	0	3	3	3.5	0	NA	1	J11	J7	15	12	15	3	-999.99	-999.99	15	-999.99	0	-999.99	40	-999.99	-999.99	-999.99	-999.99	0	4.5	9	4	9	4	-999.99	9	3	-999.99	7.5	-999.99	6	-999.99	-999.99	-999.99	-999.99	-999.99	5	E13	1	G12	1
SEVILLA	3	J1	6	NA	6	6	1	5.5	1	NA	J2	21	32	16	15	10	-999.99	-999.99	-999.99	-999.99	-999.99	-999.99	-999.99	-999.99	-999.99	-999.99	6	3	9	4.5	8	3	3	8	-999.99	-999.99	-999.99	-999.99	-999.99	-999.99	-999.99	-999.99	-999.99	-999.99	5	E3	1	G3	1
RIOJA, LA	3	J4	0	0	0	10	0	5	1	J4	J5	20	20	10	10	10	-999.99	-999.99	-999.99	-999.99	-999.99	-999.99	-999.99	-999.99	-999.99	-999.99	10	3	10	8	10	2.5	2.5	8	-999.99	-999.99	-999.99	-999.99	-999.99	-999.99	-999.99	-999.99	-999.99	-999.99	5	E5	6	G0	1
MADRID	3	J2	4	2	6	6	0	5	1	J2	J4	25	24	18	20	5	1	-999.99	-999.99	-999.99	-999.99	-999.99	-999.99	-999.99	-999.99	-999.99	NA	3	8.5	4	7	3	3	8	-999.99	-999.99	-999.99	-999.99	-999.99	-999.99	-999.99	-999.99	-999.99	-999.99	5	E2	1	G2	1
VALENCIA	3	J3	2.5	2	5.5	4	2.5	5.5	1	J4	J4	30	20	15	25	5	-999.99	-999.99	-999.99	-999.99	-999.99	-999.99	-999.99	-999.99	-999.99	-999.99	5	4.5	7	5	8	4	3	4	-999.99	-999.99	-999.99	-999.99	-999.99	-999.99	-999.99	-999.99	-999.99	-999.99	NA	NA	1	G5	1
RIOJA, LA	7	J1	5.5	3	3	2	4.5	3	3	J0	J0	50	30	20	0	0	-999.99	-999.99	-999.99	-999.99	-999.99	-999.99	-999.99	-999.99	-999.99	-999.99	0	7.5	6	4.5	5.5	2.5	2	4	-999.99	-999.99	-999.99	-999.99	-999.99	-999.99	-999.99	-999.99	-999.99	-999.99	3	E0	6	G0	6
BARCELONA	0	J1	0	0	0	0	0	0	1	J7	J7	NA	NA	NA	NA	-999.99	-999.99	NA	-999.99	NA	-999.99	NA	-999.99	-999.99	-999.99	-999.99	NA	0	NA	NA	NA	NA	-999.99	NA	NA	-999.99	NA	-999.99	NA	-999.99	-999.99	-999.99	-999.99	-999.99	2	E0	1	G10	1
RIOJA, LA	3	J1	3	7	5.5	10	0	10	1	J4	J4	35	25	15	13	5	-999.99	-999.99	-999.99	-999.99	-999.99	-999.99	-999.99	-999.99	-999.99	-999.99	NA	5	10	7	10	4	3.5	7	-999.99	-999.99	-999.99	-999.99	-999.99	-999.99	-999.99	-999.99	-999.99	-999.99	5	E3	1	G3	1
BARCELONA	1	J1	0	0	0	5.5	0	5	1	J7	J11	5	3	10	10	-999.99	-999.99	35	-999.99	0	-999.99	37	-999.99	-999.99	-999.99	-999.99	0	4	10	NA	9	3	-999.99	10	3	-999.99	10	-999.99	NA	-999.99	-999.99	-999.99	-999.99	-999.99	5	E13	1	G10	1
ALICANTE	4	J4	2	2.5	4.5	10	0	10	1	J4	J5	20	20	20	25	5	-999.99	-999.99	-999.99	-999.99	-999.99	-999.99	-999.99	-999.99	-999.99	-999.99	10	0	10	5	8	5	3.5	8	-999.99	-999.99	-999.99	-999.99	-999.99	-999.99	-999.99	-999.99	-999.99	-999.99	5	E5	1	G3	1
NAVARRA	1	J1	0.5	0	0.5	4	0	5	5	J12	J14	NA	NA	NA	NA	NA	-999.99	-999.99	-999.99	-999.99	-999.99	-999.99	NA	-999.99	NA	-999.99	NA	2.5	10	8	8	2	3.5	NA	-999.99	-999.99	-999.99	-999.99	-999.99	0.5	-999.99	1.5	-999.99	-999.99	1	E00	2	G00	1
BIZKAIA	4	J2	6.5	1.5	6.5	0.5	3	3.5	1	J8	J8	5	20	0	0	0	-999.99	-999.99	55	-999.99	-999.99	-999.99	20	-999.99	-999.99	-999.99	0	4.5	9.5	4	7	0.5	2	4	-999.99	6	-999.99	-999.99	-999.99	0	-999.99	-999.99	-999.99	-999.99	4	E0	1	G8	1
BARCELONA	1	J1	0	NA	3	6	0	NA	5	J7	J4	5	5	15	15	-999.99	-999.99	40	-999.99	5	-999.99	10	-999.99	-999.99	-999.99	-999.99	5	2	10	5	10	2	-999.99	10	4.5	-999.99	9	-999.99	8	-999.99	-999.99	-999.99	-999.99	-999.99	4	E0	1	G10	1
RIOJA, LA	2	J4	0.5	0	2.5	6.5	0	3.5	1	J4	J5	28	16	16	6	5	-999.99	-999.99	-999.99	-999.99	-999.99	-999.99	-999.99	-999.99	-999.99	-999.99	1	2	10	5.5	9.5	1.5	0	8	-999.99	-999.99	-999.99	-999.99	-999.99	-999.99	-999.99	-999.99	-999.99	-999.99	5	E5	1	G2	1
RIOJA, LA	10	J1	10	6	0.5	0	8.5	0	1	J3	J3	40	10	40	0	10	-999.99	-999.99	-999.99	-999.99	-999.99	-999.99	-999.99	-999.99	-999.99	-999.99	0	7	6	2.5	6	0	0	NA	-999.99	-999.99	-999.99	-999.99	-999.99	-999.99	-999.99	-999.99	-999.99	-999.99	5	NA	1	G1	1
CADIZ	4	J1	8	NA	7.5	7	6	6	1	J3	J3	30	25	20	15	5	-999.99	-999.99	-999.99	-999.99	-999.99	-999.99	-999.99	-999.99	-999.99	-999.99	NA	4	8	3.5	5.5	1.5	0.5	3.5	-999.99	-999.99	-999.99	-999.99	-999.99	-999.99	-999.99	-999.99	-999.99	-999.99	5	E4	1	G4	1
CACERES	7	J1	8	6	2	0	7.5	1	1	J1	J3	28	30	21	15	5	-999.99	-999.99	-999.99	-999.99	-999.99	-999.99	-999.99	-999.99	-999.99	-999.99	1	7	5.5	4	NA	0.5	1.5	4.5	-999.99	-999.99	-999.99	-999.99	-999.99	-999.99	-999.99	-999.99	-999.99	-999.99	NA	NA	1	G1	1
ALICANTE	5	J1	7	5	5	6.5	5.5	7.5	1	J3	J3	35	22	19	13	5	-999.99	-999.99	-999.99	-999.99	-999.99	-999.99	-999.99	-999.99	-999.99	-999.99	6	5	5.5	4.5	5.5	3.5	3	6	-999.99	-999.99	-999.99	-999.99	-999.99	-999.99	-999.99	-999.99	-999.99	-999.99	5	E2	1	G2	1
NAVARRA	8	J1	9	3	4.5	2	9.5	1.5	1	J1	J1	100	0	0	0	0	-999.99	-999.99	-999.99	-999.99	-999.99	-999.99	0	-999.99	0	-999.99	0	10	5.5	3.5	5.5	0	0	5.5	-999.99	-999.99	-999.99	-999.99	-999.99	0	-999.99	0	-999.99	-999.99	5	E1	1	G1	1
GRANADA	2	J1	8	NA	6	0	9	3	1	J1	J3	60	15	20	5	0	-999.99	-999.99	-999.99	-999.99	-999.99	-999.99	-999.99	-999.99	-999.99	-999.99	0	5.5	5.5	4.5	6.5	0.5	NA	NA	-999.99	-999.99	-999.99	-999.99	-999.99	-999.99	-999.99	-999.99	-999.99	-999.99	5	E1	1	G1	1
SANTA CRUZ DE TENERIFE	8	J1	7.5	3	5	1	9	2	3	J0	J3	35	30	30	5	0	-999.99	-999.99	-999.99	-999.99	-999.99	-999.99	-999.99	-999.99	-999.99	0	0	7	7	3	5	0.5	2	6	-999.99	-999.99	-999.99	-999.99	-999.99	-999.99	-999.99	-999.99	7	-999.99	3	E0	6	G0	3
VALENCIA	2	J1	6	4	4	8	1	7	1	J4	J3	25	25	20	15	5	-999.99	-999.99	-999.99	-999.99	-999.99	-999.99	-999.99	-999.99	-999.99	-999.99	10	3	9	7	9	2	4	6	-999.99	-999.99	-999.99	-999.99	-999.99	-999.99	-999.99	-999.99	-999.99	-999.99	5	E5	1	G2	1
BARCELONA	2	J1	0	1	2	4.5	1	6	1	J7	J4	5	12	25	11	-999.99	-999.99	25	-999.99	2	-999.99	20	-999.99	-999.99	-999.99	-999.99	0	8	0	4	0	8.5	-999.99	2	7.5	-999.99	1	-999.99	2	-999.99	-999.99	-999.99	-999.99	-999.99	5	E13	1	G10	1
PONTEVEDRA	3	J1	4.5	NA	NA	8	0	7	1	J4	J13	27	23	17	13	-999.99	-999.99	-999.99	-999.99	-999.99	-999.99	-999.99	-999.99	12	-999.99	-999.99	8	3	8.5	4.5	6	2.5	-999.99	5.5	-999.99	-999.99	-999.99	-999.99	-999.99	-999.99	2.5	-999.99	-999.99	-999.99	5	E2	1	G2	1
SALAMANCA	3	J1	3	0	2.5	8	1.5	6.5	1	J4	J2	60	20	15	5	0	-999.99	-999.99	-999.99	-999.99	-999.99	-999.99	-999.99	-999.99	-999.99	-999.99	0	2.5	8.5	4.5	7.5	3	2.5	5	-999.99	-999.99	-999.99	-999.99	-999.99	-999.99	-999.99	-999.99	-999.99	-999.99	4	E0	1	G3	1
PALMAS, LAS	6	J1	7.5	1	5	1	8	1.5	1	J1	J1	30	15	20	15	5	-999.99	-999.99	-999.99	-999.99	-999.99	-999.99	-999.99	-999.99	-999.99	5	NA	7	7	3.5	5.5	0.5	1	4	-999.99	-999.99	-999.99	-999.99	-999.99	-999.99	-999.99	-999.99	4	-999.99	5	E1	1	G1	1
GIPUZKOA	0	J1	0	1	2	8	0	8	1	J4	J4	3	7	5	20	0	-999.99	-999.99	40	-999.99	-999.99	-999.99	25	-999.99	-999.99	-999.99	0	0.5	10	6.5	7.5	0.5	0	7.5	-999.99	6.5	-999.99	-999.99	-999.99	1	-999.99	-999.99	-999.99	-999.99	5	E8	1	G7	1
VALENCIA	1	J2	2	NA	5.5	8.5	0	8.5	1	J4	J2	10	10	20	50	5	-999.99	-999.99	-999.99	-999.99	-999.99	-999.99	-999.99	-999.99	-999.99	-999.99	5	4	10	6.5	8.5	3	1	6.5	-999.99	-999.99	-999.99	-999.99	-999.99	-999.99	-999.99	-999.99	-999.99	-999.99	5	E2	1	G5	1
BALEARS, ILLES	3	J2	3	1	8	4	1	4	1	J2	J2	20	35	30	10	0	-999.99	-999.99	-999.99	-999.99	-999.99	-999.99	-999.99	-999.99	-999.99	-999.99	5	3	9	3	7	2.5	NA	NA	-999.99	-999.99	-999.99	-999.99	-999.99	-999.99	-999.99	-999.99	-999.99	-999.99	5	E2	1	G2	1
GIPUZKOA	5	J1	0.5	0	1	0.5	0	5	1	J4	J2	5	15	5	15	2	-999.99	-999.99	25	-999.99	-999.99	-999.99	25	-999.99	-999.99	-999.99	8	2.5	9	5.5	8.5	1	1	9	-999.99	6	-999.99	-999.99	-999.99	7.5	-999.99	-999.99	-999.99	-999.99	5	E2	1	G2	1
GRANADA	3	J1	3.5	3.5	3.5	3.5	3.5	3.5	1	J6	J3	40	30	5	10	5	-999.99	-999.99	-999.99	-999.99	-999.99	-999.99	-999.99	-999.99	-999.99	-999.99	5	4	6.5	4	3	NA	5	3.5	-999.99	-999.99	-999.99	-999.99	-999.99	-999.99	-999.99	-999.99	-999.99	-999.99	5	E4	1	G2	1
GRANADA	2	J1	NA	NA	0	1.5	0	3	1	J3	J6	25	20	22	16	5	-999.99	-999.99	-999.99	-999.99	-999.99	-999.99	-999.99	-999.99	-999.99	-999.99	NA	NA	8	4	6	1	2	4.5	-999.99	-999.99	-999.99	-999.99	-999.99	-999.99	-999.99	-999.99	-999.99	-999.99	5	E21	1	G1	1
MURCIA	0	J1	8	NA	5	3	0	4	1	J3	J2	38	18	23	14	2	-999.99	-999.99	-999.99	-999.99	-999.99	-999.99	-999.99	-999.99	-999.99	-999.99	0	4.5	9	4.5	5.5	1.5	1.5	4.5	-999.99	-999.99	-999.99	-999.99	-999.99	-999.99	-999.99	-999.99	-999.99	-999.99	5	E4	1	G2	1
SALAMANCA	4	J1	6	4	0	0	0	3	1	J3	J6	40	20	20	10	5	-999.99	-999.99	-999.99	-999.99	-999.99	-999.99	-999.99	-999.99	-999.99	-999.99	5	4	6	3	4.5	1	0.5	4.5	-999.99	-999.99	-999.99	-999.99	-999.99	-999.99	-999.99	-999.99	-999.99	-999.99	2	E0	1	G4	1
VALENCIA	3	J1	10	6.5	5.5	5.5	2	3	1	J3	J6	30	15	25	20	5	-999.99	-999.99	-999.99	-999.99	-999.99	-999.99	-999.99	-999.99	-999.99	-999.99	NA	4	8	4	NA	2	1.5	5	-999.99	-999.99	-999.99	-999.99	-999.99	-999.99	-999.99	-999.99	-999.99	-999.99	5	E4	1	G4	4
CORDOBA	4	J1	4	NA	4	6	4	NA	3	J0	J99	30	30	15	20	3	-999.99	-999.99	-999.99	-999.99	-999.99	-999.99	-999.99	-999.99	-999.99	-999.99	2	5	7	4	6	3.5	3	NA	-999.99	-999.99	-999.99	-999.99	-999.99	-999.99	-999.99	-999.99	-999.99	-999.99	3	E0	1	G19	6
GRANADA	3	J3	7	NA	9	8	3	8.5	1	J2	J5	25	30	20	15	8	-999.99	-999.99	-999.99	-999.99	-999.99	-999.99	-999.99	-999.99	-999.99	-999.99	2	2	8	2.5	7	1.5	1.5	6.5	-999.99	-999.99	-999.99	-999.99	-999.99	-999.99	-999.99	-999.99	-999.99	-999.99	5	E2	1	G2	1
SALAMANCA	2	J3	2	1.5	3	8.5	1	9	1	J4	J5	35	20	25	15	3	-999.99	-999.99	-999.99	-999.99	-999.99	-999.99	-999.99	-999.99	-999.99	-999.99	2	1	8	4.5	7.5	2	1.5	5.5	-999.99	-999.99	-999.99	-999.99	-999.99	-999.99	-999.99	-999.99	-999.99	-999.99	5	E3	1	G3	1
BADAJOZ	5	J1	8.5	3	2.5	1	2	2.5	1	J3	J6	25	18	22	17	5	-999.99	-999.99	-999.99	-999.99	-999.99	-999.99	-999.99	-999.99	-999.99	-999.99	13	5.5	7.5	5.5	NA	2	1	4.5	-999.99	-999.99	-999.99	-999.99	-999.99	-999.99	-999.99	-999.99	-999.99	-999.99	2	E0	6	G0	1
SALAMANCA	3	J1	5	NA	4.5	6.5	0.5	5.5	1	J4	J5	NA	NA	NA	NA	NA	-999.99	-999.99	-999.99	-999.99	-999.99	-999.99	-999.99	-999.99	-999.99	-999.99	NA	3	8.5	6	7.5	1.5	1	NA	-999.99	-999.99	-999.99	-999.99	-999.99	-999.99	-999.99	-999.99	-999.99	-999.99	5	E5	1	G3	1
ASTURIAS	3	J1	2	NA	3	8	0	9	1	J4	J5	20	28	16	18	10	-999.99	-999.99	-999.99	-999.99	-999.99	-999.99	-999.99	-999.99	-999.99	-999.99	8	3	8	5	9	4	1.5	6	-999.99	-999.99	-999.99	-999.99	-999.99	-999.99	-999.99	-999.99	-999.99	-999.99	5	E5	7	G0	1
GRANADA	3	J2	6	NA	6.5	6	1	6	1	J2	J4	25	30	20	15	8	-999.99	-999.99	-999.99	-999.99	-999.99	-999.99	-999.99	-999.99	-999.99	-999.99	2	4	8	4	6	3	2.5	5.5	-999.99	-999.99	-999.99	-999.99	-999.99	-999.99	-999.99	-999.99	-999.99	-999.99	NA	NA	1	G2	1
RIOJA, LA	2	J2	2	0	4.5	2	0	9.5	1	J5	J2	35	25	25	14	0.5	-999.99	-999.99	-999.99	-999.99	-999.99	-999.99	-999.99	-999.99	-999.99	-999.99	0.5	2	9	4	8.5	1	0	7	-999.99	-999.99	-999.99	-999.99	-999.99	-999.99	-999.99	-999.99	-999.99	-999.99	5	E2	2	G00	1
BARCELONA	3	J1	2	4.5	3.5	4	1.5	6	1	J7	J7	26	25	18	2	-999.99	-999.99	8	-999.99	2	-999.99	4	-999.99	-999.99	-999.99	-999.99	14	3	9.5	4	9	3.5	-999.99	8.5	3	-999.99	7.5	-999.99	7	-999.99	-999.99	-999.99	-999.99	-999.99	5	E21	1	G3	1
BALEARS, ILLES	2	J1	3.5	2.5	2.5	9	0	7	1	J4	J5	25	20	15	20	5	-999.99	-999.99	-999.99	-999.99	-999.99	-999.99	-999.99	-999.99	-999.99	-999.99	15	3.5	9	4	7	3.5	2	6	-999.99	-999.99	-999.99	-999.99	-999.99	-999.99	-999.99	-999.99	-999.99	-999.99	5	E2	1	G6	1
BIZKAIA	7	J1	9	NA	2	0	NA	2.5	1	J3	J3	5	15	10	15	NA	-999.99	-999.99	30	-999.99	-999.99	-999.99	15	-999.99	-999.99	-999.99	NA	6	6.5	NA	6	4	4	6	-999.99	7	-999.99	-999.99	-999.99	4	-999.99	-999.99	-999.99	-999.99	5	E1	1	G1	1
RIOJA, LA	4	J1	5.5	NA	6	5.5	2	NA	1	J4	J2	45	15	30	10	0	-999.99	-999.99	-999.99	-999.99	-999.99	-999.99	-999.99	-999.99	-999.99	-999.99	0	3.5	6	4	5.5	3	3	4.5	-999.99	-999.99	-999.99	-999.99	-999.99	-999.99	-999.99	-999.99	-999.99	-999.99	5	E5	1	G2	1
SALAMANCA	2	J1	5	3	3.5	7	0.5	8	1	J4	J5	35	20	20	15	5	-999.99	-999.99	-999.99	-999.99	-999.99	-999.99	-999.99	-999.99	-999.99	-999.99	5	2.5	8	4.5	6	3.5	2.5	5.5	-999.99	-999.99	-999.99	-999.99	-999.99	-999.99	-999.99	-999.99	-999.99	-999.99	5	E5	1	G3	1
SALAMANCA	3	J1	4	NA	5.5	6	2.5	6	1	J4	J4	40	26	18	12	2	-999.99	-999.99	-999.99	-999.99	-999.99	-999.99	-999.99	-999.99	-999.99	-999.99	2	3.5	6	4	7	3	2	6	-999.99	-999.99	-999.99	-999.99	-999.99	-999.99	-999.99	-999.99	-999.99	-999.99	5	NA	1	G2	1
RIOJA, LA	3	J1	3	NA	NA	6	0	7	1	J4	J5	35	20	15	15	5	-999.99	-999.99	-999.99	-999.99	-999.99	-999.99	-999.99	-999.99	-999.99	-999.99	10	3.5	8.5	4.5	8	4	3.5	7.5	-999.99	-999.99	-999.99	-999.99	-999.99	-999.99	-999.99	-999.99	-999.99	-999.99	4	E0	1	G3	1
MELILLA	2	J1	7	0.5	0	8	0	10	2	J4	J5	40	20	20	17	2	-999.99	-999.99	-999.99	-999.99	-999.99	-999.99	-999.99	-999.99	-999.99	-999.99	1	2	8	6	8	2	1	6.5	-999.99	-999.99	-999.99	-999.99	-999.99	-999.99	-999.99	-999.99	-999.99	-999.99	5	E5	4	G0	1
SALAMANCA	3	J1	3.5	2.5	6.5	7.5	1	8	1	J4	J5	30	20	20	10	5	-999.99	-999.99	-999.99	-999.99	-999.99	-999.99	-999.99	-999.99	-999.99	-999.99	5	2	7.5	4.5	6	3.5	3	5.5	-999.99	-999.99	-999.99	-999.99	-999.99	-999.99	-999.99	-999.99	-999.99	-999.99	5	E3	1	G3	1
RIOJA, LA	5	J1	6	7	6	6	2	6	1	J2	J2	35	25	20	10	5	-999.99	-999.99	-999.99	-999.99	-999.99	-999.99	-999.99	-999.99	-999.99	-999.99	5	4	7	4	7	1.5	1.5	4	-999.99	-999.99	-999.99	-999.99	-999.99	-999.99	-999.99	-999.99	-999.99	-999.99	5	E4	1	G4	1
BALEARS, ILLES	8	J1	6	4.5	4.5	3.5	7	3	1	J1	J1	37	20	25	10	0	-999.99	-999.99	-999.99	-999.99	-999.99	-999.99	-999.99	-999.99	-999.99	-999.99	8	6	6.5	4	6	3	3	4.5	-999.99	-999.99	-999.99	-999.99	-999.99	-999.99	-999.99	-999.99	-999.99	-999.99	5	E1	1	G1	1
BALEARS, ILLES	4	J4	6	NA	NA	8	2.5	NA	1	J4	J99	20	25	15	25	10	-999.99	-999.99	-999.99	-999.99	-999.99	-999.99	-999.99	-999.99	-999.99	-999.99	5	3	9	8	6	4	4	6	-999.99	-999.99	-999.99	-999.99	-999.99	-999.99	-999.99	-999.99	-999.99	-999.99	5	E5	1	G19	1
VALENCIA	2	J1	0	0	2	2	0	2	1	J4	J4	25	17	15	23	4	-999.99	-999.99	-999.99	-999.99	-999.99	-999.99	-999.99	-999.99	-999.99	-999.99	NA	3.5	7.5	4.5	7.5	3	3	7.5	-999.99	-999.99	-999.99	-999.99	-999.99	-999.99	-999.99	-999.99	-999.99	-999.99	5	E7	1	G5	1
MADRID	4	J99	7.5	2.5	5	0	6	4	1	J3	J3	25	18	26	12	10	1	-999.99	-999.99	-999.99	-999.99	-999.99	-999.99	-999.99	-999.99	-999.99	8	6	9	4	6	1	2.5	5.5	-999.99	-999.99	-999.99	-999.99	-999.99	-999.99	-999.99	-999.99	-999.99	-999.99	5	E4	1	G19	1
BARCELONA	3	J1	7	NA	4	8.5	2.5	7.5	1	J4	J4	5	10	35	10	-999.99	-999.99	0	-999.99	0	-999.99	40	-999.99	-999.99	-999.99	-999.99	0	3	8.5	6	6.5	3	-999.99	6.5	4.5	-999.99	7.5	-999.99	8	-999.99	-999.99	-999.99	-999.99	-999.99	5	E5	1	G19	1
MADRID	3	J1	7.5	3	3.5	NA	4	3	2	J3	J3	35	25	20	10	5	5	-999.99	-999.99	-999.99	-999.99	-999.99	-999.99	-999.99	-999.99	-999.99	0	5.5	7	4	5.5	0.5	0	5.5	-999.99	-999.99	-999.99	-999.99	-999.99	-999.99	-999.99	-999.99	-999.99	-999.99	4	E0	4	G0	NA
GRANADA	3	J1	7.5	NA	6.5	5.5	2	7	1	J3	J4	30	20	30	10	5	-999.99	-999.99	-999.99	-999.99	-999.99	-999.99	-999.99	-999.99	-999.99	-999.99	5	5.5	8	4.5	6	2.5	NA	NA	-999.99	-999.99	-999.99	-999.99	-999.99	-999.99	-999.99	-999.99	-999.99	-999.99	1	E0	2	G00	1
PALMAS, LAS	9	J1	5.5	2.5	5.5	9.5	5.5	9.5	1	J4	J5	15	12	15	12	11	-999.99	-999.99	-999.99	-999.99	-999.99	-999.99	-999.99	-999.99	-999.99	25	NA	0.5	10	7	9	0.5	0.5	7	-999.99	-999.99	-999.99	-999.99	-999.99	-999.99	-999.99	-999.99	8.5	-999.99	3	E0	6	G0	1
PALMAS, LAS	3	J1	6	NA	4	6	0	6	1	J4	J2	25	20	15	15	3	-999.99	-999.99	-999.99	-999.99	-999.99	-999.99	-999.99	-999.99	-999.99	20	2	3.5	9	4	7	2.5	2.5	NA	-999.99	-999.99	-999.99	-999.99	-999.99	-999.99	-999.99	-999.99	6	-999.99	2	E0	1	G2	6
SANTA CRUZ DE TENERIFE	4	J2	9	NA	8	8	2	NA	1	J3	J4	NA	NA	NA	NA	NA	-999.99	-999.99	-999.99	-999.99	-999.99	-999.99	-999.99	-999.99	-999.99	NA	NA	6	8	2	7	0	0	7.5	-999.99	-999.99	-999.99	-999.99	-999.99	-999.99	-999.99	-999.99	NA	-999.99	5	E4	2	G00	1
SANTA CRUZ DE TENERIFE	6	J1	6.5	3.5	7	7	2	6.5	1	J2	J4	35	25	23	10	2	-999.99	-999.99	-999.99	-999.99	-999.99	-999.99	-999.99	-999.99	-999.99	1	2	2.5	8	2.5	7	1.5	1	6	-999.99	-999.99	-999.99	-999.99	-999.99	-999.99	-999.99	-999.99	5.5	-999.99	5	E2	2	G00	1
ALMERIA	3	J1	7.5	NA	2.5	1	2.5	6	1	J3	J1	30	20	20	15	10	-999.99	-999.99	-999.99	-999.99	-999.99	-999.99	-999.99	-999.99	-999.99	-999.99	5	4.5	2.5	6.5	4	9.5	7	7	-999.99	-999.99	-999.99	-999.99	-999.99	-999.99	-999.99	-999.99	-999.99	-999.99	5	E1	1	G1	1
VALENCIA	3	J4	3	4	4.5	9	1	9	1	J4	J5	21	20	15	20	15	-999.99	-999.99	-999.99	-999.99	-999.99	-999.99	-999.99	-999.99	-999.99	-999.99	9	3	9	7	8.5	3	1	7	-999.99	-999.99	-999.99	-999.99	-999.99	-999.99	-999.99	-999.99	-999.99	-999.99	5	E5	1	G5	1
BALEARS, ILLES	4	J1	6	NA	4.5	6.5	2.5	NA	1	NA	J4	65	40	30	35	0	-999.99	-999.99	-999.99	-999.99	-999.99	-999.99	-999.99	-999.99	-999.99	-999.99	0	2	9	3.5	7.5	2.5	NA	8	-999.99	-999.99	-999.99	-999.99	-999.99	-999.99	-999.99	-999.99	-999.99	-999.99	5	E2	1	G2	1
VALENCIA	3	J99	3	4	5	5	2	4.5	1	J4	J99	20	30	10	35	3	-999.99	-999.99	-999.99	-999.99	-999.99	-999.99	-999.99	-999.99	-999.99	-999.99	2	4.5	10	1	10	0.5	0	4.5	-999.99	-999.99	-999.99	-999.99	-999.99	-999.99	-999.99	-999.99	-999.99	-999.99	5	E21	1	G19	1
BARCELONA	3	J2	2.5	5	3.5	5	0	5	2	J7	J7	22	26	20	12	-999.99	-999.99	11	-999.99	0	-999.99	8	-999.99	-999.99	-999.99	-999.99	5	3	8	3.5	7.5	3	-999.99	6	4	-999.99	6	-999.99	6	-999.99	-999.99	-999.99	-999.99	-999.99	4	E0	1	NA	1
BARCELONA	0	J1	10	NA	10	10	0	NA	1	J4	J99	40	25	30	30	-999.99	-999.99	2	-999.99	1	-999.99	3	-999.99	-999.99	-999.99	-999.99	0	NA	9	2.5	10	9	-999.99	7.5	1	-999.99	9	-999.99	10	-999.99	-999.99	-999.99	-999.99	-999.99	5	E1	1	G1	1
ASTURIAS	4	J1	5	3	2	2	2	4	2	NA	NA	30	38	10	12	8	-999.99	-999.99	-999.99	-999.99	-999.99	-999.99	-999.99	-999.99	-999.99	-999.99	2	4	8	6	8	2	3	NA	-999.99	-999.99	-999.99	-999.99	-999.99	-999.99	-999.99	-999.99	-999.99	-999.99	4	E0	1	G19	1
VALENCIA	5	J4	4	4.5	5	8	5	5.5	1	J4	J4	40	30	0	30	0	-999.99	-999.99	-999.99	-999.99	-999.99	-999.99	-999.99	-999.99	-999.99	-999.99	0	4	8	3	7.5	4	NA	NA	-999.99	-999.99	-999.99	-999.99	-999.99	-999.99	-999.99	-999.99	-999.99	-999.99	2	E0	4	G0	1
CASTELLON	7	J1	8	NA	6	7	0	8	2	NA	J3	30	30	10	10	5	-999.99	-999.99	-999.99	-999.99	-999.99	-999.99	-999.99	-999.99	-999.99	-999.99	5	5.5	7	5	6.5	3	2.5	7.5	-999.99	-999.99	-999.99	-999.99	-999.99	-999.99	-999.99	-999.99	-999.99	-999.99	2	E0	2	G00	1
BARCELONA	2	J1	2	NA	3	2	1	7.5	1	J99	J99	2	5	30	10	-999.99	-999.99	10	-999.99	0	-999.99	50	-999.99	-999.99	-999.99	-999.99	0	0.5	10	NA	10	3	-999.99	10	9	-999.99	10	-999.99	9.5	-999.99	-999.99	-999.99	-999.99	-999.99	5	E3	1	G3	1
BARCELONA	NA	NA	5	NA	3	5.5	1	5	1	J4	J4	9	15	17	14	-999.99	-999.99	14	-999.99	4	-999.99	12	-999.99	-999.99	-999.99	-999.99	10	5	8.5	4	6	1.5	-999.99	5	3	-999.99	9	-999.99	8.5	-999.99	-999.99	-999.99	-999.99	-999.99	2	E0	1	G19	1
VALENCIA	5	J1	7	3.5	5.5	3.5	4.5	3.5	3	J0	J3	30	25	20	15	5	-999.99	-999.99	-999.99	-999.99	-999.99	-999.99	-999.99	-999.99	-999.99	-999.99	5	4.5	7	4.5	5.5	2.5	3	5.5	-999.99	-999.99	-999.99	-999.99	-999.99	-999.99	-999.99	-999.99	-999.99	-999.99	3	E0	6	G0	6
VALENCIA	2	J1	6	NA	NA	5	0	NA	2	J3	J3	40	30	20	10	0	-999.99	-999.99	-999.99	-999.99	-999.99	-999.99	-999.99	-999.99	-999.99	-999.99	0	5.5	10	0	NA	7	NA	NA	-999.99	-999.99	-999.99	-999.99	-999.99	-999.99	-999.99	-999.99	-999.99	-999.99	5	E6	3	G0	3
BARCELONA	2	J1	0	NA	0.5	5	0	5	1	J7	J4	5	10	21	15	-999.99	-999.99	20	-999.99	3	-999.99	20	-999.99	-999.99	-999.99	-999.99	6	2	7.5	4	8	3	-999.99	10	3	-999.99	9	-999.99	7	-999.99	-999.99	-999.99	-999.99	-999.99	5	E3	1	G19	1
VALENCIA	2	J3	9	NA	9	7.5	2.5	NA	1	J2	J3	25	20	25	30	0	-999.99	-999.99	-999.99	-999.99	-999.99	-999.99	-999.99	-999.99	-999.99	-999.99	0	3	8.5	3	6.5	1.5	2	6	-999.99	-999.99	-999.99	-999.99	-999.99	-999.99	-999.99	-999.99	-999.99	-999.99	5	E2	1	G2	1
VALENCIA	3	J1	2	3.5	3	5.5	0	6	1	J4	J5	30	25	22	23	3	-999.99	-999.99	-999.99	-999.99	-999.99	-999.99	-999.99	-999.99	-999.99	-999.99	2	4	6.5	5.5	6	4	4	NA	-999.99	-999.99	-999.99	-999.99	-999.99	-999.99	-999.99	-999.99	-999.99	-999.99	5	E7	1	G5	1
PALMAS, LAS	2	J4	2.5	1.5	3	6	1	6	1	J4	J5	26	21	19	18	5	-999.99	-999.99	-999.99	-999.99	-999.99	-999.99	-999.99	-999.99	-999.99	3	8	2.5	8	6.5	8.5	3	2	8	-999.99	-999.99	-999.99	-999.99	-999.99	-999.99	-999.99	-999.99	9	-999.99	5	E5	1	G3	1
GRANADA	5	J1	7	6	6.5	4.5	4.5	NA	1	J3	J3	NA	NA	NA	NA	NA	-999.99	-999.99	-999.99	-999.99	-999.99	-999.99	-999.99	-999.99	-999.99	-999.99	NA	NA	8	2	5.5	1.5	NA	5.5	-999.99	-999.99	-999.99	-999.99	-999.99	-999.99	-999.99	-999.99	-999.99	-999.99	5	NA	1	G19	1
VALENCIA	3	J1	6	5	7	5	3	6	1	J10	J10	40	25	15	15	2	-999.99	-999.99	-999.99	-999.99	-999.99	-999.99	-999.99	-999.99	-999.99	-999.99	3	4	8	4	6	3	2	7	-999.99	-999.99	-999.99	-999.99	-999.99	-999.99	-999.99	-999.99	-999.99	-999.99	5	E7	1	G2	1
PALMAS, LAS	5	J1	7	8.5	3.5	0	8.5	7	1	J1	J6	35	15	20	5	0	-999.99	-999.99	-999.99	-999.99	-999.99	-999.99	-999.99	-999.99	-999.99	25	0	NA	6	5.5	5	0.5	3.5	5	-999.99	-999.99	-999.99	-999.99	-999.99	-999.99	-999.99	-999.99	5.5	-999.99	3	E0	4	G0	6
VALENCIA	6	J3	8	NA	7	7	6	6	2	J3	J2	60	15	25	0	0	-999.99	-999.99	-999.99	-999.99	-999.99	-999.99	-999.99	-999.99	-999.99	-999.99	0	6	8	4	6.5	2	2	3	-999.99	-999.99	-999.99	-999.99	-999.99	-999.99	-999.99	-999.99	-999.99	-999.99	4	E0	6	G0	4
BARCELONA	4	J2	4	5.5	7.5	4.5	3	5.5	2	J2	J4	NA	NA	NA	NA	-999.99	-999.99	NA	-999.99	NA	-999.99	NA	-999.99	-999.99	-999.99	-999.99	NA	NA	NA	NA	NA	NA	-999.99	NA	NA	-999.99	NA	-999.99	NA	-999.99	-999.99	-999.99	-999.99	-999.99	5	E2	NA	NA	1
VALENCIA	4	J1	4	2.5	3	4	1	NA	1	J4	J2	25	24	24	22	1	-999.99	-999.99	-999.99	-999.99	-999.99	-999.99	-999.99	-999.99	-999.99	-999.99	4	3.5	7	3.5	7	2	2	NA	-999.99	-999.99	-999.99	-999.99	-999.99	-999.99	-999.99	-999.99	-999.99	-999.99	5	E5	1	G2	1
BARCELONA	0	J1	0	4	2	10	0	10	1	J7	J4	8	15	16	12	-999.99	-999.99	27	-999.99	5	-999.99	15	-999.99	-999.99	-999.99	-999.99	2	3.5	10	5.5	7.5	2	-999.99	6	1.5	-999.99	7	-999.99	7	-999.99	-999.99	-999.99	-999.99	-999.99	5	E3	1	G3	1
PALMAS, LAS	2	J1	3	NA	3	7	0	6.5	1	J4	J5	35	20	22	18	NA	-999.99	-999.99	-999.99	-999.99	-999.99	-999.99	-999.99	-999.99	-999.99	NA	NA	3.5	6	5	6	2	3	NA	-999.99	-999.99	-999.99	-999.99	-999.99	-999.99	-999.99	-999.99	10	-999.99	5	E21	6	G0	6
BARCELONA	1	J1	0	0	0	4	0	5	1	J7	J7	10	15	15	20	-999.99	-999.99	20	-999.99	2	-999.99	15	-999.99	-999.99	-999.99	-999.99	3	1	9.5	4.5	9	2.5	-999.99	8	3	-999.99	8	-999.99	6	-999.99	-999.99	-999.99	-999.99	-999.99	5	E13	1	G10	1
VALENCIA	2	J1	0	0	0.5	9	0	7.5	1	J4	J5	NA	NA	NA	NA	NA	-999.99	-999.99	-999.99	-999.99	-999.99	-999.99	-999.99	-999.99	-999.99	-999.99	NA	2.5	10	7.5	8	3.5	3.5	10	-999.99	-999.99	-999.99	-999.99	-999.99	-999.99	-999.99	-999.99	-999.99	-999.99	5	E7	1	G5	1
LUGO	6	J1	5.5	6	4	2	7	2.5	1	J1	J1	35	20	15	15	-999.99	-999.99	-999.99	-999.99	-999.99	-999.99	-999.99	-999.99	10	-999.99	-999.99	5	6.5	6	3.5	5	1.5	-999.99	5	-999.99	-999.99	-999.99	-999.99	-999.99	-999.99	2.5	-999.99	-999.99	-999.99	5	E1	1	G1	1
VALENCIA	3	J3	5	2.5	1.5	1	3	3	2	J3	J99	3	20	40	8	2	-999.99	-999.99	-999.99	-999.99	-999.99	-999.99	-999.99	-999.99	-999.99	-999.99	NA	4.5	8	4	7	2	3.5	5	-999.99	-999.99	-999.99	-999.99	-999.99	-999.99	-999.99	-999.99	-999.99	-999.99	5	E7	7	G0	1
BARCELONA	3	J1	2	0	4.5	8	0	10	1	NA	NA	5	5	15	20	-999.99	-999.99	25	-999.99	5	-999.99	20	-999.99	-999.99	-999.99	-999.99	0	3	10	8.5	10	3.5	-999.99	8	6.5	-999.99	10	-999.99	9	-999.99	-999.99	-999.99	-999.99	-999.99	5	E3	1	G3	1
BARCELONA	4	J1	4	5.5	5.5	6	4	6	2	J7	J4	5	15	20	15	-999.99	-999.99	20	-999.99	2	-999.99	20	-999.99	-999.99	-999.99	-999.99	3	3	7.5	4.5	7	4	-999.99	8	4.5	-999.99	7	-999.99	7	-999.99	-999.99	-999.99	-999.99	-999.99	5	E3	1	G3	1
VALENCIA	6	J1	6	2	4.5	NA	3.5	4.5	1	J3	J3	30	20	20	15	5	-999.99	-999.99	-999.99	-999.99	-999.99	-999.99	-999.99	-999.99	-999.99	-999.99	10	4.5	7	4	NA	3	3.5	NA	-999.99	-999.99	-999.99	-999.99	-999.99	-999.99	-999.99	-999.99	-999.99	-999.99	5	E6	1	G3	1
SEVILLA	3	J2	8	NA	6.5	6	2.5	NA	2	J2	J3	35	30	15	15	0	-999.99	-999.99	-999.99	-999.99	-999.99	-999.99	-999.99	-999.99	-999.99	-999.99	5	NA	10	3.5	7	1	NA	NA	-999.99	-999.99	-999.99	-999.99	-999.99	-999.99	-999.99	-999.99	-999.99	-999.99	2	E0	7	G0	1
BARCELONA	2	J1	0	0	0	0	0	0	1	J7	J7	10	10	20	10	-999.99	-999.99	23	-999.99	2	-999.99	20	-999.99	-999.99	-999.99	-999.99	5	3	9	5	8	4	-999.99	8.5	2	-999.99	9	-999.99	5.5	-999.99	-999.99	-999.99	-999.99	-999.99	5	E13	1	G10	1
TARRAGONA	0	J4	0	2	2	2	0	NA	1	J99	J99	5	20	20	5	-999.99	-999.99	25	-999.99	5	-999.99	15	-999.99	-999.99	-999.99	-999.99	5	NA	2	2	2	2	-999.99	2	2	-999.99	2	-999.99	2	-999.99	-999.99	-999.99	-999.99	-999.99	5	E21	1	G19	1
VALENCIA	5	J3	3.5	3	5.5	6.5	0	6.5	1	J4	J99	35	15	20	25	4	-999.99	-999.99	-999.99	-999.99	-999.99	-999.99	-999.99	-999.99	-999.99	-999.99	6	4	8.5	5	8	3	5	8	-999.99	-999.99	-999.99	-999.99	-999.99	-999.99	-999.99	-999.99	-999.99	-999.99	5	E5	1	G5	1
VALENCIA	7	J1	6.5	2	3	3	6	4	1	J1	J3	35	20	30	10	2	-999.99	-999.99	-999.99	-999.99	-999.99	-999.99	-999.99	-999.99	-999.99	-999.99	3	5	5	5	5	1.5	1.5	2.5	-999.99	-999.99	-999.99	-999.99	-999.99	-999.99	-999.99	-999.99	-999.99	-999.99	5	E21	1	G1	1
BARCELONA	1	J4	1	NA	NA	2.5	0	NA	1	J7	J7	NA	NA	NA	NA	-999.99	-999.99	NA	-999.99	NA	-999.99	NA	-999.99	-999.99	-999.99	-999.99	NA	2	9	NA	10	1	-999.99	NA	2	-999.99	NA	-999.99	6	-999.99	-999.99	-999.99	-999.99	-999.99	5	E13	1	G10	1
BARCELONA	3	J3	3	4	3	6	2	5	1	J4	J4	5	12	12	23	-999.99	-999.99	20	-999.99	3	-999.99	15	-999.99	-999.99	-999.99	-999.99	10	2	10	7	9	2	-999.99	8	7	-999.99	10	-999.99	9	-999.99	-999.99	-999.99	-999.99	-999.99	5	E5	1	G19	1
MADRID	2	J2	3	0.5	4	6.5	0	3.5	1	J2	J4	30	20	20	20	10	0	-999.99	-999.99	-999.99	-999.99	-999.99	-999.99	-999.99	-999.99	-999.99	0	4.5	NA	NA	NA	NA	NA	NA	-999.99	-999.99	-999.99	-999.99	-999.99	-999.99	-999.99	-999.99	-999.99	-999.99	NA	NA	NA	NA	NA
GIPUZKOA	3	J1	NA	4.5	6	6.5	2	8	1	J5	J4	7	15	5	9	5	-999.99	-999.99	30	-999.99	-999.99	-999.99	25	-999.99	-999.99	-999.99	4	2	9	4	9	4.5	1.5	8	-999.99	7	-999.99	-999.99	-999.99	6	-999.99	-999.99	-999.99	-999.99	5	E5	1	G3	1
BARCELONA	3	J2	3	NA	3	3	3	NA	2	J7	J99	NA	NA	NA	NA	-999.99	-999.99	NA	-999.99	NA	-999.99	NA	-999.99	-999.99	-999.99	-999.99	NA	4	9	5	9	5	-999.99	NA	3	-999.99	NA	-999.99	6	-999.99	-999.99	-999.99	-999.99	-999.99	NA	NA	6	G0	1
BALEARS, ILLES	4	J1	2	NA	4.5	5	1	7	2	J99	J4	40	30	5	15	0	-999.99	-999.99	-999.99	-999.99	-999.99	-999.99	-999.99	-999.99	-999.99	-999.99	10	4	9	5.5	9.5	0.5	2.5	9.5	-999.99	-999.99	-999.99	-999.99	-999.99	-999.99	-999.99	-999.99	-999.99	-999.99	5	E7	1	G6	1
MURCIA	5	J1	6	3	6	7	2	7	1	J4	J5	40	20	20	15	5	-999.99	-999.99	-999.99	-999.99	-999.99	-999.99	-999.99	-999.99	-999.99	-999.99	0	2.5	10	4	7	2	3	NA	-999.99	-999.99	-999.99	-999.99	-999.99	-999.99	-999.99	-999.99	-999.99	-999.99	NA	NA	1	G2	1
SALAMANCA	2	J1	3.5	NA	2	8	1	7	1	J4	J5	35	23	20	10	2	-999.99	-999.99	-999.99	-999.99	-999.99	-999.99	-999.99	-999.99	-999.99	-999.99	NA	2.5	9.5	4.5	8.5	3	1.5	4	-999.99	-999.99	-999.99	-999.99	-999.99	-999.99	-999.99	-999.99	-999.99	-999.99	5	E5	1	G3	1
VALENCIA	6	J2	2.5	5	NA	4	0	7	1	J99	J2	20	25	5	35	10	-999.99	-999.99	-999.99	-999.99	-999.99	-999.99	-999.99	-999.99	-999.99	-999.99	5	4.5	10	6	10	1	3.5	9	-999.99	-999.99	-999.99	-999.99	-999.99	-999.99	-999.99	-999.99	-999.99	-999.99	5	E7	1	G19	1
CACERES	2	J1	1.5	2	2	8	1	8.5	2	J5	J4	NA	NA	NA	NA	NA	-999.99	-999.99	-999.99	-999.99	-999.99	-999.99	-999.99	-999.99	-999.99	-999.99	NA	1.5	9	8	8.5	3.5	2.5	8.5	-999.99	-999.99	-999.99	-999.99	-999.99	-999.99	-999.99	-999.99	-999.99	-999.99	5	E3	1	G3	1
BIZKAIA	3	J1	4	5	3	9	1	10	1	J4	J4	5	20	5	15	NA	-999.99	-999.99	30	-999.99	-999.99	-999.99	20	-999.99	-999.99	-999.99	NA	2	9	5.5	8	3	2.5	6	-999.99	8	-999.99	-999.99	-999.99	3	-999.99	-999.99	-999.99	-999.99	5	E5	1	G3	1
BIZKAIA	2	J4	0	NA	4.5	8	0	9	1	J12	J4	10	14	2	26	5	-999.99	-999.99	23	-999.99	-999.99	-999.99	20	-999.99	-999.99	-999.99	0	0	9	4.5	8.5	3	1.5	6	-999.99	7	-999.99	-999.99	-999.99	2	-999.99	-999.99	-999.99	-999.99	5	E21	6	G0	1
VALENCIA	7	J1	7.5	NA	6	5.5	5	7	1	J3	J99	40	25	30	5	0	-999.99	-999.99	-999.99	-999.99	-999.99	-999.99	-999.99	-999.99	-999.99	-999.99	0	10	9.5	3.5	7	0	2.5	8	-999.99	-999.99	-999.99	-999.99	-999.99	-999.99	-999.99	-999.99	-999.99	-999.99	5	E7	1	G5	1
VALENCIA	3	J1	1	NA	5.5	7	0.5	8.5	1	J4	J5	20	20	10	25	10	-999.99	-999.99	-999.99	-999.99	-999.99	-999.99	-999.99	-999.99	-999.99	-999.99	15	4.5	9	6	9.5	4	3	7	-999.99	-999.99	-999.99	-999.99	-999.99	-999.99	-999.99	-999.99	-999.99	-999.99	5	E3	1	G3	1
CASTELLON	1	J1	0	0.5	3	7	0.5	9	1	J4	J5	30	18	15	20	5	-999.99	-999.99	-999.99	-999.99	-999.99	-999.99	-999.99	-999.99	-999.99	-999.99	NA	2	9	6	10	2	1	9.5	-999.99	-999.99	-999.99	-999.99	-999.99	-999.99	-999.99	-999.99	-999.99	-999.99	5	E7	1	G5	1
BARCELONA	4	J1	6.5	NA	5.5	6	2	5.5	1	J7	J11	12	15	25	7	-999.99	-999.99	17	-999.99	2	-999.99	20	-999.99	-999.99	-999.99	-999.99	2	4	8.5	3.5	7.5	NA	-999.99	4	2.5	-999.99	3.5	-999.99	6	-999.99	-999.99	-999.99	-999.99	-999.99	5	E13	1	G10	1
BARCELONA	5	J99	2	0	2	NA	0	6	2	J7	J7	10	10	25	5	-999.99	-999.99	30	-999.99	0	-999.99	20	-999.99	-999.99	-999.99	-999.99	0	2	8	6.5	6.5	4.5	-999.99	8.5	5	-999.99	7.5	-999.99	7	-999.99	-999.99	-999.99	-999.99	-999.99	5	E13	1	G10	1
VALENCIA	4	J1	3	0.5	4	7	1.5	7	1	J4	J5	30	20	20	20	5	-999.99	-999.99	-999.99	-999.99	-999.99	-999.99	-999.99	-999.99	-999.99	-999.99	5	2	9	NA	8	2.5	2	8	-999.99	-999.99	-999.99	-999.99	-999.99	-999.99	-999.99	-999.99	-999.99	-999.99	5	E5	1	G3	1
BARCELONA	6	J1	2	NA	3.5	4	4	NA	1	J11	J7	10	15	20	20	-999.99	-999.99	15	-999.99	3	-999.99	15	-999.99	-999.99	-999.99	-999.99	2	4.5	7.5	4	7	3.5	-999.99	4	4.5	-999.99	7	-999.99	5.5	-999.99	-999.99	-999.99	-999.99	-999.99	5	E14	1	G12	1
HUELVA	4	J1	7	7	NA	3	3	5	1	J2	J3	25	20	30	10	NA	-999.99	-999.99	-999.99	-999.99	-999.99	-999.99	-999.99	-999.99	-999.99	-999.99	10	4	7	3.5	5.5	2	1.5	NA	-999.99	-999.99	-999.99	-999.99	-999.99	-999.99	-999.99	-999.99	-999.99	-999.99	5	E2	1	G2	1
VALENCIA	2	J1	7	0	0	7	0	4	1	J4	J3	NA	NA	NA	NA	NA	-999.99	-999.99	-999.99	-999.99	-999.99	-999.99	-999.99	-999.99	-999.99	-999.99	NA	3.5	10	10	NA	3.5	3.5	6	-999.99	-999.99	-999.99	-999.99	-999.99	-999.99	-999.99	-999.99	-999.99	-999.99	5	E21	1	G4	1
GRANADA	3	J1	10	0.5	1	0	9	0	1	J1	J3	30	29	22	12	3	-999.99	-999.99	-999.99	-999.99	-999.99	-999.99	-999.99	-999.99	-999.99	-999.99	4	5	NA	4.5	NA	0.5	0	3.5	-999.99	-999.99	-999.99	-999.99	-999.99	-999.99	-999.99	-999.99	-999.99	-999.99	5	E1	1	G1	1
BARCELONA	1	J1	0	NA	3.5	7	0	2	1	J7	J7	1	14	20	24	-999.99	-999.99	25	-999.99	1	-999.99	20	-999.99	-999.99	-999.99	-999.99	0	5	10	4	10	2	-999.99	10	1	-999.99	9	-999.99	7	-999.99	-999.99	-999.99	-999.99	-999.99	5	E13	1	G10	1
VALENCIA	2	J1	7.5	NA	6	7.5	3.5	5	1	NA	J4	25	25	15	15	5	-999.99	-999.99	-999.99	-999.99	-999.99	-999.99	-999.99	-999.99	-999.99	-999.99	15	3	7	3.5	NA	2	2	NA	-999.99	-999.99	-999.99	-999.99	-999.99	-999.99	-999.99	-999.99	-999.99	-999.99	5	E21	1	G19	1
VALLADOLID	3	J1	4	NA	5.5	2	2	6.5	1	J5	J2	33	26	20	15	4	-999.99	-999.99	-999.99	-999.99	-999.99	-999.99	-999.99	-999.99	-999.99	-999.99	2	2	9	4.5	7.5	5	1	7.5	-999.99	-999.99	-999.99	-999.99	-999.99	-999.99	-999.99	-999.99	-999.99	-999.99	5	E3	1	G3	1
VALENCIA	3	J1	1.5	5	3	6	1.5	6	1	J4	J4	33	15	25	30	2	-999.99	-999.99	-999.99	-999.99	-999.99	-999.99	-999.99	-999.99	-999.99	-999.99	0	3.5	9	7.5	9.5	4.5	4.5	8.5	-999.99	-999.99	-999.99	-999.99	-999.99	-999.99	-999.99	-999.99	-999.99	-999.99	5	E7	1	G5	1
PALMAS, LAS	3	J1	7	NA	3	6	1.5	NA	1	J4	J4	30	20	15	15	3	-999.99	-999.99	-999.99	-999.99	-999.99	-999.99	-999.99	-999.99	-999.99	15	2	5	7.5	3	5	2	1	4.5	-999.99	-999.99	-999.99	-999.99	-999.99	-999.99	-999.99	-999.99	8	-999.99	2	E0	1	G19	1
VALENCIA	7	J4	7	5.5	0	6.5	0	8	1	J4	J5	13	17	21	23	5	-999.99	-999.99	-999.99	-999.99	-999.99	-999.99	-999.99	-999.99	-999.99	-999.99	24	NA	7	6.5	NA	4	2	NA	-999.99	-999.99	-999.99	-999.99	-999.99	-999.99	-999.99	-999.99	-999.99	-999.99	5	E5	1	G3	1
VALENCIA	3	J1	4	NA	0	9	0	5.5	1	J4	J5	30	20	25	15	2	-999.99	-999.99	-999.99	-999.99	-999.99	-999.99	-999.99	-999.99	-999.99	-999.99	8	3	9	6	7	1	1.5	8	-999.99	-999.99	-999.99	-999.99	-999.99	-999.99	-999.99	-999.99	-999.99	-999.99	2	E0	4	G0	1
VALENCIA	3	J2	NA	0	8	NA	5	NA	1	J2	J4	30	30	10	20	5	-999.99	-999.99	-999.99	-999.99	-999.99	-999.99	-999.99	-999.99	-999.99	-999.99	15	3.5	7.5	4	6	3	2.5	5.5	-999.99	-999.99	-999.99	-999.99	-999.99	-999.99	-999.99	-999.99	-999.99	-999.99	5	E2	1	G2	1
VALENCIA	3	J1	0	3	2	5	0	NA	1	J4	J4	50	10	20	20	0	-999.99	-999.99	-999.99	-999.99	-999.99	-999.99	-999.99	-999.99	-999.99	-999.99	0	1	9	NA	9	1	3	8	-999.99	-999.99	-999.99	-999.99	-999.99	-999.99	-999.99	-999.99	-999.99	-999.99	5	E7	1	G5	1
VALENCIA	6	J1	6	3.5	5.5	3	6	4.5	1	J99	J3	40	30	20	10	0	-999.99	-999.99	-999.99	-999.99	-999.99	-999.99	-999.99	-999.99	-999.99	-999.99	0	5.5	6	4.5	5.5	3.5	3.5	6	-999.99	-999.99	-999.99	-999.99	-999.99	-999.99	-999.99	-999.99	-999.99	-999.99	5	E6	1	G1	1
VALENCIA	3	J1	0	0	10	5	0	4.5	1	J2	J10	30	30	20	10	5	-999.99	-999.99	-999.99	-999.99	-999.99	-999.99	-999.99	-999.99	-999.99	-999.99	5	4	7.5	4	8	2.5	1.5	6.5	-999.99	-999.99	-999.99	-999.99	-999.99	-999.99	-999.99	-999.99	-999.99	-999.99	5	E2	1	G2	1
BARCELONA	4	J1	4.5	NA	4.5	4.5	4	NA	1	J11	J7	8	12	10	11	-999.99	-999.99	22	-999.99	2.5	-999.99	25	-999.99	-999.99	-999.99	-999.99	9.5	4.5	6	5.5	6	4	-999.99	6.5	4.5	-999.99	6	-999.99	4.5	-999.99	-999.99	-999.99	-999.99	-999.99	5	E14	1	G12	1
MADRID	3	J2	0	NA	7.5	0	8	0	NA	NA	NA	37	38	30	15	2	1	-999.99	-999.99	-999.99	-999.99	-999.99	-999.99	-999.99	-999.99	-999.99	15	5	NA	NA	NA	NA	NA	NA	-999.99	-999.99	-999.99	-999.99	-999.99	-999.99	-999.99	-999.99	-999.99	-999.99	NA	NA	6	G0	1
VALENCIA	0	J3	3	0	3	8.5	0	7	1	J4	J4	10	10	30	40	5	-999.99	-999.99	-999.99	-999.99	-999.99	-999.99	-999.99	-999.99	-999.99	-999.99	5	3.5	10	5.5	10	4	4	7	-999.99	-999.99	-999.99	-999.99	-999.99	-999.99	-999.99	-999.99	-999.99	-999.99	5	E5	1	G5	1
BARCELONA	2	J1	3.5	NA	4	6	0.5	NA	1	J7	J11	5	15	15	10	-999.99	-999.99	30	-999.99	0	-999.99	25	-999.99	-999.99	-999.99	-999.99	0	2.5	9	6.5	8.5	3	-999.99	8.5	3.5	-999.99	9	-999.99	7.5	-999.99	-999.99	-999.99	-999.99	-999.99	5	E13	1	G19	1
CASTELLON	0	J4	1.5	NA	3	8.5	0.5	7.5	1	J4	J4	20	15	15	30	10	-999.99	-999.99	-999.99	-999.99	-999.99	-999.99	-999.99	-999.99	-999.99	-999.99	10	2	8.5	4.5	8.5	1.5	1.5	7.5	-999.99	-999.99	-999.99	-999.99	-999.99	-999.99	-999.99	-999.99	-999.99	-999.99	5	E5	1	G2	1
BARCELONA	1	J1	0	NA	1.5	7	0	6	1	J4	J4	5	10	20	15	-999.99	-999.99	30	-999.99	0	-999.99	20	-999.99	-999.99	-999.99	-999.99	0	0.5	10	8.5	10	2	-999.99	10	NA	-999.99	10	-999.99	9.5	-999.99	-999.99	-999.99	-999.99	-999.99	5	E5	1	G3	1
TARRAGONA	2	J1	0	0	3	8	0	7	1	J4	J99	10	10	15	15	-999.99	-999.99	30	-999.99	0	-999.99	20	-999.99	-999.99	-999.99	-999.99	0	1	9	6	8	2	-999.99	9	5	-999.99	9	-999.99	8	-999.99	-999.99	-999.99	-999.99	-999.99	5	E3	1	G3	1
BARCELONA	2	J1	1.5	3	3	2.5	0	3	1	J7	J11	35	25	20	5	-999.99	-999.99	13	-999.99	0	-999.99	12	-999.99	-999.99	-999.99	-999.99	0	3.5	9.5	3.5	7	2	-999.99	8.5	3.5	-999.99	7	-999.99	4	-999.99	-999.99	-999.99	-999.99	-999.99	5	E13	1	G12	1
CASTELLON	0	J1	6.5	5	3	8	0	6	1	J4	J2	25	10	15	30	10	-999.99	-999.99	-999.99	-999.99	-999.99	-999.99	-999.99	-999.99	-999.99	-999.99	10	4	8.5	5.5	7.5	3	NA	5.5	-999.99	-999.99	-999.99	-999.99	-999.99	-999.99	-999.99	-999.99	-999.99	-999.99	5	E5	2	G00	1
GIRONA	5	J1	7.5	4.5	5.5	6.5	4.5	4.5	1	J3	J2	10	10	15	18	-999.99	-999.99	25	-999.99	2	-999.99	20	-999.99	-999.99	-999.99	-999.99	0	5.5	6.5	5	5.5	4	-999.99	6	7.5	-999.99	7	-999.99	6.5	-999.99	-999.99	-999.99	-999.99	-999.99	5	E1	1	G1	1
BARCELONA	NA	J1	0	NA	1	1	0	NA	1	J11	J7	25	23	10	15	-999.99	-999.99	7	-999.99	3	-999.99	7	-999.99	-999.99	-999.99	-999.99	10	2	10	7	10	NA	-999.99	NA	1	-999.99	7	-999.99	6	-999.99	-999.99	-999.99	-999.99	-999.99	4	E0	6	G0	1
VALENCIA	4	J1	8	NA	3	2	0	NA	1	J3	J3	NA	NA	NA	NA	NA	-999.99	-999.99	-999.99	-999.99	-999.99	-999.99	-999.99	-999.99	-999.99	-999.99	NA	7	1	7.5	6	0	NA	NA	-999.99	-999.99	-999.99	-999.99	-999.99	-999.99	-999.99	-999.99	-999.99	-999.99	5	NA	1	G4	1
BARCELONA	6	J1	3	2.5	4	1	5	2	1	J1	J9	15	19	25	16	-999.99	-999.99	24	-999.99	11	-999.99	24	-999.99	-999.99	-999.99	-999.99	12	5	5	4.5	5.5	4	-999.99	6	4	-999.99	5	-999.99	5.5	-999.99	-999.99	-999.99	-999.99	-999.99	5	E1	1	G1	1
PALMAS, LAS	3	J3	4.5	1	1	2	0.5	0.5	1	J3	J6	20	5	15	15	4	-999.99	-999.99	-999.99	-999.99	-999.99	-999.99	-999.99	-999.99	-999.99	2	5	5	6.5	4	NA	3.5	2.5	NA	-999.99	-999.99	-999.99	-999.99	-999.99	-999.99	-999.99	-999.99	0	-999.99	5	E2	1	G19	1
VALENCIA	5	J1	6	4.5	2.5	0	7.5	5.5	1	J1	J1	60	45	30	20	10	-999.99	-999.99	-999.99	-999.99	-999.99	-999.99	-999.99	-999.99	-999.99	-999.99	5	7	6	3.5	5.5	1	4.5	NA	-999.99	-999.99	-999.99	-999.99	-999.99	-999.99	-999.99	-999.99	-999.99	-999.99	5	E1	1	G1	1
VALENCIA	2	J3	3	5	0	7.5	0	10	1	J5	J4	20	10	20	30	10	-999.99	-999.99	-999.99	-999.99	-999.99	-999.99	-999.99	-999.99	-999.99	-999.99	10	3	10	7	8	0	2	7.5	-999.99	-999.99	-999.99	-999.99	-999.99	-999.99	-999.99	-999.99	-999.99	-999.99	5	E7	1	G3	1
VALENCIA	4	J2	8	5	7.5	6	3	6.5	1	J4	J3	30	25	20	15	5	-999.99	-999.99	-999.99	-999.99	-999.99	-999.99	-999.99	-999.99	-999.99	-999.99	5	3.5	8	4.5	7	3.5	3	6	-999.99	-999.99	-999.99	-999.99	-999.99	-999.99	-999.99	-999.99	-999.99	-999.99	2	E0	1	G4	1
VALENCIA	6	J1	4	6.5	5	7.5	3	8	1	J3	J5	24	17	16	20	15	-999.99	-999.99	-999.99	-999.99	-999.99	-999.99	-999.99	-999.99	-999.99	-999.99	8	2	7.5	4	6	2	1.5	7	-999.99	-999.99	-999.99	-999.99	-999.99	-999.99	-999.99	-999.99	-999.99	-999.99	5	E3	1	G5	1
VALENCIA	4	J1	0	NA	8	6.5	1.5	5.5	1	J2	J10	25	20	20	20	10	-999.99	-999.99	-999.99	-999.99	-999.99	-999.99	-999.99	-999.99	-999.99	-999.99	5	4	7	4	7.5	3	2	7.5	-999.99	-999.99	-999.99	-999.99	-999.99	-999.99	-999.99	-999.99	-999.99	-999.99	5	E2	1	G2	1
GRANADA	2	J3	9	2.5	7	6.5	1	6	1	J3	J4	30	20	30	20	0	-999.99	-999.99	-999.99	-999.99	-999.99	-999.99	-999.99	-999.99	-999.99	-999.99	0	6	4	4.5	6	7.5	7.5	NA	-999.99	-999.99	-999.99	-999.99	-999.99	-999.99	-999.99	-999.99	-999.99	-999.99	2	E0	1	G1	1
CORUNA, A	5	J1	2	1	5.5	6.5	7.5	6	2	J13	J13	40	25	5	15	-999.99	-999.99	-999.99	-999.99	-999.99	-999.99	-999.99	-999.99	10	-999.99	-999.99	5	1	6	4.5	5.5	4	-999.99	9	-999.99	-999.99	-999.99	-999.99	-999.99	-999.99	2	-999.99	-999.99	-999.99	5	E17	4	G0	1
MADRID	4	J1	4	5.5	5	8	1	6	1	J4	J2	25	20	21	23	5	2	-999.99	-999.99	-999.99	-999.99	-999.99	-999.99	-999.99	-999.99	-999.99	4	3.5	8	4.5	8.5	4	3.5	5.5	-999.99	-999.99	-999.99	-999.99	-999.99	-999.99	-999.99	-999.99	-999.99	-999.99	5	E2	1	G2	1
MADRID	4	J1	4	2.5	4.5	5	4	3	4	J0	J0	32	30	22	15	0	1	-999.99	-999.99	-999.99	-999.99	-999.99	-999.99	-999.99	-999.99	-999.99	0	NA	7	4	7	3.5	3	7.5	-999.99	-999.99	-999.99	-999.99	-999.99	-999.99	-999.99	-999.99	-999.99	-999.99	3	E0	1	G19	6
CASTELLON	3	J1	1	NA	2.5	8	0.5	7	1	J4	J5	60	50	55	40	30	-999.99	-999.99	-999.99	-999.99	-999.99	-999.99	-999.99	-999.99	-999.99	-999.99	10	2	9	4.5	7	1.5	2	3	-999.99	-999.99	-999.99	-999.99	-999.99	-999.99	-999.99	-999.99	-999.99	-999.99	4	E0	3	G0	1
MURCIA	3	J1	0	6	3.5	1.5	2.5	3	1	J6	J6	40	19	21	9	6	-999.99	-999.99	-999.99	-999.99	-999.99	-999.99	-999.99	-999.99	-999.99	-999.99	5	4.5	5.5	4.5	6	2	1.5	5	-999.99	-999.99	-999.99	-999.99	-999.99	-999.99	-999.99	-999.99	-999.99	-999.99	5	E4	1	G4	1
BARCELONA	2	J4	0.5	NA	0.5	2	0	6	1	J7	J7	5	2	8	5	-999.99	-999.99	70	-999.99	5	-999.99	3	-999.99	-999.99	-999.99	-999.99	2	1	10	6.5	8.5	NA	-999.99	NA	4	-999.99	7	-999.99	6.5	-999.99	-999.99	-999.99	-999.99	-999.99	5	E13	1	G10	1
MALAGA	4	J1	9	7	3	0	2	1	1	J3	J3	NA	NA	NA	NA	NA	-999.99	-999.99	-999.99	-999.99	-999.99	-999.99	-999.99	-999.99	-999.99	-999.99	NA	NA	NA	NA	NA	NA	NA	NA	-999.99	-999.99	-999.99	-999.99	-999.99	-999.99	-999.99	-999.99	-999.99	-999.99	NA	NA	1	G4	1
BARCELONA	3	J1	0.5	0	NA	4	1.5	6	1	J7	J7	10	20	18	15	-999.99	-999.99	22	-999.99	3	-999.99	20	-999.99	-999.99	-999.99	-999.99	2	2	9	NA	8.5	4	-999.99	9.5	4	-999.99	8	-999.99	6.5	-999.99	-999.99	-999.99	-999.99	-999.99	5	E3	1	G3	1
GRANADA	4	J1	8.5	3.5	3	3	2	6	1	J3	J3	35	25	30	8	2	-999.99	-999.99	-999.99	-999.99	-999.99	-999.99	-999.99	-999.99	-999.99	-999.99	0	5.5	7.5	3.5	5.5	1	1	NA	-999.99	-999.99	-999.99	-999.99	-999.99	-999.99	-999.99	-999.99	-999.99	-999.99	5	E21	1	G1	1
MADRID	4	J1	0	10	3.5	0	3.5	3.5	1	J6	J6	30	25	15	15	4	4	-999.99	-999.99	-999.99	-999.99	-999.99	-999.99	-999.99	-999.99	-999.99	3	5.5	2.5	6.5	3.5	8	8.5	5.5	-999.99	-999.99	-999.99	-999.99	-999.99	-999.99	-999.99	-999.99	-999.99	-999.99	5	E4	1	G19	1
BARCELONA	1	J1	1	1.5	2	5.5	1	8	5	J4	J4	10	15	20	5	-999.99	-999.99	25	-999.99	0	-999.99	25	-999.99	-999.99	-999.99	-999.99	0	1	10	6.5	9.5	2.5	-999.99	8.5	8	-999.99	9	-999.99	9	-999.99	-999.99	-999.99	-999.99	-999.99	5	E3	1	G3	1
CASTELLON	2	J1	2	2	5	6	0	8	1	J4	J4	35	25	20	15	4	-999.99	-999.99	-999.99	-999.99	-999.99	-999.99	-999.99	-999.99	-999.99	-999.99	1	1	9	5.5	7.5	3.5	3.5	4.5	-999.99	-999.99	-999.99	-999.99	-999.99	-999.99	-999.99	-999.99	-999.99	-999.99	3	E0	1	G5	1
VALENCIA	3	J4	2	3	3.5	6.5	1.5	6	1	J4	J5	20	20	20	25	6	-999.99	-999.99	-999.99	-999.99	-999.99	-999.99	-999.99	-999.99	-999.99	-999.99	9	9.5	1.5	NA	1.5	6.5	7	4.5	-999.99	-999.99	-999.99	-999.99	-999.99	-999.99	-999.99	-999.99	-999.99	-999.99	5	E5	1	G3	1
VALLADOLID	3	J1	2	5	7	7.5	1	8	1	J4	J4	30	25	25	20	0	-999.99	-999.99	-999.99	-999.99	-999.99	-999.99	-999.99	-999.99	-999.99	-999.99	0	2	8	4	6	2	NA	6	-999.99	-999.99	-999.99	-999.99	-999.99	-999.99	-999.99	-999.99	-999.99	-999.99	5	E3	1	G3	1
CORUNA, A	3	J1	7.5	NA	5	3.5	2	8	1	J4	J2	35	15	17	13	-999.99	-999.99	-999.99	-999.99	-999.99	-999.99	-999.99	-999.99	8	-999.99	-999.99	12	2.5	7.5	4	8.5	2	-999.99	8.5	-999.99	-999.99	-999.99	-999.99	-999.99	-999.99	2	-999.99	-999.99	-999.99	5	E2	1	G15	1
MURCIA	3	J1	5	NA	7	8.5	0	9	1	J4	J4	65	10	20	5	0	-999.99	-999.99	-999.99	-999.99	-999.99	-999.99	-999.99	-999.99	-999.99	-999.99	0	2.5	9	4	8	2.5	3	7	-999.99	-999.99	-999.99	-999.99	-999.99	-999.99	-999.99	-999.99	-999.99	-999.99	5	E3	1	G2	1
ASTURIAS	7	J1	6	5	3.5	3	6	0.5	1	J1	J1	25	24	24	16	7	-999.99	-999.99	-999.99	-999.99	-999.99	-999.99	-999.99	-999.99	-999.99	-999.99	5	6	7.5	4	4.5	0.5	1	5	-999.99	-999.99	-999.99	-999.99	-999.99	-999.99	-999.99	-999.99	-999.99	-999.99	5	E1	1	G1	1
VALENCIA	0	J1	2.5	NA	1	8	0	9.5	1	J4	J5	22	18	16	27	5	-999.99	-999.99	-999.99	-999.99	-999.99	-999.99	-999.99	-999.99	-999.99	-999.99	12	2.5	9	NA	7.5	3.5	2	6.5	-999.99	-999.99	-999.99	-999.99	-999.99	-999.99	-999.99	-999.99	-999.99	-999.99	5	E5	1	G2	1
BARCELONA	2	J1	0	0	0	8.5	0	8	2	J7	J9	30	20	5	7	-999.99	-999.99	6	-999.99	8	-999.99	10	-999.99	-999.99	-999.99	-999.99	1	7	9.5	1.5	8.5	0	-999.99	7.5	2	-999.99	3	-999.99	2	-999.99	-999.99	-999.99	-999.99	-999.99	5	E6	1	G2	1
SEVILLA	7	J1	4	5	6	7	3.5	5.5	1	J99	J99	24	26	18	15	7	-999.99	-999.99	-999.99	-999.99	-999.99	-999.99	-999.99	-999.99	-999.99	-999.99	10	5.5	8.5	2.5	7	2	2	NA	-999.99	-999.99	-999.99	-999.99	-999.99	-999.99	-999.99	-999.99	-999.99	-999.99	4	E0	6	G0	6
ASTURIAS	3	J1	3	NA	2	3.5	2	3	1	J5	J6	20	18	20	20	10	-999.99	-999.99	-999.99	-999.99	-999.99	-999.99	-999.99	-999.99	-999.99	-999.99	12	3	9	5	8	1.5	3	5.5	-999.99	-999.99	-999.99	-999.99	-999.99	-999.99	-999.99	-999.99	-999.99	-999.99	5	E3	1	G3	1
MADRID	3	J1	5.5	1	5	2	4	1	1	J2	J3	25	20	20	20	NA	NA	-999.99	-999.99	-999.99	-999.99	-999.99	-999.99	-999.99	-999.99	-999.99	NA	4	7	4	5	2	1	5	-999.99	-999.99	-999.99	-999.99	-999.99	-999.99	-999.99	-999.99	-999.99	-999.99	2	E0	1	G2	1
ALICANTE	7	J1	7.5	7	3.5	2	6.5	2.5	1	J3	J1	30	20	25	15	5	-999.99	-999.99	-999.99	-999.99	-999.99	-999.99	-999.99	-999.99	-999.99	-999.99	NA	7.5	7.5	4.5	7	2	2.5	NA	-999.99	-999.99	-999.99	-999.99	-999.99	-999.99	-999.99	-999.99	-999.99	-999.99	5	E6	1	G1	1
VALLADOLID	3	J1	7	1	NA	0	1	7.5	1	J2	J3	NA	NA	NA	NA	NA	-999.99	-999.99	-999.99	-999.99	-999.99	-999.99	-999.99	-999.99	-999.99	-999.99	NA	2.5	8.5	4	6	1	1.5	4.5	-999.99	-999.99	-999.99	-999.99	-999.99	-999.99	-999.99	-999.99	-999.99	-999.99	5	E4	1	G2	1
MADRID	3	J1	4.5	NA	2	3	2	5.5	1	J5	J5	25	25	20	20	5	NA	-999.99	-999.99	-999.99	-999.99	-999.99	-999.99	-999.99	-999.99	-999.99	NA	2.5	7.5	6	7.5	4.5	2.5	9	-999.99	-999.99	-999.99	-999.99	-999.99	-999.99	-999.99	-999.99	-999.99	-999.99	5	E3	1	G3	1
MADRID	1	J1	0	0	0	0	0	0	4	J0	J0	25	22	19	16	4	1	-999.99	-999.99	-999.99	-999.99	-999.99	-999.99	-999.99	-999.99	-999.99	13	0	8	4	5.5	2.5	2	6.5	-999.99	-999.99	-999.99	-999.99	-999.99	-999.99	-999.99	-999.99	-999.99	-999.99	3	E0	6	G0	6
ALBACETE	4	J1	6.5	NA	3	1	6	1	1	J1	J1	29	24	17	15	4	-999.99	-999.99	-999.99	-999.99	-999.99	-999.99	-999.99	-999.99	-999.99	-999.99	11	5.5	7	3.5	5.5	1.5	1.5	5	-999.99	-999.99	-999.99	-999.99	-999.99	-999.99	-999.99	-999.99	-999.99	-999.99	5	E1	1	G1	1
MURCIA	2	J1	0.5	0	1	7	0	2	1	J4	J4	30	17	25	18	4	-999.99	-999.99	-999.99	-999.99	-999.99	-999.99	-999.99	-999.99	-999.99	-999.99	NA	2	7	4.5	5.5	3	2.5	5.5	-999.99	-999.99	-999.99	-999.99	-999.99	-999.99	-999.99	-999.99	-999.99	-999.99	5	E5	1	G19	1
CADIZ	2	J1	2	NA	3	6	0.5	4.5	1	J4	J4	18	29	22	25	5	-999.99	-999.99	-999.99	-999.99	-999.99	-999.99	-999.99	-999.99	-999.99	-999.99	1	3	8	5	7	3.5	1	5.5	-999.99	-999.99	-999.99	-999.99	-999.99	-999.99	-999.99	-999.99	-999.99	-999.99	5	E3	1	G3	1
MADRID	3	J1	6.5	3	4	8.5	1.5	8	1	J4	J5	26	21	19	19	3	0	-999.99	-999.99	-999.99	-999.99	-999.99	-999.99	-999.99	-999.99	-999.99	15	3	8.5	6	7.5	2	1.5	9	-999.99	-999.99	-999.99	-999.99	-999.99	-999.99	-999.99	-999.99	-999.99	-999.99	2	E0	1	G3	1
MADRID	5	J1	6	NA	6	3	3	3	2	J2	J3	28	23	20	20	5	1	-999.99	-999.99	-999.99	-999.99	-999.99	-999.99	-999.99	-999.99	-999.99	3	4	6	4	5.5	2.5	2.5	5.5	-999.99	-999.99	-999.99	-999.99	-999.99	-999.99	-999.99	-999.99	-999.99	-999.99	5	E7	1	G19	1
MADRID	3	J1	4.5	4	2.5	2.5	1	4.5	1	J99	J99	29	24	25	20	2	0	-999.99	-999.99	-999.99	-999.99	-999.99	-999.99	-999.99	-999.99	-999.99	0	2	9	5.5	8	3.5	3	8	-999.99	-999.99	-999.99	-999.99	-999.99	-999.99	-999.99	-999.99	-999.99	-999.99	5	E7	1	G19	1
MADRID	4	J2	5.5	4	4	5.5	2	3.5	2	J4	J2	28	21	16	20	5	3	-999.99	-999.99	-999.99	-999.99	-999.99	-999.99	-999.99	-999.99	-999.99	2	NA	7.5	4.5	7.5	3.5	2	NA	-999.99	-999.99	-999.99	-999.99	-999.99	-999.99	-999.99	-999.99	-999.99	-999.99	4	E0	1	G2	1
MADRID	2	J1	4	3	2	7	0	7	1	J4	J4	28	18	28	18	8	0	-999.99	-999.99	-999.99	-999.99	-999.99	-999.99	-999.99	-999.99	-999.99	0	3.5	9.5	6	8	3	3	7	-999.99	-999.99	-999.99	-999.99	-999.99	-999.99	-999.99	-999.99	-999.99	-999.99	5	E7	1	G19	1
MADRID	2	J1	1.5	2	0.5	6	0	6.5	1	J4	J5	27	24	17	19	5	0	-999.99	-999.99	-999.99	-999.99	-999.99	-999.99	-999.99	-999.99	-999.99	8	2	9	5.5	8	3	1	7	-999.99	-999.99	-999.99	-999.99	-999.99	-999.99	-999.99	-999.99	-999.99	-999.99	5	E5	1	G3	1
MADRID	3	J1	4.5	NA	4.5	6	0	7	1	J4	J5	25	20	15	15	5	2	-999.99	-999.99	-999.99	-999.99	-999.99	-999.99	-999.99	-999.99	-999.99	2	2	8	NA	7	3.5	2.5	6	-999.99	-999.99	-999.99	-999.99	-999.99	-999.99	-999.99	-999.99	-999.99	-999.99	5	E7	1	G6	1
BALEARS, ILLES	4	J1	3	4	7	4.5	3.5	5.5	1	J2	J2	30	25	15	15	15	-999.99	-999.99	-999.99	-999.99	-999.99	-999.99	-999.99	-999.99	-999.99	-999.99	10	4	8	4	7	2	3.5	5.5	-999.99	-999.99	-999.99	-999.99	-999.99	-999.99	-999.99	-999.99	-999.99	-999.99	5	E2	1	G2	1
TERUEL	4	J1	6	4	5	4	2	5	1	J5	J2	25	25	20	15	10	-999.99	-999.99	-999.99	-999.99	-999.99	-999.99	-999.99	-999.99	-999.99	-999.99	5	3	8.5	4	7	2	3	4	-999.99	-999.99	-999.99	-999.99	-999.99	-999.99	-999.99	-999.99	-999.99	-999.99	5	E5	1	G2	1
MADRID	3	J1	4	2	4	5	0	5.5	1	J4	J5	23	18	21	19	6	NA	-999.99	-999.99	-999.99	-999.99	-999.99	-999.99	-999.99	-999.99	-999.99	NA	3	8	NA	7	3.5	2	NA	-999.99	-999.99	-999.99	-999.99	-999.99	-999.99	-999.99	-999.99	-999.99	-999.99	5	E5	1	G3	3
ALBACETE	3	J1	6	5.5	4.5	8.5	2	6.5	1	J4	J4	35	25	20	15	3	-999.99	-999.99	-999.99	-999.99	-999.99	-999.99	-999.99	-999.99	-999.99	-999.99	2	3	8.5	4.5	5.5	3	3	5.5	-999.99	-999.99	-999.99	-999.99	-999.99	-999.99	-999.99	-999.99	-999.99	-999.99	5	E5	1	G2	1
BARCELONA	0	J3	0	0	0	4.5	0	9	2	J10	J4	6	9	9	7	-999.99	-999.99	11	-999.99	1	-999.99	10	-999.99	-999.99	-999.99	-999.99	2	1.5	9.5	7	9.5	3	-999.99	9.5	4.5	-999.99	8	-999.99	7.5	-999.99	-999.99	-999.99	-999.99	-999.99	5	E21	1	G19	1
HUELVA	2	J1	2.5	3	4	NA	0.5	6.5	1	J5	J2	30	20	25	15	5	-999.99	-999.99	-999.99	-999.99	-999.99	-999.99	-999.99	-999.99	-999.99	-999.99	5	NA	10	4	9	1	2	5.5	-999.99	-999.99	-999.99	-999.99	-999.99	-999.99	-999.99	-999.99	-999.99	-999.99	5	E5	1	G19	1
MADRID	3	J1	4	2.5	5	7.5	3	8.5	1	J5	J99	25	18	15	17	12	0	-999.99	-999.99	-999.99	-999.99	-999.99	-999.99	-999.99	-999.99	-999.99	13	4	7	6.5	7	4.5	4	5.5	-999.99	-999.99	-999.99	-999.99	-999.99	-999.99	-999.99	-999.99	-999.99	-999.99	5	E3	1	G3	1
LEON	0	J4	3	NA	5.5	9	0	10	1	J4	J5	20	20	20	20	8	-999.99	-999.99	-999.99	-999.99	-999.99	-999.99	-999.99	-999.99	-999.99	-999.99	12	4.5	10	5.5	8	3	2	7	-999.99	-999.99	-999.99	-999.99	-999.99	-999.99	-999.99	-999.99	-999.99	-999.99	5	E5	1	G4	1
BARCELONA	0	J1	0	0	0	3	0	4	2	J7	J4	11	15	18	17	-999.99	-999.99	16	-999.99	1	-999.99	14	-999.99	-999.99	-999.99	-999.99	8	0	10	6	9	4	-999.99	9	4.5	-999.99	9	-999.99	7	-999.99	-999.99	-999.99	-999.99	-999.99	5	E13	1	G10	1
MADRID	1	J1	0	0.5	0	7.5	0	8	1	J4	J5	27	23	25	15	10	0	-999.99	-999.99	-999.99	-999.99	-999.99	-999.99	-999.99	-999.99	-999.99	13	2	10	5	7.5	3	2	6.5	-999.99	-999.99	-999.99	-999.99	-999.99	-999.99	-999.99	-999.99	-999.99	-999.99	2	E00	2	G00	1
ALICANTE	1	J1	0	0	0	3	0	10	1	J5	J5	25	21	18	15	3	-999.99	-999.99	-999.99	-999.99	-999.99	-999.99	-999.99	-999.99	-999.99	-999.99	2	1.5	8.5	7	8.5	4	3	8.5	-999.99	-999.99	-999.99	-999.99	-999.99	-999.99	-999.99	-999.99	-999.99	-999.99	5	E3	1	G3	1
CASTELLON	2	J1	1.5	2	2.5	2	1	9.5	1	J5	J5	28	23	19	22	4	-999.99	-999.99	-999.99	-999.99	-999.99	-999.99	-999.99	-999.99	-999.99	-999.99	4	1	8	6	8	4.5	2	7.5	-999.99	-999.99	-999.99	-999.99	-999.99	-999.99	-999.99	-999.99	-999.99	-999.99	5	E3	1	G3	1
BURGOS	2	J1	3	4.5	5.5	8.5	0.5	6.5	1	J4	J5	28	24	19	21	4	-999.99	-999.99	-999.99	-999.99	-999.99	-999.99	-999.99	-999.99	-999.99	-999.99	4	2	7.5	4.5	7	3.5	2.5	7	-999.99	-999.99	-999.99	-999.99	-999.99	-999.99	-999.99	-999.99	-999.99	-999.99	2	E0	5	G0	5
MADRID	1	J1	0.5	NA	2	7	0	8	1	J4	J5	30	15	15	25	5	NA	-999.99	-999.99	-999.99	-999.99	-999.99	-999.99	-999.99	-999.99	-999.99	NA	2.5	10	6.5	9	1.5	3	6	-999.99	-999.99	-999.99	-999.99	-999.99	-999.99	-999.99	-999.99	-999.99	-999.99	5	E5	4	G0	4
CIUDAD REAL	2	J1	1	NA	3	8	1	8	1	J4	J5	26	30	18	15	8	-999.99	-999.99	-999.99	-999.99	-999.99	-999.99	-999.99	-999.99	-999.99	-999.99	3	2	8	4	8	2	2	6.5	-999.99	-999.99	-999.99	-999.99	-999.99	-999.99	-999.99	-999.99	-999.99	-999.99	5	E5	1	G19	1
MADRID	2	J1	2.5	4	2	9	1	6	1	J4	J4	26	23	20	20	3	1	-999.99	-999.99	-999.99	-999.99	-999.99	-999.99	-999.99	-999.99	-999.99	5	2	7.5	6	8.5	2.5	1	6.5	-999.99	-999.99	-999.99	-999.99	-999.99	-999.99	-999.99	-999.99	-999.99	-999.99	5	E3	1	G3	1
CASTELLON	2	J1	2	1	2	8.5	0	8.5	1	J4	J5	30	20	15	20	5	-999.99	-999.99	-999.99	-999.99	-999.99	-999.99	-999.99	-999.99	-999.99	-999.99	10	4	8.5	5.5	7.5	4	2.5	6	-999.99	-999.99	-999.99	-999.99	-999.99	-999.99	-999.99	-999.99	-999.99	-999.99	5	E7	1	G4	4
ALICANTE	3	J1	3	2.5	2	6	1	8	1	J5	J4	33	26	24	15	10	-999.99	-999.99	-999.99	-999.99	-999.99	-999.99	-999.99	-999.99	-999.99	-999.99	0	2	8	6	7	2.5	2	7.5	-999.99	-999.99	-999.99	-999.99	-999.99	-999.99	-999.99	-999.99	-999.99	-999.99	5	E3	1	G3	1
MADRID	0	J4	0	2	1	10	1	3.5	1	J4	J4	10	19	20	45	5	1	-999.99	-999.99	-999.99	-999.99	-999.99	-999.99	-999.99	-999.99	-999.99	0	1	9.5	9	9.5	5	3	8.5	-999.99	-999.99	-999.99	-999.99	-999.99	-999.99	-999.99	-999.99	-999.99	-999.99	5	E5	1	G3	1
ASTURIAS	2	J1	6	2	3	8	1	7	1	J4	J4	18	17	18	20	10	-999.99	-999.99	-999.99	-999.99	-999.99	-999.99	-999.99	-999.99	-999.99	-999.99	17	3	8	6	6.5	3	2	5.5	-999.99	-999.99	-999.99	-999.99	-999.99	-999.99	-999.99	-999.99	-999.99	-999.99	5	E3	1	G3	1
GRANADA	1	J1	3.5	5	4	8.5	3	9	1	J4	J4	35	25	10	15	7	-999.99	-999.99	-999.99	-999.99	-999.99	-999.99	-999.99	-999.99	-999.99	-999.99	8	3	8.5	5.5	7.5	3.5	2	5.5	-999.99	-999.99	-999.99	-999.99	-999.99	-999.99	-999.99	-999.99	-999.99	-999.99	5	E5	1	G2	1
VALLADOLID	3	J1	7	0	2.5	7.5	1	6	1	J3	J4	30	20	25	15	7	-999.99	-999.99	-999.99	-999.99	-999.99	-999.99	-999.99	-999.99	-999.99	-999.99	3	NA	8	NA	7	3	1	6	-999.99	-999.99	-999.99	-999.99	-999.99	-999.99	-999.99	-999.99	-999.99	-999.99	1	E00	5	G00	5
LUGO	1	J1	2	3	4	9.5	0	8	1	J4	J4	40	25	10	15	-999.99	-999.99	-999.99	-999.99	-999.99	-999.99	-999.99	-999.99	5	-999.99	-999.99	5	2	8.5	5	8.5	2.5	-999.99	6	-999.99	-999.99	-999.99	-999.99	-999.99	-999.99	3	-999.99	-999.99	-999.99	5	E5	1	G19	1
MALAGA	3	J1	3.5	NA	3	7.5	3	7.5	1	J4	J5	28	23	20	18	4	-999.99	-999.99	-999.99	-999.99	-999.99	-999.99	-999.99	-999.99	-999.99	-999.99	7	2.5	8.5	NA	8	3.5	2.5	7.5	-999.99	-999.99	-999.99	-999.99	-999.99	-999.99	-999.99	-999.99	-999.99	-999.99	5	E5	6	G0	1
MURCIA	3	J1	5	3	4	8	2	8	1	J4	J5	25	25	20	20	5	-999.99	-999.99	-999.99	-999.99	-999.99	-999.99	-999.99	-999.99	-999.99	-999.99	5	2	8	4.5	7	2.5	2	6	-999.99	-999.99	-999.99	-999.99	-999.99	-999.99	-999.99	-999.99	-999.99	-999.99	5	E5	1	G3	1
ASTURIAS	4	J1	4.5	3.5	4	3.5	1	6	1	J3	J2	24	20	23	18	5	-999.99	-999.99	-999.99	-999.99	-999.99	-999.99	-999.99	-999.99	-999.99	-999.99	10	4	8	4.5	5.5	2	2	8.5	-999.99	-999.99	-999.99	-999.99	-999.99	-999.99	-999.99	-999.99	-999.99	-999.99	5	E6	1	G2	1
MADRID	4	J1	8	1.5	3.5	6.5	0.5	2	1	J3	J3	28	22	23	19	2	0	-999.99	-999.99	-999.99	-999.99	-999.99	-999.99	-999.99	-999.99	-999.99	6	4	8	4	5	2	1	5	-999.99	-999.99	-999.99	-999.99	-999.99	-999.99	-999.99	-999.99	-999.99	-999.99	5	E5	2	G00	4
BALEARS, ILLES	3	J1	3	1.5	2.5	6.5	0	7	1	J4	J5	15	40	10	20	5	-999.99	-999.99	-999.99	-999.99	-999.99	-999.99	-999.99	-999.99	-999.99	-999.99	10	2	8.5	4	9	2	1.5	7.5	-999.99	-999.99	-999.99	-999.99	-999.99	-999.99	-999.99	-999.99	-999.99	-999.99	5	E5	2	G00	1
MADRID	3	J1	NA	0.5	1	NA	0	6.5	1	J10	J10	25	15	25	20	8	0	-999.99	-999.99	-999.99	-999.99	-999.99	-999.99	-999.99	-999.99	-999.99	3	4	8	6	8	4	3	NA	-999.99	-999.99	-999.99	-999.99	-999.99	-999.99	-999.99	-999.99	-999.99	-999.99	5	E21	1	G19	1
GIPUZKOA	3	J1	5.5	3	4	7	1	8	1	J4	J5	8	18	9	16	4	-999.99	-999.99	24	-999.99	-999.99	-999.99	21	-999.99	-999.99	-999.99	0	3	9	NA	8.5	3.5	3	7.5	-999.99	8	-999.99	-999.99	-999.99	4	-999.99	-999.99	-999.99	-999.99	5	E5	1	G3	1
MADRID	3	J3	6.5	NA	6.5	6	3.5	5.5	2	J2	J3	25	25	25	18	5	2	-999.99	-999.99	-999.99	-999.99	-999.99	-999.99	-999.99	-999.99	-999.99	0	4.5	8.5	4	6	3	3	5.5	-999.99	-999.99	-999.99	-999.99	-999.99	-999.99	-999.99	-999.99	-999.99	-999.99	5	E5	1	G2	1
MADRID	2	J4	1.5	1.5	1.5	9	0	NA	1	J4	J4	25	15	20	25	5	1	-999.99	-999.99	-999.99	-999.99	-999.99	-999.99	-999.99	-999.99	-999.99	9	2	9.5	5.5	8	2	0.5	5.5	-999.99	-999.99	-999.99	-999.99	-999.99	-999.99	-999.99	-999.99	-999.99	-999.99	5	E5	1	G3	1
MADRID	1	J1	3	2	2	9	0	7.5	1	J4	J5	25	15	12	20	4	1	-999.99	-999.99	-999.99	-999.99	-999.99	-999.99	-999.99	-999.99	-999.99	2	2	9.5	7.5	8.5	2	2	8	-999.99	-999.99	-999.99	-999.99	-999.99	-999.99	-999.99	-999.99	-999.99	-999.99	5	E7	1	G3	1
ALICANTE	2	J2	2	0	8	2.5	2	4	1	J2	J4	20	30	15	25	10	-999.99	-999.99	-999.99	-999.99	-999.99	-999.99	-999.99	-999.99	-999.99	-999.99	0	2	9	3	8	3.5	2.5	7	-999.99	-999.99	-999.99	-999.99	-999.99	-999.99	-999.99	-999.99	-999.99	-999.99	5	E2	1	G2	1
VALENCIA	6	J1	4.5	5	5	2	6	NA	1	J1	J1	30	20	25	10	0	-999.99	-999.99	-999.99	-999.99	-999.99	-999.99	-999.99	-999.99	-999.99	-999.99	15	6	6.5	5	5.5	1	2	NA	-999.99	-999.99	-999.99	-999.99	-999.99	-999.99	-999.99	-999.99	-999.99	-999.99	5	E1	1	G1	1
CADIZ	3	J1	4.5	1	2	0.5	3.5	3	1	J3	J99	26	19	18	14	4	-999.99	-999.99	-999.99	-999.99	-999.99	-999.99	-999.99	-999.99	-999.99	-999.99	19	5	7	4	5.5	2	0.5	4.5	-999.99	-999.99	-999.99	-999.99	-999.99	-999.99	-999.99	-999.99	-999.99	-999.99	2	E0	1	G4	6
MADRID	2	J3	0	0	3	3	0	3	5	J2	J5	20	22	24	20	12	0	-999.99	-999.99	-999.99	-999.99	-999.99	-999.99	-999.99	-999.99	-999.99	2	1	10	3.5	9	4	2	7	-999.99	-999.99	-999.99	-999.99	-999.99	-999.99	-999.99	-999.99	-999.99	-999.99	2	E0	1	G2	1
NAVARRA	2	J1	1	NA	4	7	0	9	1	J4	J5	40	15	10	15	3	-999.99	-999.99	-999.99	-999.99	-999.99	-999.99	10	-999.99	2	-999.99	5	0	10	4	9	3	2	9	-999.99	-999.99	-999.99	-999.99	-999.99	3.5	-999.99	4	-999.99	-999.99	5	E5	2	G0	1
BADAJOZ	3	J1	3.5	3.5	4	3	3.5	4	1	J2	J2	27	31	16	13	6	-999.99	-999.99	-999.99	-999.99	-999.99	-999.99	-999.99	-999.99	-999.99	-999.99	7	4	6.5	4	5.5	3.5	2.5	5.5	-999.99	-999.99	-999.99	-999.99	-999.99	-999.99	-999.99	-999.99	-999.99	-999.99	5	E2	4	G0	1
ALICANTE	2	J3	3	6.5	4	9	1	10	1	J4	J4	24	15	26	20	5	-999.99	-999.99	-999.99	-999.99	-999.99	-999.99	-999.99	-999.99	-999.99	-999.99	20	3	8	NA	7.5	2	1.5	7.5	-999.99	-999.99	-999.99	-999.99	-999.99	-999.99	-999.99	-999.99	-999.99	-999.99	5	E21	1	G19	1
OURENSE	2	J1	2.5	1.5	1.5	8	1	9	1	J4	J4	27	18	8	17	-999.99	-999.99	-999.99	-999.99	-999.99	-999.99	-999.99	-999.99	12	-999.99	-999.99	8	1	9	6	7.5	2.5	-999.99	7.5	-999.99	-999.99	-999.99	-999.99	-999.99	-999.99	1.5	-999.99	-999.99	-999.99	5	E5	1	G2	1
BARCELONA	5	J1	5.5	3	1.5	0.5	4	1	1	J3	J1	12	18	21	13	-999.99	-999.99	12	-999.99	2	-999.99	15	-999.99	-999.99	-999.99	-999.99	7	5	5.5	3	5	1	-999.99	3.5	3	-999.99	6	-999.99	4.5	-999.99	-999.99	-999.99	-999.99	-999.99	5	E6	6	G0	1
PALMAS, LAS	3	J2	3	NA	1.5	1	0	0	2	J2	J4	30	25	18	17	2	-999.99	-999.99	-999.99	-999.99	-999.99	-999.99	-999.99	-999.99	-999.99	3	5	4	7.5	4.5	8	2	0.5	6	-999.99	-999.99	-999.99	-999.99	-999.99	-999.99	-999.99	-999.99	7	-999.99	5	E2	1	G19	1
ZARAGOZA	1	J4	0.5	3	3	8	0	9	1	J4	J4	20	20	10	25	15	-999.99	-999.99	-999.99	-999.99	-999.99	-999.99	-999.99	-999.99	-999.99	-999.99	10	2	9	6	9	2	1	8	-999.99	-999.99	-999.99	-999.99	-999.99	-999.99	-999.99	-999.99	-999.99	-999.99	5	E5	1	G4	1
GRANADA	2	J4	4.5	4	5.5	8	2	NA	1	J4	J4	24	25	16	20	3	-999.99	-999.99	-999.99	-999.99	-999.99	-999.99	-999.99	-999.99	-999.99	-999.99	2	3	8	NA	6.5	4	2.5	6	-999.99	-999.99	-999.99	-999.99	-999.99	-999.99	-999.99	-999.99	-999.99	-999.99	5	E5	1	G3	1
CORDOBA	2	J1	3	1	1	8	0	8	1	J4	J4	23	31	15	13	7	-999.99	-999.99	-999.99	-999.99	-999.99	-999.99	-999.99	-999.99	-999.99	-999.99	11	2	10	5.5	8	4	2	7	-999.99	-999.99	-999.99	-999.99	-999.99	-999.99	-999.99	-999.99	-999.99	-999.99	5	E5	5	G00	1
MADRID	3	J1	6.5	3.5	2	6.5	0	8.5	1	J5	J4	50	15	20	15	7	2	-999.99	-999.99	-999.99	-999.99	-999.99	-999.99	-999.99	-999.99	-999.99	6	2.5	8.5	6.5	6.5	4.5	3.5	8	-999.99	-999.99	-999.99	-999.99	-999.99	-999.99	-999.99	-999.99	-999.99	-999.99	5	E7	1	G6	1
MADRID	3	J1	3.5	0	1.5	3.5	0	NA	4	J0	J0	30	20	22	19	57	0	-999.99	-999.99	-999.99	-999.99	-999.99	-999.99	-999.99	-999.99	-999.99	2	0	10	7.5	10	3	3	8	-999.99	-999.99	-999.99	-999.99	-999.99	-999.99	-999.99	-999.99	-999.99	-999.99	3	E0	1	G19	1
CANTABRIA	1	J1	0	1	4.5	9	0	9.5	1	J4	J5	36	20	21	18	4	-999.99	-999.99	-999.99	-999.99	-999.99	-999.99	-999.99	-999.99	-999.99	-999.99	0	2.5	8.5	NA	8.5	3	2	6.5	-999.99	-999.99	-999.99	-999.99	-999.99	-999.99	-999.99	-999.99	-999.99	-999.99	2	E0	1	G3	1
CACERES	2	J1	0	0	1.5	9.5	0	10	1	J4	J5	NA	NA	NA	NA	NA	-999.99	-999.99	-999.99	-999.99	-999.99	-999.99	-999.99	-999.99	-999.99	-999.99	NA	3	9	7.5	10	3.5	2.5	7.5	-999.99	-999.99	-999.99	-999.99	-999.99	-999.99	-999.99	-999.99	-999.99	-999.99	4	E0	1	G3	4
MADRID	3	J2	1.5	1	1.5	3	0	8	4	J0	J0	24	26	18	18	8	2	-999.99	-999.99	-999.99	-999.99	-999.99	-999.99	-999.99	-999.99	-999.99	4	0	7	NA	7.5	3	2	6	-999.99	-999.99	-999.99	-999.99	-999.99	-999.99	-999.99	-999.99	-999.99	-999.99	5	E7	1	G3	1
LUGO	2	J1	2.5	3.5	1	2.5	0	4	1	J4	J99	31	23	26	18	-999.99	-999.99	-999.99	-999.99	-999.99	-999.99	-999.99	-999.99	5	-999.99	-999.99	0	1.5	8.5	6.5	8	4.5	-999.99	8	-999.99	-999.99	-999.99	-999.99	-999.99	-999.99	4.5	-999.99	-999.99	-999.99	5	E16	1	G3	1
MADRID	3	J1	4	3.5	5	6.5	0	8.5	1	J4	J5	NA	NA	NA	NA	NA	NA	-999.99	-999.99	-999.99	-999.99	-999.99	-999.99	-999.99	-999.99	-999.99	NA	2	9	5	8	2.5	1.5	7.5	-999.99	-999.99	-999.99	-999.99	-999.99	-999.99	-999.99	-999.99	-999.99	-999.99	5	E5	1	G3	1
MADRID	3	J2	0.5	NA	7	8	0	9.5	1	J5	J4	NA	NA	NA	NA	NA	NA	-999.99	-999.99	-999.99	-999.99	-999.99	-999.99	-999.99	-999.99	-999.99	NA	1	9	5	9	2	1	6.5	-999.99	-999.99	-999.99	-999.99	-999.99	-999.99	-999.99	-999.99	-999.99	-999.99	5	E5	1	G3	1
MADRID	1	J4	2.5	3	3	7.5	1.5	7	1	J4	J4	25	18	20	19	5	2	-999.99	-999.99	-999.99	-999.99	-999.99	-999.99	-999.99	-999.99	-999.99	11	2	9	4	9	2	1.5	7.5	-999.99	-999.99	-999.99	-999.99	-999.99	-999.99	-999.99	-999.99	-999.99	-999.99	5	E5	1	G3	1
VALENCIA	2	J99	1	1	1	5	0	8	1	J5	J5	15	15	25	25	9	-999.99	-999.99	-999.99	-999.99	-999.99	-999.99	-999.99	-999.99	-999.99	-999.99	11	1	8.5	5	8.5	4	2	8.5	-999.99	-999.99	-999.99	-999.99	-999.99	-999.99	-999.99	-999.99	-999.99	-999.99	5	E3	1	G3	1
MALAGA	2	J4	0	0	0	10	0	6	1	J4	J4	20	18	12	25	5	-999.99	-999.99	-999.99	-999.99	-999.99	-999.99	-999.99	-999.99	-999.99	-999.99	20	3.5	10	6	8	3	3	7	-999.99	-999.99	-999.99	-999.99	-999.99	-999.99	-999.99	-999.99	-999.99	-999.99	5	E5	1	G2	1
MADRID	3	J1	6	6	3.5	2	NA	1.5	5	J3	J1	30	20	25	12	6	2	-999.99	-999.99	-999.99	-999.99	-999.99	-999.99	-999.99	-999.99	-999.99	5	5.5	7.5	3.5	4.5	2	2	4	-999.99	-999.99	-999.99	-999.99	-999.99	-999.99	-999.99	-999.99	-999.99	-999.99	4	E0	1	G1	6
VALENCIA	4	J1	4.5	NA	5.5	5.5	0	6	1	J4	J5	30	20	14	20	11	-999.99	-999.99	-999.99	-999.99	-999.99	-999.99	-999.99	-999.99	-999.99	-999.99	5	8	10	4	6	1	2.5	4.5	-999.99	-999.99	-999.99	-999.99	-999.99	-999.99	-999.99	-999.99	-999.99	-999.99	5	NA	1	G3	1
SEVILLA	1	J1	4	0	3	6	0	8	1	J5	J5	25	25	14	12	8	-999.99	-999.99	-999.99	-999.99	-999.99	-999.99	-999.99	-999.99	-999.99	-999.99	16	2.5	8	6	7.5	4	2	6.5	-999.99	-999.99	-999.99	-999.99	-999.99	-999.99	-999.99	-999.99	-999.99	-999.99	5	E3	1	G2	1
PALMAS, LAS	0	J1	1.5	2.5	10	NA	0	6.5	1	J2	J2	30	28	18	14	2	-999.99	-999.99	-999.99	-999.99	-999.99	-999.99	-999.99	-999.99	-999.99	5	NA	3	9	2.5	6.5	3.5	1.5	NA	-999.99	-999.99	-999.99	-999.99	-999.99	-999.99	-999.99	-999.99	8	-999.99	2	E0	2	G00	1
TOLEDO	2	J1	0	5	3	5	0	8	1	J5	J4	25	20	20	17	7	-999.99	-999.99	-999.99	-999.99	-999.99	-999.99	-999.99	-999.99	-999.99	-999.99	11	2	9	7	9	4	2	9	-999.99	-999.99	-999.99	-999.99	-999.99	-999.99	-999.99	-999.99	-999.99	-999.99	5	E3	1	G3	1
PONTEVEDRA	2	J1	0.5	0	1	2	0.5	4	1	J13	J13	NA	NA	NA	NA	-999.99	-999.99	-999.99	-999.99	-999.99	-999.99	-999.99	-999.99	NA	-999.99	-999.99	NA	0.5	8	6	9	4	-999.99	8.5	-999.99	-999.99	-999.99	-999.99	-999.99	-999.99	2	-999.99	-999.99	-999.99	5	E17	1	G15	1
CORUNA, A	2	J1	0	1	0.5	2.5	0	0.5	1	J13	J13	22	18	21	11	-999.99	-999.99	-999.99	-999.99	-999.99	-999.99	-999.99	-999.99	8	-999.99	-999.99	NA	0	9.5	7.5	9.5	7	-999.99	8	-999.99	-999.99	-999.99	-999.99	-999.99	-999.99	2	-999.99	-999.99	-999.99	5	E17	1	G15	1
GIPUZKOA	6	J1	6.5	2.5	NA	0	6	2.5	2	J2	J3	6	15	3	15	2	-999.99	-999.99	25	-999.99	-999.99	-999.99	18	-999.99	-999.99	-999.99	1	4	6.5	4	5.5	2.5	2.5	5.5	-999.99	4.5	-999.99	-999.99	-999.99	2.5	-999.99	-999.99	-999.99	-999.99	NA	NA	1	G2	1
MADRID	4	J1	2.5	2.5	2.5	8.5	0	9	1	J4	J4	26	20	20	23	7	2	-999.99	-999.99	-999.99	-999.99	-999.99	-999.99	-999.99	-999.99	-999.99	2	2.5	8	7	8.5	3	2.5	7.5	-999.99	-999.99	-999.99	-999.99	-999.99	-999.99	-999.99	-999.99	-999.99	-999.99	5	E5	1	G3	1
LUGO	2	J1	0	3	3	6	1	8	1	J4	J10	30	25	20	5	-999.99	-999.99	-999.99	-999.99	-999.99	-999.99	-999.99	-999.99	10	-999.99	-999.99	10	3	9	6	9.5	3	-999.99	7	-999.99	-999.99	-999.99	-999.99	-999.99	-999.99	4	-999.99	-999.99	-999.99	5	NA	1	NA	1
BIZKAIA	2	J1	0	1.5	1.5	10	0	9.5	1	J4	J5	5	10	5	20	5	-999.99	-999.99	20	-999.99	-999.99	-999.99	30	-999.99	-999.99	-999.99	5	3	8	4.5	10	2	2	NA	-999.99	5	-999.99	-999.99	-999.99	2.5	-999.99	-999.99	-999.99	-999.99	4	E0	6	G0	1
PONTEVEDRA	5	J1	2	3.5	1	8.5	0	8.5	1	J4	J4	35	15	10	30	-999.99	-999.99	-999.99	-999.99	-999.99	-999.99	-999.99	-999.99	10	-999.99	-999.99	0	2.5	9	7.5	9.5	2	-999.99	NA	-999.99	-999.99	-999.99	-999.99	-999.99	-999.99	1	-999.99	-999.99	-999.99	5	E16	2	G00	1
VALLADOLID	2	J4	0	1	1	8	0	6.5	1	J4	J10	27	20	12	22	7	-999.99	-999.99	-999.99	-999.99	-999.99	-999.99	-999.99	-999.99	-999.99	-999.99	12	1.5	9	4.5	9	1	1	7	-999.99	-999.99	-999.99	-999.99	-999.99	-999.99	-999.99	-999.99	-999.99	-999.99	2	E0	1	G19	1
PONTEVEDRA	3	NA	4	3	3.5	6.5	0	8.5	1	J4	J4	35	30	15	12	-999.99	-999.99	-999.99	-999.99	-999.99	-999.99	-999.99	-999.99	5	-999.99	-999.99	3	2.5	8	5.5	9	2.5	-999.99	7.5	-999.99	-999.99	-999.99	-999.99	-999.99	-999.99	1	-999.99	-999.99	-999.99	5	E16	1	G3	1
GUADALAJARA	2	J1	0	1	2	4	0	6	1	J5	J5	33	27	17	13	4	-999.99	-999.99	-999.99	-999.99	-999.99	-999.99	-999.99	-999.99	-999.99	-999.99	6	3	9	6.5	9	5.5	4	8.5	-999.99	-999.99	-999.99	-999.99	-999.99	-999.99	-999.99	-999.99	-999.99	-999.99	5	E3	1	G3	1
CORDOBA	2	J4	0.5	3	3.5	8.5	0	7	1	J4	J5	0	0	0	0	0	-999.99	-999.99	-999.99	-999.99	-999.99	-999.99	-999.99	-999.99	-999.99	-999.99	0	4.5	8	6.5	9.5	NA	4.5	7	-999.99	-999.99	-999.99	-999.99	-999.99	-999.99	-999.99	-999.99	-999.99	-999.99	5	E2	1	G2	1
GIPUZKOA	3	J4	3	3.5	3	8	0	8	1	J4	J4	0	0	0	5	0	-999.99	-999.99	55	-999.99	-999.99	-999.99	40	-999.99	-999.99	-999.99	0	3	10	NA	10	2.5	4	8	-999.99	7	-999.99	-999.99	-999.99	2.5	-999.99	-999.99	-999.99	-999.99	5	E9	1	G8	1
CADIZ	0	J3	0	0	0.5	7	0	9	1	J4	J5	20	20	25	15	5	-999.99	-999.99	-999.99	-999.99	-999.99	-999.99	-999.99	-999.99	-999.99	-999.99	15	0	10	6	9	4	2	7	-999.99	-999.99	-999.99	-999.99	-999.99	-999.99	-999.99	-999.99	-999.99	-999.99	1	E00	2	G00	1
GRANADA	2	J3	4.5	4.5	4	NA	1	7.5	2	J5	J10	25	20	20	20	10	-999.99	-999.99	-999.99	-999.99	-999.99	-999.99	-999.99	-999.99	-999.99	-999.99	5	3	7.5	6	7.5	4	3	6.5	-999.99	-999.99	-999.99	-999.99	-999.99	-999.99	-999.99	-999.99	-999.99	-999.99	5	E21	1	G2	1
BIZKAIA	1	J1	0	NA	1	2	0	5	5	J5	J12	4	20	6	8	2	-999.99	-999.99	40	-999.99	-999.99	-999.99	20	-999.99	-999.99	-999.99	0	0.5	10	6.5	9	4	3	NA	-999.99	7.5	-999.99	-999.99	-999.99	3	-999.99	-999.99	-999.99	-999.99	5	E3	2	G00	1
HUELVA	4	J2	0	1.5	10	6	0	8	1	J2	J2	26	28	19	16	5	-999.99	-999.99	-999.99	-999.99	-999.99	-999.99	-999.99	-999.99	-999.99	-999.99	6	3	8	3	7	1	1	7.5	-999.99	-999.99	-999.99	-999.99	-999.99	-999.99	-999.99	-999.99	-999.99	-999.99	5	E2	1	G2	1
MADRID	4	J1	6	5.5	3	9	1	9	1	J4	J5	20	20	20	20	10	10	-999.99	-999.99	-999.99	-999.99	-999.99	-999.99	-999.99	-999.99	-999.99	0	2	7.5	6	7	3	2.5	6	-999.99	-999.99	-999.99	-999.99	-999.99	-999.99	-999.99	-999.99	-999.99	-999.99	5	E5	1	G19	1
RIOJA, LA	3	J1	1	3.5	2	6.5	1	7	1	J5	J4	26	23	21	19	7	-999.99	-999.99	-999.99	-999.99	-999.99	-999.99	-999.99	-999.99	-999.99	-999.99	4	2	8	4.5	7.5	4	3	7	-999.99	-999.99	-999.99	-999.99	-999.99	-999.99	-999.99	-999.99	-999.99	-999.99	5	E5	2	G00	1
MADRID	3	J1	5	3	4	6	1	6	1	J4	J4	25	20	20	15	5	3	-999.99	-999.99	-999.99	-999.99	-999.99	-999.99	-999.99	-999.99	-999.99	12	2	9	NA	8	4	2	7	-999.99	-999.99	-999.99	-999.99	-999.99	-999.99	-999.99	-999.99	-999.99	-999.99	5	E5	1	G3	1
MADRID	3	J1	0	NA	3	4	0	6	1	J5	J4	NA	NA	NA	NA	NA	NA	-999.99	-999.99	-999.99	-999.99	-999.99	-999.99	-999.99	-999.99	-999.99	NA	2	8	6	8.5	4	2	9	-999.99	-999.99	-999.99	-999.99	-999.99	-999.99	-999.99	-999.99	-999.99	-999.99	5	E5	1	G3	1
SANTA CRUZ DE TENERIFE	2	J1	3	3	3	3	0	7	1	J5	J4	15	20	15	15	5	-999.99	-999.99	-999.99	-999.99	-999.99	-999.99	-999.99	-999.99	-999.99	25	5	3	8	4.5	7	4.5	2	5.5	-999.99	-999.99	-999.99	-999.99	-999.99	-999.99	-999.99	-999.99	5.5	-999.99	5	E3	1	G2	1
MADRID	1	J1	2.5	1.5	3	6	0	8	1	J4	J5	25	22	21	22	5	1	-999.99	-999.99	-999.99	-999.99	-999.99	-999.99	-999.99	-999.99	-999.99	2	3	8.5	5.5	6	3	2.5	6	-999.99	-999.99	-999.99	-999.99	-999.99	-999.99	-999.99	-999.99	-999.99	-999.99	5	E7	1	G6	1
MADRID	4	J1	7	7	6	4	3	5	1	J3	J2	28	23	18	15	4	0	-999.99	-999.99	-999.99	-999.99	-999.99	-999.99	-999.99	-999.99	-999.99	12	4	7	4	5	3	2	4.5	-999.99	-999.99	-999.99	-999.99	-999.99	-999.99	-999.99	-999.99	-999.99	-999.99	2	E0	1	G19	4
RIOJA, LA	2	J1	3	2	2	8	1	9	1	J5	J4	30	25	30	10	3	-999.99	-999.99	-999.99	-999.99	-999.99	-999.99	-999.99	-999.99	-999.99	-999.99	2	1.5	8.5	6	7.5	3	1	8	-999.99	-999.99	-999.99	-999.99	-999.99	-999.99	-999.99	-999.99	-999.99	-999.99	5	E21	2	G00	1
MADRID	1	J1	4	NA	3	7	0	9.5	1	J4	J5	27	17	20	18	5	0	-999.99	-999.99	-999.99	-999.99	-999.99	-999.99	-999.99	-999.99	-999.99	10	2.5	9	6	8.5	4	2	5	-999.99	-999.99	-999.99	-999.99	-999.99	-999.99	-999.99	-999.99	-999.99	-999.99	5	E7	1	G6	1
MADRID	3	J1	4	4	4	7	1	7	1	J2	J4	29	22	18	15	5	2	-999.99	-999.99	-999.99	-999.99	-999.99	-999.99	-999.99	-999.99	-999.99	9	4	8	4	7	2.5	2	6	-999.99	-999.99	-999.99	-999.99	-999.99	-999.99	-999.99	-999.99	-999.99	-999.99	5	E3	1	G2	1
SANTA CRUZ DE TENERIFE	1	J4	2.5	7	2.5	9	0	9	1	J4	J5	5	10	20	30	5	-999.99	-999.99	-999.99	-999.99	-999.99	-999.99	-999.99	-999.99	-999.99	10	NA	2.5	10	7	9	3.5	3.5	6	-999.99	-999.99	-999.99	-999.99	-999.99	-999.99	-999.99	-999.99	8	-999.99	5	E5	1	G3	1
MADRID	2	J1	2.5	2.5	4.5	5.5	0.5	9	1	J5	J4	25	20	25	20	5	1	-999.99	-999.99	-999.99	-999.99	-999.99	-999.99	-999.99	-999.99	-999.99	4	1.5	8	5.5	7.5	4.5	1	7.5	-999.99	-999.99	-999.99	-999.99	-999.99	-999.99	-999.99	-999.99	-999.99	-999.99	5	E7	1	G3	1
PALMAS, LAS	2	J1	1	2	2	4	0	3.5	1	J4	J2	17	24	19	20	4	-999.99	-999.99	-999.99	-999.99	-999.99	-999.99	-999.99	-999.99	-999.99	2	14	2	8	5	7.5	3.5	2	6.5	-999.99	-999.99	-999.99	-999.99	-999.99	-999.99	-999.99	-999.99	7	-999.99	5	E5	1	G19	1
PONTEVEDRA	3	J1	4	2	0	2	0	2	1	J3	J3	50	20	15	5	-999.99	-999.99	-999.99	-999.99	-999.99	-999.99	-999.99	-999.99	10	-999.99	-999.99	0	NA	7	4.5	5.5	3	-999.99	NA	-999.99	-999.99	-999.99	-999.99	-999.99	-999.99	NA	-999.99	-999.99	-999.99	5	E4	1	G4	1
MADRID	2	J1	0	0	1	9	0	6	1	J4	J4	20	20	20	20	5	2	-999.99	-999.99	-999.99	-999.99	-999.99	-999.99	-999.99	-999.99	-999.99	2	2	9	5.5	9	1.5	1	8.5	-999.99	-999.99	-999.99	-999.99	-999.99	-999.99	-999.99	-999.99	-999.99	-999.99	5	E3	1	G3	1
VALENCIA	4	J1	3	NA	5	3	1.5	3.5	1	J4	J2	20	15	5	45	5	-999.99	-999.99	-999.99	-999.99	-999.99	-999.99	-999.99	-999.99	-999.99	-999.99	10	4	6.5	4.5	5.5	3	3.5	5.5	-999.99	-999.99	-999.99	-999.99	-999.99	-999.99	-999.99	-999.99	-999.99	-999.99	5	E5	1	G5	1
SEVILLA	4	J1	2.5	1	1.5	6	0	8	1	J5	J5	25	31	20	15	7	-999.99	-999.99	-999.99	-999.99	-999.99	-999.99	-999.99	-999.99	-999.99	-999.99	2	3.5	8.5	5.5	7.5	4.5	3	6.5	-999.99	-999.99	-999.99	-999.99	-999.99	-999.99	-999.99	-999.99	-999.99	-999.99	5	E3	1	G3	1
VALENCIA	3	J1	1	1.5	1	10	1	3	1	J4	J5	22	17	21	24	3	-999.99	-999.99	-999.99	-999.99	-999.99	-999.99	-999.99	-999.99	-999.99	-999.99	7	3	10	6	10	3.5	0.5	6	-999.99	-999.99	-999.99	-999.99	-999.99	-999.99	-999.99	-999.99	-999.99	-999.99	5	E5	1	G2	1
MURCIA	3	J1	3	3	NA	7.5	2	7	1	J4	J4	30	20	20	15	8	-999.99	-999.99	-999.99	-999.99	-999.99	-999.99	-999.99	-999.99	-999.99	-999.99	7	3	7	NA	6.5	3.5	3.5	6.5	-999.99	-999.99	-999.99	-999.99	-999.99	-999.99	-999.99	-999.99	-999.99	-999.99	5	E3	6	G0	1
SALAMANCA	2	J1	2	1.5	1	7	0	7.5	1	J4	J5	30	20	25	15	6	-999.99	-999.99	-999.99	-999.99	-999.99	-999.99	-999.99	-999.99	-999.99	-999.99	4	2.5	8	6	9	3.5	2.5	6	-999.99	-999.99	-999.99	-999.99	-999.99	-999.99	-999.99	-999.99	-999.99	-999.99	5	E5	1	G2	1
CACERES	1	J1	4	NA	0	6	0	8	1	J5	J4	30	30	15	15	6	-999.99	-999.99	-999.99	-999.99	-999.99	-999.99	-999.99	-999.99	-999.99	-999.99	4	2.5	9	6.5	7	4	3	8	-999.99	-999.99	-999.99	-999.99	-999.99	-999.99	-999.99	-999.99	-999.99	-999.99	5	E3	2	G00	1
JAEN	3	J1	2	6	4	7	0	8	1	J5	J4	35	30	10	10	5	-999.99	-999.99	-999.99	-999.99	-999.99	-999.99	-999.99	-999.99	-999.99	-999.99	10	2	7	5.5	7	3	1.5	5	-999.99	-999.99	-999.99	-999.99	-999.99	-999.99	-999.99	-999.99	-999.99	-999.99	5	E5	1	G2	1
BARCELONA	3	J1	3.5	3.5	4	6	1.5	8	1	J4	J4	4	10	25	5	-999.99	-999.99	35	-999.99	0	-999.99	20	-999.99	-999.99	-999.99	-999.99	1	1	9	6	8	2	-999.99	8	6	-999.99	8	-999.99	9	-999.99	-999.99	-999.99	-999.99	-999.99	5	E3	1	G3	1
MADRID	3	J1	1	2	2.5	5	0	4.5	1	J4	J4	28	21	20	24	4	1	-999.99	-999.99	-999.99	-999.99	-999.99	-999.99	-999.99	-999.99	-999.99	2	1.5	9	5.5	9	2	1	8	-999.99	-999.99	-999.99	-999.99	-999.99	-999.99	-999.99	-999.99	-999.99	-999.99	5	E3	1	G3	1
MADRID	3	J1	2.5	NA	1	6	0	8	2	J4	J5	35	15	12	30	5	1	-999.99	-999.99	-999.99	-999.99	-999.99	-999.99	-999.99	-999.99	-999.99	NA	2	8	5	7	4	2.5	6	-999.99	-999.99	-999.99	-999.99	-999.99	-999.99	-999.99	-999.99	-999.99	-999.99	5	E21	6	G0	1
VALENCIA	1	J1	1	3.5	1.5	7.5	0	8	1	J4	J5	23	20	14	26	4	-999.99	-999.99	-999.99	-999.99	-999.99	-999.99	-999.99	-999.99	-999.99	-999.99	13	2	8.5	6	8	2	2	5.5	-999.99	-999.99	-999.99	-999.99	-999.99	-999.99	-999.99	-999.99	-999.99	-999.99	5	E5	1	G4	1
VALLADOLID	6	J1	4	0	6	0	7	0	1	J1	J1	33	20	22	15	0	-999.99	-999.99	-999.99	-999.99	-999.99	-999.99	-999.99	-999.99	-999.99	-999.99	10	4	6	4.5	6.5	0	0	4.5	-999.99	-999.99	-999.99	-999.99	-999.99	-999.99	-999.99	-999.99	-999.99	-999.99	5	E1	1	G1	1
CUENCA	2	J3	9	3.5	2	5.5	0.5	4.5	1	J3	J3	22	12	20	17	5	-999.99	-999.99	-999.99	-999.99	-999.99	-999.99	-999.99	-999.99	-999.99	-999.99	20	4.5	7	4	4	2	1	4	-999.99	-999.99	-999.99	-999.99	-999.99	-999.99	-999.99	-999.99	-999.99	-999.99	5	E21	1	G4	1
SANTA CRUZ DE TENERIFE	3	J1	1	NA	2.5	2.5	1	7	1	J5	J4	22	21	12	14	7	-999.99	-999.99	-999.99	-999.99	-999.99	-999.99	-999.99	-999.99	-999.99	15	NA	1.5	8	5	9	4	2	8.5	-999.99	-999.99	-999.99	-999.99	-999.99	-999.99	-999.99	-999.99	7.5	-999.99	5	E3	1	G3	1
MADRID	1	J1	0	0	0	4	0	3	3	J0	J5	20	15	15	12	5	3	-999.99	-999.99	-999.99	-999.99	-999.99	-999.99	-999.99	-999.99	-999.99	30	0	8.5	6	8.5	NA	3.5	6.5	-999.99	-999.99	-999.99	-999.99	-999.99	-999.99	-999.99	-999.99	-999.99	-999.99	5	E3	1	G3	1
VALLADOLID	4	J3	9	1	6	0	1	1	1	J3	J3	30	25	25	10	5	-999.99	-999.99	-999.99	-999.99	-999.99	-999.99	-999.99	-999.99	-999.99	-999.99	5	NA	8	4	NA	1	1	NA	-999.99	-999.99	-999.99	-999.99	-999.99	-999.99	-999.99	-999.99	-999.99	-999.99	2	E0	1	G2	4
SEVILLA	3	J1	0	0	4	7.5	0	7	1	J4	J5	21	37	13	16	7	-999.99	-999.99	-999.99	-999.99	-999.99	-999.99	-999.99	-999.99	-999.99	-999.99	6	2	8.5	4.5	7.5	2	1	5.5	-999.99	-999.99	-999.99	-999.99	-999.99	-999.99	-999.99	-999.99	-999.99	-999.99	5	E5	2	G00	1
SALAMANCA	0	J3	10	0	0	0	0	0	1	J3	J3	20	19	25	10	3	-999.99	-999.99	-999.99	-999.99	-999.99	-999.99	-999.99	-999.99	-999.99	-999.99	1	6	6.5	1.5	6	0	1	2	-999.99	-999.99	-999.99	-999.99	-999.99	-999.99	-999.99	-999.99	-999.99	-999.99	5	E6	1	G1	1
MADRID	4	J1	6	NA	1	0	4	0	1	J3	J3	25	20	20	15	5	3	-999.99	-999.99	-999.99	-999.99	-999.99	-999.99	-999.99	-999.99	-999.99	12	6	7	4	5	0	0	6	-999.99	-999.99	-999.99	-999.99	-999.99	-999.99	-999.99	-999.99	-999.99	-999.99	2	E0	1	G19	1
HUELVA	5	J1	8	NA	1	4	5.5	4.5	1	J3	J1	30	40	25	20	5	-999.99	-999.99	-999.99	-999.99	-999.99	-999.99	-999.99	-999.99	-999.99	-999.99	1	5	6	4	5	1	2	5	-999.99	-999.99	-999.99	-999.99	-999.99	-999.99	-999.99	-999.99	-999.99	-999.99	5	E1	1	G1	1
CANTABRIA	2	J1	3.5	3	2	7.5	0	9	1	J5	J4	28	18	13	18	9	-999.99	-999.99	-999.99	-999.99	-999.99	-999.99	-999.99	-999.99	-999.99	-999.99	24	2	8	4.5	7	3.5	2	6.5	-999.99	-999.99	-999.99	-999.99	-999.99	-999.99	-999.99	-999.99	-999.99	-999.99	1	E00	2	G00	1
GIPUZKOA	3	J1	2	2	3	6	2	6.5	1	J12	J12	25	18	15	16	NA	-999.99	-999.99	NA	-999.99	-999.99	-999.99	NA	-999.99	-999.99	-999.99	NA	1	8	6	9	2.5	2.5	8.5	-999.99	4.5	-999.99	-999.99	-999.99	2	-999.99	-999.99	-999.99	-999.99	5	E8	1	G7	1
BARCELONA	6	J1	9	3	6.5	6.5	2.5	6	1	J3	J3	10	16	18	13	-999.99	-999.99	22	-999.99	1	-999.99	19	-999.99	-999.99	-999.99	-999.99	2	5	7.5	4	5.5	2	-999.99	5	3	-999.99	6	-999.99	6	-999.99	-999.99	-999.99	-999.99	-999.99	5	E6	1	G19	1
MADRID	3	J3	2	2	2	4	0	6	1	J4	J5	24	23	23	17	8	2	-999.99	-999.99	-999.99	-999.99	-999.99	-999.99	-999.99	-999.99	-999.99	3	2	9	6	7.5	4	3	NA	-999.99	-999.99	-999.99	-999.99	-999.99	-999.99	-999.99	-999.99	-999.99	-999.99	5	E5	1	G3	1
SALAMANCA	0	J3	10	0	0	0	0	0	1	J3	J99	15	15	25	10	10	-999.99	-999.99	-999.99	-999.99	-999.99	-999.99	-999.99	-999.99	-999.99	-999.99	5	6.5	9	0.5	6	0	0	1	-999.99	-999.99	-999.99	-999.99	-999.99	-999.99	-999.99	-999.99	-999.99	-999.99	5	E6	1	G1	1
PONTEVEDRA	6	J1	2	2.5	1.5	2	8	3	2	J1	J10	40	20	15	15	-999.99	-999.99	-999.99	-999.99	-999.99	-999.99	-999.99	-999.99	5	-999.99	-999.99	5	5.5	5.5	3	4	1.5	-999.99	4	-999.99	-999.99	-999.99	-999.99	-999.99	-999.99	2	-999.99	-999.99	-999.99	5	E21	1	G1	1
SANTA CRUZ DE TENERIFE	1	J1	3	1	3.5	4	1	3	1	J2	J4	22	22	18	21	5	-999.99	-999.99	-999.99	-999.99	-999.99	-999.99	-999.99	-999.99	-999.99	12	0	3	8	5.5	7	3	2.5	6.5	-999.99	-999.99	-999.99	-999.99	-999.99	-999.99	-999.99	-999.99	6	-999.99	2	E0	6	G0	6
ZARAGOZA	2	J1	NA	2.5	1.5	6.5	0	7	1	J4	J5	27	22	14	24	7	-999.99	-999.99	-999.99	-999.99	-999.99	-999.99	-999.99	-999.99	-999.99	-999.99	6	3	8	4.5	7.5	3	1.5	8	-999.99	-999.99	-999.99	-999.99	-999.99	-999.99	-999.99	-999.99	-999.99	-999.99	5	E5	1	G3	1
VALENCIA	1	J1	0.5	0.5	1.5	2.5	0	3	1	J4	J4	35	32	16	15	3	-999.99	-999.99	-999.99	-999.99	-999.99	-999.99	-999.99	-999.99	-999.99	-999.99	0	1.5	8.5	5.5	8.5	3.5	3	9	-999.99	-999.99	-999.99	-999.99	-999.99	-999.99	-999.99	-999.99	-999.99	-999.99	5	E7	1	G5	1
BARCELONA	3	J1	2.5	5	3	3	0	7	1	J4	J7	8	18	20	12	-999.99	-999.99	22	-999.99	1	-999.99	14	-999.99	-999.99	-999.99	-999.99	5	8	8.5	5.5	7	1	-999.99	9.5	3	-999.99	9	-999.99	7.5	-999.99	-999.99	-999.99	-999.99	-999.99	5	E3	1	G3	1
BURGOS	0	J1	2	4	2	5	0	6	1	J4	J5	20	15	18	18	5	-999.99	-999.99	-999.99	-999.99	-999.99	-999.99	-999.99	-999.99	-999.99	-999.99	24	2	10	5	9	3	3	7	-999.99	-999.99	-999.99	-999.99	-999.99	-999.99	-999.99	-999.99	-999.99	-999.99	5	E5	3	G0	1
ASTURIAS	6	J1	9	7.5	2	2	3.5	7.5	1	J3	J6	6	25	15	30	10	-999.99	-999.99	-999.99	-999.99	-999.99	-999.99	-999.99	-999.99	-999.99	-999.99	4	5.5	8	4.5	6	1.5	0.5	5.5	-999.99	-999.99	-999.99	-999.99	-999.99	-999.99	-999.99	-999.99	-999.99	-999.99	5	E6	4	G0	1
MADRID	1	J1	0	0	3	7	0	9	1	J4	J5	30	24	22	20	4	0	-999.99	-999.99	-999.99	-999.99	-999.99	-999.99	-999.99	-999.99	-999.99	0	1	10	4.5	10	3.5	3	6.5	-999.99	-999.99	-999.99	-999.99	-999.99	-999.99	-999.99	-999.99	-999.99	-999.99	5	E5	1	G2	1
VALLADOLID	6	J1	NA	NA	NA	NA	NA	NA	1	J99	J99	30	25	20	15	1	-999.99	-999.99	-999.99	-999.99	-999.99	-999.99	-999.99	-999.99	-999.99	-999.99	9	4	8	4	NA	3	1.5	NA	-999.99	-999.99	-999.99	-999.99	-999.99	-999.99	-999.99	-999.99	-999.99	-999.99	3	E0	6	G0	6
ASTURIAS	NA	J3	10	8	0	0	7	0	1	J3	J1	30	35	15	10	5	-999.99	-999.99	-999.99	-999.99	-999.99	-999.99	-999.99	-999.99	-999.99	-999.99	5	NA	6.5	3.5	5.5	2	1	4.5	-999.99	-999.99	-999.99	-999.99	-999.99	-999.99	-999.99	-999.99	-999.99	-999.99	5	E6	1	G1	1
ASTURIAS	6	J3	8	3	NA	NA	6.5	3	1	J3	J1	20	20	20	20	18	-999.99	-999.99	-999.99	-999.99	-999.99	-999.99	-999.99	-999.99	-999.99	-999.99	2	NA	7	3	6	1.5	1	4.5	-999.99	-999.99	-999.99	-999.99	-999.99	-999.99	-999.99	-999.99	-999.99	-999.99	5	E6	1	G1	1
MADRID	0	J1	5	4.5	1	8.5	0	7.5	1	J4	J5	30	20	15	10	5	0	-999.99	-999.99	-999.99	-999.99	-999.99	-999.99	-999.99	-999.99	-999.99	10	3	10	7.5	7.5	4	2	6	-999.99	-999.99	-999.99	-999.99	-999.99	-999.99	-999.99	-999.99	-999.99	-999.99	5	E5	1	G2	1
MALAGA	3	J1	3	0	1	7	0.5	7	1	J4	J10	25	23	20	15	2	-999.99	-999.99	-999.99	-999.99	-999.99	-999.99	-999.99	-999.99	-999.99	-999.99	15	1	7	6	8	4	4	7	-999.99	-999.99	-999.99	-999.99	-999.99	-999.99	-999.99	-999.99	-999.99	-999.99	4	E0	1	G3	1
MADRID	2	J1	1	3	3	7	0.5	6	1	J4	J4	28	25	22	23	2	0	-999.99	-999.99	-999.99	-999.99	-999.99	-999.99	-999.99	-999.99	-999.99	0	2.5	8.5	6.5	9	2.5	1.5	5.5	-999.99	-999.99	-999.99	-999.99	-999.99	-999.99	-999.99	-999.99	-999.99	-999.99	5	E4	1	G19	1
MADRID	2	J1	6.5	5	3	2	1	3	1	J3	J2	30	23	18	12	4	1	-999.99	-999.99	-999.99	-999.99	-999.99	-999.99	-999.99	-999.99	-999.99	NA	5	7.5	4	5.5	1.5	1.5	6	-999.99	-999.99	-999.99	-999.99	-999.99	-999.99	-999.99	-999.99	-999.99	-999.99	5	E2	2	G00	1
SANTA CRUZ DE TENERIFE	3	J1	6.5	3	1.5	4	2	4.5	1	J3	J3	24	24	15	11	5	-999.99	-999.99	-999.99	-999.99	-999.99	-999.99	-999.99	-999.99	-999.99	15	6	4.5	6.5	4.5	5	3.5	2.5	4.5	-999.99	-999.99	-999.99	-999.99	-999.99	-999.99	-999.99	-999.99	6	-999.99	5	E21	1	G1	1
CIUDAD REAL	3	J2	1.5	0	9	6	2.5	7.5	1	J2	J4	27	25	15	15	7	-999.99	-999.99	-999.99	-999.99	-999.99	-999.99	-999.99	-999.99	-999.99	-999.99	11	2.5	8	3	8	2	2.5	7	-999.99	-999.99	-999.99	-999.99	-999.99	-999.99	-999.99	-999.99	-999.99	-999.99	5	E2	1	G4	1
PALMAS, LAS	2	J3	6	NA	5	8.5	1.5	8	2	J4	J5	30	30	20	18	2	-999.99	-999.99	-999.99	-999.99	-999.99	-999.99	-999.99	-999.99	-999.99	0	0	3	8.5	7	7	3.5	3	NA	-999.99	-999.99	-999.99	-999.99	-999.99	-999.99	-999.99	-999.99	NA	-999.99	5	E5	1	G3	1
GRANADA	3	J1	3	1.5	3	3	1	3.5	1	J2	J3	25	23	19	17	5	-999.99	-999.99	-999.99	-999.99	-999.99	-999.99	-999.99	-999.99	-999.99	-999.99	11	4	6	4	NA	3	2.5	NA	-999.99	-999.99	-999.99	-999.99	-999.99	-999.99	-999.99	-999.99	-999.99	-999.99	2	E0	1	G2	1
VALENCIA	4	J1	8	5.5	5.5	1	3.5	2.5	1	J3	J2	25	20	20	13	4	-999.99	-999.99	-999.99	-999.99	-999.99	-999.99	-999.99	-999.99	-999.99	-999.99	18	4.5	6.5	4	5	0.5	1	5.5	-999.99	-999.99	-999.99	-999.99	-999.99	-999.99	-999.99	-999.99	-999.99	-999.99	5	E6	1	G4	1
VALENCIA	7	J1	6.5	0.5	4	0	8	0	1	J1	J3	31	18	17	29	3	-999.99	-999.99	-999.99	-999.99	-999.99	-999.99	-999.99	-999.99	-999.99	-999.99	2	5	6.5	4.5	5.5	0	0	6	-999.99	-999.99	-999.99	-999.99	-999.99	-999.99	-999.99	-999.99	-999.99	-999.99	NA	NA	5	G0	1
BIZKAIA	2	J1	0	0	0	10	0	7	1	J4	J12	8	10	5	20	5	-999.99	-999.99	30	-999.99	-999.99	-999.99	20	-999.99	-999.99	-999.99	NA	2	9	7	9	3	1	9.5	-999.99	7	-999.99	-999.99	-999.99	1	-999.99	-999.99	-999.99	-999.99	5	E8	1	G7	1
BARCELONA	3	J3	10	3.5	5.5	6	0	7.5	1	J3	J2	NA	NA	NA	NA	-999.99	-999.99	NA	-999.99	NA	-999.99	NA	-999.99	-999.99	-999.99	-999.99	NA	3	9	4	3	2.5	-999.99	5.5	5.5	-999.99	8.5	-999.99	8	-999.99	-999.99	-999.99	-999.99	-999.99	5	E6	4	G0	1
MADRID	4	J1	4.5	0.5	1	1.5	2.5	1	1	J3	J1	25	20	23	10	4	1	-999.99	-999.99	-999.99	-999.99	-999.99	-999.99	-999.99	-999.99	-999.99	NA	4.5	4	8	5.5	10	8.5	5.5	-999.99	-999.99	-999.99	-999.99	-999.99	-999.99	-999.99	-999.99	-999.99	-999.99	5	E6	1	G1	1
MADRID	6	J1	9	6	2	6.5	4.5	4.5	1	J3	J3	25	20	20	15	5	5	-999.99	-999.99	-999.99	-999.99	-999.99	-999.99	-999.99	-999.99	-999.99	NA	5	6.5	5.5	5.5	3	3	5	-999.99	-999.99	-999.99	-999.99	-999.99	-999.99	-999.99	-999.99	-999.99	-999.99	2	E0	6	G0	6
MADRID	2	J4	2.5	NA	4	7.5	1.5	8.5	1	J4	J5	22	20	12	26	1	6	-999.99	-999.99	-999.99	-999.99	-999.99	-999.99	-999.99	-999.99	-999.99	13	2.5	8.5	3	8	2	2	5.5	-999.99	-999.99	-999.99	-999.99	-999.99	-999.99	-999.99	-999.99	-999.99	-999.99	5	E4	1	G19	1
MADRID	8	J1	8.5	6	2	0	6	0	1	J3	J1	36	21	24	14	5	1	-999.99	-999.99	-999.99	-999.99	-999.99	-999.99	-999.99	-999.99	-999.99	0	6.5	6	2.5	5	0	0	4	-999.99	-999.99	-999.99	-999.99	-999.99	-999.99	-999.99	-999.99	-999.99	-999.99	5	E1	1	G1	1
BARCELONA	3	J1	2	3	5	5.5	2	6	1	J4	J99	6	14	19	23	-999.99	-999.99	19	-999.99	1	-999.99	16	-999.99	-999.99	-999.99	-999.99	1	3	8	4.5	8	3.5	-999.99	8	4	-999.99	8	-999.99	7	-999.99	-999.99	-999.99	-999.99	-999.99	5	E3	1	G3	1
MADRID	3	J1	5.5	NA	4	6	2	4.5	1	J4	J2	27	24	18	15	3	1	-999.99	-999.99	-999.99	-999.99	-999.99	-999.99	-999.99	-999.99	-999.99	15	6	2	5.5	4	7	9	3	-999.99	-999.99	-999.99	-999.99	-999.99	-999.99	-999.99	-999.99	-999.99	-999.99	5	E3	1	G6	1
TARRAGONA	2	J1	2.5	2	3.5	4	2.5	6	1	J7	J7	10	15	20	9	-999.99	-999.99	20	-999.99	3	-999.99	15	-999.99	-999.99	-999.99	-999.99	5	2	7.5	4.5	6.5	2	-999.99	6.5	2.5	-999.99	8	-999.99	6	-999.99	-999.99	-999.99	-999.99	-999.99	5	E13	1	G10	1
BARCELONA	4	J1	6	NA	5	0	4	3	1	J3	J99	10	20	25	15	-999.99	-999.99	15	-999.99	0	-999.99	15	-999.99	-999.99	-999.99	-999.99	0	4.5	6.5	4	5	1	-999.99	5	7	-999.99	10	-999.99	10	-999.99	-999.99	-999.99	-999.99	-999.99	5	E6	1	G1	1
ASTURIAS	1	J1	1	5.5	2.5	8.5	0	7.5	1	J4	J5	30	20	15	20	10	-999.99	-999.99	-999.99	-999.99	-999.99	-999.99	-999.99	-999.99	-999.99	-999.99	5	3	7.5	5.5	7.5	3.5	2.5	6.5	-999.99	-999.99	-999.99	-999.99	-999.99	-999.99	-999.99	-999.99	-999.99	-999.99	5	E6	1	G19	1
BADAJOZ	2	J1	1	4	2	7.5	0	9	1	J4	J5	28	34	10	20	5	-999.99	-999.99	-999.99	-999.99	-999.99	-999.99	-999.99	-999.99	-999.99	-999.99	3	1.5	9	5.5	7.5	1.5	2.5	6.5	-999.99	-999.99	-999.99	-999.99	-999.99	-999.99	-999.99	-999.99	-999.99	-999.99	2	E0	6	G0	1
ZARAGOZA	3	J1	3.5	2	7	9	2.5	9.5	1	J4	J5	30	23	15	22	5	-999.99	-999.99	-999.99	-999.99	-999.99	-999.99	-999.99	-999.99	-999.99	-999.99	5	4	8	4.5	6	3.5	3	5.5	-999.99	-999.99	-999.99	-999.99	-999.99	-999.99	-999.99	-999.99	-999.99	-999.99	5	E5	1	G3	1
ALICANTE	3	J4	1	1.5	4	8	0	6.5	1	J4	J4	19	16	14	21	4	-999.99	-999.99	-999.99	-999.99	-999.99	-999.99	-999.99	-999.99	-999.99	-999.99	26	3.5	7	5.5	8.5	3	1.5	6.5	-999.99	-999.99	-999.99	-999.99	-999.99	-999.99	-999.99	-999.99	-999.99	-999.99	5	E7	1	G5	1
MADRID	4	J1	5	NA	3	2	4	NA	1	J99	J3	NA	NA	NA	NA	NA	NA	-999.99	-999.99	-999.99	-999.99	-999.99	-999.99	-999.99	-999.99	-999.99	NA	7	6	4	5	1.5	1.5	4	-999.99	-999.99	-999.99	-999.99	-999.99	-999.99	-999.99	-999.99	-999.99	-999.99	5	E11	1	G1	1
GRANADA	2	J1	2	1.5	1	7	0	7	1	J4	J5	23	22	22	21	4	-999.99	-999.99	-999.99	-999.99	-999.99	-999.99	-999.99	-999.99	-999.99	-999.99	8	2	7	5.5	7.5	3.5	1.5	6	-999.99	-999.99	-999.99	-999.99	-999.99	-999.99	-999.99	-999.99	-999.99	-999.99	2	E0	1	G4	1
VALENCIA	2	J1	1.5	1	2	8	0	8.5	2	J4	J5	25	20	20	20	5	-999.99	-999.99	-999.99	-999.99	-999.99	-999.99	-999.99	-999.99	-999.99	-999.99	10	3	8	NA	7.5	3	2.5	7	-999.99	-999.99	-999.99	-999.99	-999.99	-999.99	-999.99	-999.99	-999.99	-999.99	5	E7	1	G5	1
BIZKAIA	6	J3	9	7	4	6	2	3	1	J3	J6	8	15	6	12	3	-999.99	-999.99	25	-999.99	-999.99	-999.99	15	-999.99	-999.99	-999.99	16	6	8	4	NA	2	1.5	NA	-999.99	8	-999.99	-999.99	-999.99	2	-999.99	-999.99	-999.99	-999.99	5	E4	4	G0	1
ASTURIAS	2	J1	1	1	3	9	0.5	8	1	J4	J5	20	30	10	20	2	-999.99	-999.99	-999.99	-999.99	-999.99	-999.99	-999.99	-999.99	-999.99	-999.99	NA	3	9	5.5	8.5	3	1	6.5	-999.99	-999.99	-999.99	-999.99	-999.99	-999.99	-999.99	-999.99	-999.99	-999.99	5	E5	1	G3	1
HUESCA	0	J4	0	0	0	10	0	NA	1	J4	J4	29	20	14	24	6	-999.99	-999.99	-999.99	-999.99	-999.99	-999.99	-999.99	-999.99	-999.99	-999.99	NA	2	7.5	4.5	7.5	3	3	5.5	-999.99	-999.99	-999.99	-999.99	-999.99	-999.99	-999.99	-999.99	-999.99	-999.99	5	E5	1	G3	1
ALICANTE	2	J1	2	5	1	10	0	4.5	1	J4	J4	NA	NA	NA	NA	NA	-999.99	-999.99	-999.99	-999.99	-999.99	-999.99	-999.99	-999.99	-999.99	-999.99	NA	4.5	8	5.5	6	4	2	8	-999.99	-999.99	-999.99	-999.99	-999.99	-999.99	-999.99	-999.99	-999.99	-999.99	5	E5	1	G2	1
BIZKAIA	4	J1	3	3.5	5	6	1	5.5	1	J8	J8	27	23	20	19	5.2	-999.99	-999.99	1.5	-999.99	-999.99	-999.99	1.4	-999.99	-999.99	-999.99	2.9	3.5	8	4.5	6.5	3	2.5	6	-999.99	5	-999.99	-999.99	-999.99	1.5	-999.99	-999.99	-999.99	-999.99	5	E9	1	G8	1
SANTA CRUZ DE TENERIFE	2	J1	2	NA	2	5	0	7	1	J5	J4	19	22	9	12	5	-999.99	-999.99	-999.99	-999.99	-999.99	-999.99	-999.99	-999.99	-999.99	30	3	2.5	9	5.5	7	3	1.5	7	-999.99	-999.99	-999.99	-999.99	-999.99	-999.99	-999.99	-999.99	7	-999.99	5	E3	1	G3	1
BARCELONA	3	J1	1	1	1	6.5	0	6.5	1	J4	J4	NA	NA	NA	NA	-999.99	-999.99	NA	-999.99	NA	-999.99	NA	-999.99	-999.99	-999.99	-999.99	NA	2.5	9	5.5	8	2.5	-999.99	9	NA	-999.99	8.5	-999.99	8.5	-999.99	-999.99	-999.99	-999.99	-999.99	5	E5	1	G3	1
MURCIA	1	J4	0	4.5	NA	10	0	7	1	J4	J4	NA	NA	NA	NA	NA	-999.99	-999.99	-999.99	-999.99	-999.99	-999.99	-999.99	-999.99	-999.99	-999.99	NA	3	6.5	6.5	10	4	4	6.5	-999.99	-999.99	-999.99	-999.99	-999.99	-999.99	-999.99	-999.99	-999.99	-999.99	5	E5	1	G3	1
GRANADA	2	J2	5.5	NA	3	8.5	0	6.5	1	J4	J4	10	20	20	35	5	-999.99	-999.99	-999.99	-999.99	-999.99	-999.99	-999.99	-999.99	-999.99	-999.99	10	4	8.5	6.5	8	4.5	2.5	6	-999.99	-999.99	-999.99	-999.99	-999.99	-999.99	-999.99	-999.99	-999.99	-999.99	5	E5	1	G2	1
ALICANTE	3	J1	NA	4	NA	4	3	4	1	J2	J2	22	25	25	18	5	-999.99	-999.99	-999.99	-999.99	-999.99	-999.99	-999.99	-999.99	-999.99	-999.99	5	NA	8	NA	7	3	3	6	-999.99	-999.99	-999.99	-999.99	-999.99	-999.99	-999.99	-999.99	-999.99	-999.99	NA	NA	NA	NA	NA
MADRID	3	J4	4	3.5	5.5	7	1	7	1	J4	J5	23	20	18	21	5	1	-999.99	-999.99	-999.99	-999.99	-999.99	-999.99	-999.99	-999.99	-999.99	12	3	7.5	4.5	6	3.5	3	6.5	-999.99	-999.99	-999.99	-999.99	-999.99	-999.99	-999.99	-999.99	-999.99	-999.99	1	E00	2	G00	1
CIUDAD REAL	7	J1	6.5	0.5	1.5	4	9	2	1	J1	J1	35	23	17	8	1	-999.99	-999.99	-999.99	-999.99	-999.99	-999.99	-999.99	-999.99	-999.99	-999.99	3	5.5	4.5	3.5	4	2	1.5	4	-999.99	-999.99	-999.99	-999.99	-999.99	-999.99	-999.99	-999.99	-999.99	-999.99	5	E1	2	G0	1
VALENCIA	6	J1	3.5	NA	6	7.5	1.5	7	1	J4	J4	23	22	17	18	5	-999.99	-999.99	-999.99	-999.99	-999.99	-999.99	-999.99	-999.99	-999.99	-999.99	15	2.5	8	4.5	8	3	3	7	-999.99	-999.99	-999.99	-999.99	-999.99	-999.99	-999.99	-999.99	-999.99	-999.99	5	E2	1	G2	1
MADRID	2	J1	1.5	2.5	2	6.5	1	7.5	1	J4	J5	23	15	10	20	5	1	-999.99	-999.99	-999.99	-999.99	-999.99	-999.99	-999.99	-999.99	-999.99	2	1	8.5	6	8	3	2	7.5	-999.99	-999.99	-999.99	-999.99	-999.99	-999.99	-999.99	-999.99	-999.99	-999.99	5	E5	1	G3	1
MADRID	3	J1	2	3	4	5	0	4	1	J4	J2	33	18	20	18	3	1	-999.99	-999.99	-999.99	-999.99	-999.99	-999.99	-999.99	-999.99	-999.99	NA	2.5	8.5	4.5	6.5	3.5	2	5.5	-999.99	-999.99	-999.99	-999.99	-999.99	-999.99	-999.99	-999.99	-999.99	-999.99	5	E2	1	G2	1
MADRID	0	J1	4	2	3	8	0	9	1	J4	J5	23	19	20	21	5	1	-999.99	-999.99	-999.99	-999.99	-999.99	-999.99	-999.99	-999.99	-999.99	1	2.5	8	4.5	6	3	2	5.5	-999.99	-999.99	-999.99	-999.99	-999.99	-999.99	-999.99	-999.99	-999.99	-999.99	5	E3	1	G3	1
MADRID	1	J4	0	NA	1	7	0	7	1	J4	J4	5	6	2	70	15	1	-999.99	-999.99	-999.99	-999.99	-999.99	-999.99	-999.99	-999.99	-999.99	1	2	10	7	8.5	3	1.5	6.5	-999.99	-999.99	-999.99	-999.99	-999.99	-999.99	-999.99	-999.99	-999.99	-999.99	2	E0	1	G3	1
BARCELONA	1	J4	0.5	0.5	0.5	4	0	6	1	J4	J99	7	15	17	16	-999.99	-999.99	17	-999.99	2	-999.99	18	-999.99	-999.99	-999.99	-999.99	8	0	10	6	7.5	3.5	-999.99	9	4.5	-999.99	10	-999.99	5	-999.99	-999.99	-999.99	-999.99	-999.99	NA	NA	1	G11	1
PONTEVEDRA	2	J1	0	2	0	10	1	4.5	1	J4	J4	35	15	10	20	-999.99	-999.99	-999.99	-999.99	-999.99	-999.99	-999.99	-999.99	15	-999.99	-999.99	5	3	8	6	8	4	-999.99	7	-999.99	-999.99	-999.99	-999.99	-999.99	-999.99	4	-999.99	-999.99	-999.99	5	E5	1	G2	1
MADRID	3	J1	1	0	3	7	1	7	1	J4	J5	25	20	20	20	5	3	-999.99	-999.99	-999.99	-999.99	-999.99	-999.99	-999.99	-999.99	-999.99	7	1.5	9	4	9.5	2	2	7	-999.99	-999.99	-999.99	-999.99	-999.99	-999.99	-999.99	-999.99	-999.99	-999.99	5	E5	1	G3	1
SEVILLA	2	J4	0	2	1	8.5	0	8	1	J4	J5	15	40	20	20	5	-999.99	-999.99	-999.99	-999.99	-999.99	-999.99	-999.99	-999.99	-999.99	-999.99	0	2	9	5.5	10	2	1	8	-999.99	-999.99	-999.99	-999.99	-999.99	-999.99	-999.99	-999.99	-999.99	-999.99	5	E5	1	G3	1
ZAMORA	2	J1	0.5	1.5	0.5	7.5	0	6	1	J4	J5	23	20	9	18	6	-999.99	-999.99	-999.99	-999.99	-999.99	-999.99	-999.99	-999.99	-999.99	-999.99	NA	2	7.5	5.5	8	2	2	5.5	-999.99	-999.99	-999.99	-999.99	-999.99	-999.99	-999.99	-999.99	-999.99	-999.99	5	E2	1	G3	1
ALICANTE	2	J1	3.5	2.5	2.5	6.5	1	9	1	J5	J4	25	21	17	20	5	-999.99	-999.99	-999.99	-999.99	-999.99	-999.99	-999.99	-999.99	-999.99	-999.99	12	2	8.5	6	8	4	2.5	7.5	-999.99	-999.99	-999.99	-999.99	-999.99	-999.99	-999.99	-999.99	-999.99	-999.99	5	E3	2	G00	1
MADRID	0	J1	5	3	1	6	0	8	1	J4	J4	28	19	15	18	3	17	-999.99	-999.99	-999.99	-999.99	-999.99	-999.99	-999.99	-999.99	-999.99	0	2.5	10	6	6.5	3.5	3.5	5	-999.99	-999.99	-999.99	-999.99	-999.99	-999.99	-999.99	-999.99	-999.99	-999.99	5	E21	1	G6	1
JAEN	3	J1	3	5	3	8	0	7	1	J4	J5	27	21	21	17	4	-999.99	-999.99	-999.99	-999.99	-999.99	-999.99	-999.99	-999.99	-999.99	-999.99	4	7.5	0	3	1	7	8.5	3	-999.99	-999.99	-999.99	-999.99	-999.99	-999.99	-999.99	-999.99	-999.99	-999.99	5	E5	1	G3	1
VALENCIA	4	J1	5	7.5	4	6.5	2	8	1	J6	J4	35	20	15	30	0	-999.99	-999.99	-999.99	-999.99	-999.99	-999.99	-999.99	-999.99	-999.99	-999.99	0	3.5	8	4.5	7.5	3	2.5	4.5	-999.99	-999.99	-999.99	-999.99	-999.99	-999.99	-999.99	-999.99	-999.99	-999.99	5	E4	2	G00	1
MURCIA	2	J1	5	1	3	6.5	2	5.5	1	J4	J3	45	20	18	13	3	-999.99	-999.99	-999.99	-999.99	-999.99	-999.99	-999.99	-999.99	-999.99	-999.99	1	4.5	7.5	5.5	6.5	4	2	8	-999.99	-999.99	-999.99	-999.99	-999.99	-999.99	-999.99	-999.99	-999.99	-999.99	5	E5	1	G4	1
LUGO	2	J1	2	2.5	2	8	0	8	1	J4	J4	40	25	10	15	-999.99	-999.99	-999.99	-999.99	-999.99	-999.99	-999.99	-999.99	5	-999.99	-999.99	5	1.5	8	4.5	6	2	-999.99	5	-999.99	-999.99	-999.99	-999.99	-999.99	-999.99	2.5	-999.99	-999.99	-999.99	5	E16	1	G3	1
CANTABRIA	3	J1	6	3	5	5.5	2	4.5	1	NA	J2	38	21	19	16	2	-999.99	-999.99	-999.99	-999.99	-999.99	-999.99	-999.99	-999.99	-999.99	-999.99	3	3	8	4.5	6.5	3	1.5	5.5	-999.99	-999.99	-999.99	-999.99	-999.99	-999.99	-999.99	-999.99	-999.99	-999.99	5	E2	1	G2	1
MADRID	0	J1	0	0	0	10	0	10	1	J4	J5	32	16	21	27	3	1	-999.99	-999.99	-999.99	-999.99	-999.99	-999.99	-999.99	-999.99	-999.99	0	2	9	7	8	4.5	3	8	-999.99	-999.99	-999.99	-999.99	-999.99	-999.99	-999.99	-999.99	-999.99	-999.99	5	E5	2	G00	1
ASTURIAS	2	J1	2.5	NA	2	8	1	8	1	J4	J5	25	20	10	20	5	-999.99	-999.99	-999.99	-999.99	-999.99	-999.99	-999.99	-999.99	-999.99	-999.99	NA	1.5	8	NA	8.5	3	1.5	8.5	-999.99	-999.99	-999.99	-999.99	-999.99	-999.99	-999.99	-999.99	-999.99	-999.99	5	E5	1	G3	1
BARCELONA	2	J1	0	0	0	5.5	0	5.5	1	J7	J7	9	16	18	13	-999.99	-999.99	18.5	-999.99	0.5	-999.99	13	-999.99	-999.99	-999.99	-999.99	NA	1.5	9.5	6	8	3.5	-999.99	9.5	3.5	-999.99	9.5	-999.99	7	-999.99	-999.99	-999.99	-999.99	-999.99	5	E13	1	G10	1
BARCELONA	0	J1	0	0	0	0	0	0	1	J7	J11	21	18	17	15	-999.99	-999.99	3	-999.99	0	-999.99	2	-999.99	-999.99	-999.99	-999.99	24	NA	10	4.5	10	2	-999.99	10	2.5	-999.99	10	-999.99	NA	-999.99	-999.99	-999.99	-999.99	-999.99	5	E13	1	G12	1
PALENCIA	2	J1	0	0	0	5	0	7.5	1	J5	J4	22	20	18	18	6	-999.99	-999.99	-999.99	-999.99	-999.99	-999.99	-999.99	-999.99	-999.99	-999.99	16	2	8.5	6.5	7.5	4	1.5	9	-999.99	-999.99	-999.99	-999.99	-999.99	-999.99	-999.99	-999.99	-999.99	-999.99	5	E21	1	G3	1
BIZKAIA	3	J3	1.5	3	4	6	0	8	2	J4	J5	5	25	7	5	3	-999.99	-999.99	35	-999.99	-999.99	-999.99	20	-999.99	-999.99	-999.99	0	2	9.5	5.5	7.5	3	2.5	6	-999.99	6.5	-999.99	-999.99	-999.99	3	-999.99	-999.99	-999.99	-999.99	5	E8	2	G00	2
MADRID	8	J1	8	2.5	1.5	1.5	9	1.5	1	J1	J3	26	15	22	17	2	1	-999.99	-999.99	-999.99	-999.99	-999.99	-999.99	-999.99	-999.99	-999.99	5	8	7.5	3	6.5	1	0	6	-999.99	-999.99	-999.99	-999.99	-999.99	-999.99	-999.99	-999.99	-999.99	-999.99	5	E1	1	G1	1
ALAVA	2	J1	2	3	3.5	7	1	7.5	1	J12	J8	20	15	0	20	0	-999.99	-999.99	25	-999.99	-999.99	-999.99	20	-999.99	-999.99	-999.99	0	3	8	5.5	9	4	3.5	9	-999.99	5.5	-999.99	-999.99	-999.99	3	-999.99	-999.99	-999.99	-999.99	5	E8	1	G7	1
SEVILLA	2	J1	2.5	0	3	9.5	0	9.5	1	J4	J5	20	45	10	20	5	-999.99	-999.99	-999.99	-999.99	-999.99	-999.99	-999.99	-999.99	-999.99	-999.99	0	0	9	8	9	3	2.5	8.5	-999.99	-999.99	-999.99	-999.99	-999.99	-999.99	-999.99	-999.99	-999.99	-999.99	5	E3	1	G3	1
ASTURIAS	NA	J1	8	2.5	4	7	3	8	1	J3	J3	20	30	20	20	10	-999.99	-999.99	-999.99	-999.99	-999.99	-999.99	-999.99	-999.99	-999.99	-999.99	0	4	7	4.5	5	3	2.5	6.5	-999.99	-999.99	-999.99	-999.99	-999.99	-999.99	-999.99	-999.99	-999.99	-999.99	4	E0	2	G00	1
CIUDAD REAL	1	J1	0	1	6	8	0	8	1	J5	J4	33	35	12	15	3	-999.99	-999.99	-999.99	-999.99	-999.99	-999.99	-999.99	-999.99	-999.99	-999.99	2	0.5	8.5	4	8.5	3	1.5	7.5	-999.99	-999.99	-999.99	-999.99	-999.99	-999.99	-999.99	-999.99	-999.99	-999.99	5	E3	2	G00	1
MALAGA	6	J1	7	4	4	4	5	0.5	1	J3	J1	35	30	20	10	5	-999.99	-999.99	-999.99	-999.99	-999.99	-999.99	-999.99	-999.99	-999.99	-999.99	0	5	7	3.5	5	1	0	5.5	-999.99	-999.99	-999.99	-999.99	-999.99	-999.99	-999.99	-999.99	-999.99	-999.99	5	E21	1	G19	1
TOLEDO	6	J1	7	2.5	5.5	8	2.5	7.5	1	J4	J2	30	30	20	15	5	-999.99	-999.99	-999.99	-999.99	-999.99	-999.99	-999.99	-999.99	-999.99	-999.99	0	4	7	4	6.5	3	2.5	6.5	-999.99	-999.99	-999.99	-999.99	-999.99	-999.99	-999.99	-999.99	-999.99	-999.99	1	E00	2	G00	2
CORUNA, A	3	J4	1.5	1.5	2.5	8	0	7	1	J4	J4	30	15	10	40	-999.99	-999.99	-999.99	-999.99	-999.99	-999.99	-999.99	-999.99	3	-999.99	-999.99	2	2	8	4	8.5	2	-999.99	6.5	-999.99	-999.99	-999.99	-999.99	-999.99	-999.99	1.5	-999.99	-999.99	-999.99	5	E5	1	G3	1
SEVILLA	2	J4	0	4.5	2	10	0	7	1	J4	J4	10	20	10	50	10	-999.99	-999.99	-999.99	-999.99	-999.99	-999.99	-999.99	-999.99	-999.99	-999.99	0	3	10	4	7.5	3	2	4	-999.99	-999.99	-999.99	-999.99	-999.99	-999.99	-999.99	-999.99	-999.99	-999.99	5	E5	1	G19	1
MADRID	5	J1	7.5	5	5	4.5	1	6.5	1	J3	J99	30	25	20	10	3.5	0.5	-999.99	-999.99	-999.99	-999.99	-999.99	-999.99	-999.99	-999.99	-999.99	11	5	7.5	4.5	5.5	4	2	5.5	-999.99	-999.99	-999.99	-999.99	-999.99	-999.99	-999.99	-999.99	-999.99	-999.99	2	E0	2	G00	1
CORUNA, A	3	J4	0	1	3.5	8	0	8.5	1	J4	J99	35	20	5	30	-999.99	-999.99	-999.99	-999.99	-999.99	-999.99	-999.99	-999.99	10	-999.99	-999.99	0	2	9.5	6	10	2	-999.99	8	-999.99	-999.99	-999.99	-999.99	-999.99	-999.99	5.5	-999.99	-999.99	-999.99	5	E5	1	G2	1
TARRAGONA	1	J1	0.5	1	1	3	0	9	1	J7	J4	10	15	15	6	-999.99	-999.99	28	-999.99	2	-999.99	18	-999.99	-999.99	-999.99	-999.99	6	1	8.5	7.5	8.5	3	-999.99	8.5	4	-999.99	8.5	-999.99	8.5	-999.99	-999.99	-999.99	-999.99	-999.99	NA	NA	1	G10	1
CASTELLON	1	J1	2	3	0	7	0	4	1	J4	J10	25	18	22	19	10	-999.99	-999.99	-999.99	-999.99	-999.99	-999.99	-999.99	-999.99	-999.99	-999.99	16	3	9	4.5	7	2	2	7	-999.99	-999.99	-999.99	-999.99	-999.99	-999.99	-999.99	-999.99	-999.99	-999.99	5	E7	1	G5	1
MADRID	3	J1	4.5	2	5.5	7	1	7.5	1	J4	J4	24	22	18	15	4	1	-999.99	-999.99	-999.99	-999.99	-999.99	-999.99	-999.99	-999.99	-999.99	NA	3.5	8	6	8.5	4	2.5	8	-999.99	-999.99	-999.99	-999.99	-999.99	-999.99	-999.99	-999.99	-999.99	-999.99	5	E5	1	G3	1
PONTEVEDRA	4	J1	3.5	NA	3.5	7	3.5	4.5	1	J4	J99	30	20	15	15	-999.99	-999.99	-999.99	-999.99	-999.99	-999.99	-999.99	-999.99	8	-999.99	-999.99	12	4.5	7	5	6	3	-999.99	5.5	-999.99	-999.99	-999.99	-999.99	-999.99	-999.99	2	-999.99	-999.99	-999.99	5	E21	1	G15	1
MADRID	4	J1	1	NA	0.5	3	0	3	1	J99	J10	26	22	16	10	3	0	-999.99	-999.99	-999.99	-999.99	-999.99	-999.99	-999.99	-999.99	-999.99	2	NA	10	8.5	10	6	5	9.5	-999.99	-999.99	-999.99	-999.99	-999.99	-999.99	-999.99	-999.99	-999.99	-999.99	5	E5	1	G19	1
VALENCIA	6	J1	7.5	4.5	4	2.5	8	2	1	J1	J3	30	18	22	15	8	-999.99	-999.99	-999.99	-999.99	-999.99	-999.99	-999.99	-999.99	-999.99	-999.99	7	7	7	4	5.5	2.5	1.5	NA	-999.99	-999.99	-999.99	-999.99	-999.99	-999.99	-999.99	-999.99	-999.99	-999.99	5	E1	1	G1	1
MADRID	7	J1	6	4	6	7	3	8	1	J4	J2	30	25	20	15	5	2	-999.99	-999.99	-999.99	-999.99	-999.99	-999.99	-999.99	-999.99	-999.99	3	3.5	8	4	6	3	2	5.5	-999.99	-999.99	-999.99	-999.99	-999.99	-999.99	-999.99	-999.99	-999.99	-999.99	5	E5	1	G6	1
MADRID	3	J2	4	NA	NA	7.5	2	8	1	J4	J5	NA	NA	NA	NA	NA	NA	-999.99	-999.99	-999.99	-999.99	-999.99	-999.99	-999.99	-999.99	-999.99	NA	3.5	6.5	4	8	3	2.5	NA	-999.99	-999.99	-999.99	-999.99	-999.99	-999.99	-999.99	-999.99	-999.99	-999.99	5	E7	1	G2	1
MADRID	1	J1	1	5	4	7.5	1	8.5	2	J5	J4	20	18	15	20	10	1	-999.99	-999.99	-999.99	-999.99	-999.99	-999.99	-999.99	-999.99	-999.99	5	1	9.5	4.5	9	2.5	1.5	6.5	-999.99	-999.99	-999.99	-999.99	-999.99	-999.99	-999.99	-999.99	-999.99	-999.99	5	E5	2	G00	1
MADRID	1	J1	0	0	1	6.5	0	9.5	1	J5	J5	22	21	21	20	10	2	-999.99	-999.99	-999.99	-999.99	-999.99	-999.99	-999.99	-999.99	-999.99	4	0.5	9	6	9	4.5	3	8.5	-999.99	-999.99	-999.99	-999.99	-999.99	-999.99	-999.99	-999.99	-999.99	-999.99	5	E3	1	G3	1
HUELVA	3	J2	4	NA	9	9	0	9	1	J2	J4	20	60	35	15	5	-999.99	-999.99	-999.99	-999.99	-999.99	-999.99	-999.99	-999.99	-999.99	-999.99	3	2.5	8.5	3.5	7.5	1.5	2.5	7.5	-999.99	-999.99	-999.99	-999.99	-999.99	-999.99	-999.99	-999.99	-999.99	-999.99	5	E2	1	G2	1
MADRID	3	J1	8	NA	5.5	3.5	0	8	1	J3	J6	30	25	30	15	0	0	-999.99	-999.99	-999.99	-999.99	-999.99	-999.99	-999.99	-999.99	-999.99	0	6	9	8	7	4	2	6	-999.99	-999.99	-999.99	-999.99	-999.99	-999.99	-999.99	-999.99	-999.99	-999.99	5	E2	1	G19	1
VALLADOLID	3	J1	3	4.5	NA	8	2	6.5	1	J4	J4	30	20	15	15	7	-999.99	-999.99	-999.99	-999.99	-999.99	-999.99	-999.99	-999.99	-999.99	-999.99	NA	3.5	7.5	5.5	7	3	2.5	6	-999.99	-999.99	-999.99	-999.99	-999.99	-999.99	-999.99	-999.99	-999.99	-999.99	3	E0	6	G0	1
ALICANTE	2	J1	3	6	2	8	0	5	1	J4	J10	30	30	15	20	3	-999.99	-999.99	-999.99	-999.99	-999.99	-999.99	-999.99	-999.99	-999.99	-999.99	2	2	9	4.5	8	2	2	6.5	-999.99	-999.99	-999.99	-999.99	-999.99	-999.99	-999.99	-999.99	-999.99	-999.99	4	E0	1	G4	1
ALICANTE	6	J1	5	5	3	3	4.5	5	1	J4	J2	25	20	25	25	3	-999.99	-999.99	-999.99	-999.99	-999.99	-999.99	-999.99	-999.99	-999.99	-999.99	2	4.5	7.5	2.5	5.5	1	1	5.5	-999.99	-999.99	-999.99	-999.99	-999.99	-999.99	-999.99	-999.99	-999.99	-999.99	5	E5	1	G5	1
MADRID	4	J1	7	NA	5	7.5	5	8	1	J4	J5	30	25	20	20	5	0	-999.99	-999.99	-999.99	-999.99	-999.99	-999.99	-999.99	-999.99	-999.99	0	3.5	8	6	6	3.5	3.5	NA	-999.99	-999.99	-999.99	-999.99	-999.99	-999.99	-999.99	-999.99	-999.99	-999.99	5	E3	1	G3	1
CASTELLON	1	J3	4	6	1	10	1	8	1	J4	J4	NA	NA	NA	NA	NA	-999.99	-999.99	-999.99	-999.99	-999.99	-999.99	-999.99	-999.99	-999.99	-999.99	NA	1.5	1	4	1	8	7.5	2.5	-999.99	-999.99	-999.99	-999.99	-999.99	-999.99	-999.99	-999.99	-999.99	-999.99	5	E5	1	G3	1
MURCIA	2	J1	3	2	1	8	1	7	1	J4	J5	35	20	25	10	5	-999.99	-999.99	-999.99	-999.99	-999.99	-999.99	-999.99	-999.99	-999.99	-999.99	5	2	9	5.5	8.5	3	2	7	-999.99	-999.99	-999.99	-999.99	-999.99	-999.99	-999.99	-999.99	-999.99	-999.99	4	E0	1	G2	1
MADRID	6	J1	6	3	4.5	4	5.5	5	1	J3	J2	30	19	20	14	5	0.3	-999.99	-999.99	-999.99	-999.99	-999.99	-999.99	-999.99	-999.99	-999.99	11.7	5.5	7	4	4.5	3	2.5	5	-999.99	-999.99	-999.99	-999.99	-999.99	-999.99	-999.99	-999.99	-999.99	-999.99	5	E6	1	G2	1
MADRID	6	J1	4	4	4	5.5	2.5	6.5	1	J5	J2	25	25	20	18	10	0	-999.99	-999.99	-999.99	-999.99	-999.99	-999.99	-999.99	-999.99	-999.99	2	3	8	NA	7	4	3.5	8	-999.99	-999.99	-999.99	-999.99	-999.99	-999.99	-999.99	-999.99	-999.99	-999.99	2	E0	1	G2	4
CADIZ	2	J1	0	2.5	5	10	0	7	1	J4	J5	25	23	18	20	5	-999.99	-999.99	-999.99	-999.99	-999.99	-999.99	-999.99	-999.99	-999.99	-999.99	NA	3.5	8	5.5	8	3.5	2.5	8	-999.99	-999.99	-999.99	-999.99	-999.99	-999.99	-999.99	-999.99	-999.99	-999.99	5	E3	1	G3	1
CADIZ	3	J1	3.5	NA	3.5	8	2	8	1	J4	J4	20	15	17	18	5	-999.99	-999.99	-999.99	-999.99	-999.99	-999.99	-999.99	-999.99	-999.99	-999.99	1	2	7	4.5	6.5	3	2.5	5.5	-999.99	-999.99	-999.99	-999.99	-999.99	-999.99	-999.99	-999.99	-999.99	-999.99	5	E21	1	G3	1
MADRID	3	J1	3	4.5	3	9	0	5.5	1	J4	J4	30	26	16	20	3	1	-999.99	-999.99	-999.99	-999.99	-999.99	-999.99	-999.99	-999.99	-999.99	4	3	8	4.5	6	3.5	2.5	5	-999.99	-999.99	-999.99	-999.99	-999.99	-999.99	-999.99	-999.99	-999.99	-999.99	5	E5	3	G0	1
GIRONA	7	J1	8	4	5.5	2	6.5	1.5	1	J3	J3	9	13	18	10	-999.99	-999.99	25	-999.99	1	-999.99	21	-999.99	-999.99	-999.99	-999.99	NA	6	7.5	4	5.5	2	-999.99	4.5	3	-999.99	7	-999.99	6	-999.99	-999.99	-999.99	-999.99	-999.99	5	E21	1	G1	6
VALLADOLID	2	J1	3	NA	4	7.5	1	8.5	1	J4	J5	24	21	18	21	14	-999.99	-999.99	-999.99	-999.99	-999.99	-999.99	-999.99	-999.99	-999.99	-999.99	2	2	8.5	NA	9.5	3	1	6	-999.99	-999.99	-999.99	-999.99	-999.99	-999.99	-999.99	-999.99	-999.99	-999.99	2	E0	1	G3	1
BADAJOZ	2	J1	2	2.5	2	5	0	9	1	J4	J5	28	35	11	18	3	-999.99	-999.99	-999.99	-999.99	-999.99	-999.99	-999.99	-999.99	-999.99	-999.99	5	1	9	6	9.5	4	2	9	-999.99	-999.99	-999.99	-999.99	-999.99	-999.99	-999.99	-999.99	-999.99	-999.99	5	E5	1	G2	1
VALENCIA	3	J1	2.5	1.5	1.5	5.5	1	6.5	1	J4	J5	25	23	22	19	8	-999.99	-999.99	-999.99	-999.99	-999.99	-999.99	-999.99	-999.99	-999.99	-999.99	3	1.5	8.5	6	8	3	2	7.5	-999.99	-999.99	-999.99	-999.99	-999.99	-999.99	-999.99	-999.99	-999.99	-999.99	5	E7	1	G5	1
ASTURIAS	3	J1	0	5.5	5	7.5	1	9	1	J5	J2	30	22	10	20	12	-999.99	-999.99	-999.99	-999.99	-999.99	-999.99	-999.99	-999.99	-999.99	-999.99	6	3.5	9	6	10	3.5	2	8.5	-999.99	-999.99	-999.99	-999.99	-999.99	-999.99	-999.99	-999.99	-999.99	-999.99	5	E5	1	G2	1
MADRID	4	J1	0	3	NA	9	0	9	1	J4	J5	26	24	19	19	4	1	-999.99	-999.99	-999.99	-999.99	-999.99	-999.99	-999.99	-999.99	-999.99	7	2.5	7	NA	9	3	1	6	-999.99	-999.99	-999.99	-999.99	-999.99	-999.99	-999.99	-999.99	-999.99	-999.99	5	E5	1	G19	1
CACERES	0	J1	0	2	1	3.5	1	6.5	2	J5	J99	22	17	11	15	8	-999.99	-999.99	-999.99	-999.99	-999.99	-999.99	-999.99	-999.99	-999.99	-999.99	35	2	7.5	6	9.5	5	4	9	-999.99	-999.99	-999.99	-999.99	-999.99	-999.99	-999.99	-999.99	-999.99	-999.99	5	E3	6	G0	1
PONTEVEDRA	3	J1	1	1.5	3.5	4.5	0	5.5	1	J4	J4	20	22	25	15	-999.99	-999.99	-999.99	-999.99	-999.99	-999.99	-999.99	-999.99	3	-999.99	-999.99	15	2	8.5	4	8	2	-999.99	6.5	-999.99	-999.99	-999.99	-999.99	-999.99	-999.99	3.5	-999.99	-999.99	-999.99	5	E21	2	G00	2
GRANADA	1	J1	2.5	2	0	9	0	9.5	1	J4	J5	NA	NA	NA	NA	NA	-999.99	-999.99	-999.99	-999.99	-999.99	-999.99	-999.99	-999.99	-999.99	-999.99	NA	1	10	6	9	2.5	1	7	-999.99	-999.99	-999.99	-999.99	-999.99	-999.99	-999.99	-999.99	-999.99	-999.99	5	E3	1	G3	1
ALMERIA	6	J1	7	NA	2	1	1	2	1	J3	J99	35	20	20	10	10	-999.99	-999.99	-999.99	-999.99	-999.99	-999.99	-999.99	-999.99	-999.99	-999.99	5	3	8.5	4	5	2	1	8	-999.99	-999.99	-999.99	-999.99	-999.99	-999.99	-999.99	-999.99	-999.99	-999.99	5	E21	5	G0	1
MELILLA	3	J1	4	2.5	6	3	0.5	4.5	1	J2	J5	45	30	10	5	2	-999.99	-999.99	-999.99	-999.99	-999.99	-999.99	-999.99	-999.99	-999.99	-999.99	1	3.5	8.5	4.5	8.5	1.5	2	2.5	-999.99	-999.99	-999.99	-999.99	-999.99	-999.99	-999.99	-999.99	-999.99	-999.99	5	E2	1	G2	1
AVILA	1	J1	0	2	0.5	7	0	9	1	J5	J4	30	20	24	19	6	-999.99	-999.99	-999.99	-999.99	-999.99	-999.99	-999.99	-999.99	-999.99	-999.99	1	2	9	6.5	10	4	3	8	-999.99	-999.99	-999.99	-999.99	-999.99	-999.99	-999.99	-999.99	-999.99	-999.99	5	E3	1	G3	1
HUELVA	2	J1	0	4	3	9	0	7.5	1	J4	J5	24	21	19	19	5	-999.99	-999.99	-999.99	-999.99	-999.99	-999.99	-999.99	-999.99	-999.99	-999.99	11	1	8.5	6	9.5	NA	1.5	5.5	-999.99	-999.99	-999.99	-999.99	-999.99	-999.99	-999.99	-999.99	-999.99	-999.99	5	E21	1	G3	1
VALENCIA	2	J1	1	NA	2	7	0	8	1	J4	J4	20	18	25	25	8	-999.99	-999.99	-999.99	-999.99	-999.99	-999.99	-999.99	-999.99	-999.99	-999.99	4	3	9	6.5	9	3	2	8	-999.99	-999.99	-999.99	-999.99	-999.99	-999.99	-999.99	-999.99	-999.99	-999.99	5	E7	1	G5	1
MADRID	3	J1	3	2.5	4.5	4	3	7.5	1	J5	J2	30	25	19	15	5	1	-999.99	-999.99	-999.99	-999.99	-999.99	-999.99	-999.99	-999.99	-999.99	5	3	7	4.5	7	4	3.5	6	-999.99	-999.99	-999.99	-999.99	-999.99	-999.99	-999.99	-999.99	-999.99	-999.99	5	E7	1	G6	1
MADRID	4	J1	5.5	5.5	6	6	1.5	8	1	J4	J5	30	25	16	15	6	1	-999.99	-999.99	-999.99	-999.99	-999.99	-999.99	-999.99	-999.99	-999.99	17	4	10	4	8	3	3	8	-999.99	-999.99	-999.99	-999.99	-999.99	-999.99	-999.99	-999.99	-999.99	-999.99	5	E7	1	G2	1
MADRID	3	J1	4.5	NA	4.5	8	0	8	1	J5	J4	30	20	20	15	10	2	-999.99	-999.99	-999.99	-999.99	-999.99	-999.99	-999.99	-999.99	-999.99	3	3.5	8.5	6.5	9	2.5	2.5	5	-999.99	-999.99	-999.99	-999.99	-999.99	-999.99	-999.99	-999.99	-999.99	-999.99	5	E5	1	G6	1
ZAMORA	1	J4	0.5	5	2	9	0	7.5	1	J4	J5	25	18	10	22	4	-999.99	-999.99	-999.99	-999.99	-999.99	-999.99	-999.99	-999.99	-999.99	-999.99	5	5	10	7.5	10	4	3	8.5	-999.99	-999.99	-999.99	-999.99	-999.99	-999.99	-999.99	-999.99	-999.99	-999.99	5	E5	1	G19	1
BARCELONA	6	J1	4.5	3	3	4	1	4.5	1	J3	J6	24	20	21	15	-999.99	-999.99	5	-999.99	1	-999.99	4	-999.99	-999.99	-999.99	-999.99	10	5	7	4	5	3	-999.99	5	4	-999.99	6	-999.99	6	-999.99	-999.99	-999.99	-999.99	-999.99	5	E6	1	G19	1
MALAGA	4	J1	2.5	3	3	5	1	6.5	1	J4	J5	30	20	20	15	5	-999.99	-999.99	-999.99	-999.99	-999.99	-999.99	-999.99	-999.99	-999.99	-999.99	10	2.5	8	6	7.5	2	2.5	7.5	-999.99	-999.99	-999.99	-999.99	-999.99	-999.99	-999.99	-999.99	-999.99	-999.99	5	E5	2	G00	1
MALAGA	1	J1	5.5	NA	5.5	1	1	3	1	J3	J2	25	22	20	17	7	-999.99	-999.99	-999.99	-999.99	-999.99	-999.99	-999.99	-999.99	-999.99	-999.99	9	6	8.5	4.5	7	1	1	7.5	-999.99	-999.99	-999.99	-999.99	-999.99	-999.99	-999.99	-999.99	-999.99	-999.99	2	E0	4	G0	4
CADIZ	3	J1	3	3	3	8	2	8.5	1	J4	J5	20	25	17	18	10	-999.99	-999.99	-999.99	-999.99	-999.99	-999.99	-999.99	-999.99	-999.99	-999.99	10	3	8	6	8	2.5	2	7.5	-999.99	-999.99	-999.99	-999.99	-999.99	-999.99	-999.99	-999.99	-999.99	-999.99	5	E21	1	G3	1
VALLADOLID	3	J1	4	2.5	6	4.5	1.5	5.5	1	J2	J4	35	25	18	12	5	-999.99	-999.99	-999.99	-999.99	-999.99	-999.99	-999.99	-999.99	-999.99	-999.99	5	3.5	8	4.5	6	2	2	5.5	-999.99	-999.99	-999.99	-999.99	-999.99	-999.99	-999.99	-999.99	-999.99	-999.99	5	E2	1	G2	1
SEVILLA	0	J4	1	5.5	5	10	0	8	1	J4	J4	25	35	12	20	7	-999.99	-999.99	-999.99	-999.99	-999.99	-999.99	-999.99	-999.99	-999.99	-999.99	1	0	9	6	10	2	2.5	6	-999.99	-999.99	-999.99	-999.99	-999.99	-999.99	-999.99	-999.99	-999.99	-999.99	2	E0	2	G00	1
VALENCIA	2	J4	0	NA	5	6.5	0	8.5	1	J4	J5	20	20	15	30	5	-999.99	-999.99	-999.99	-999.99	-999.99	-999.99	-999.99	-999.99	-999.99	-999.99	10	3	7.5	4.5	8.5	3	3	5.5	-999.99	-999.99	-999.99	-999.99	-999.99	-999.99	-999.99	-999.99	-999.99	-999.99	2	E0	1	G5	1
TARRAGONA	1	J1	0	0	0	1	0	6.5	3	J0	J0	10	15	16	14	-999.99	-999.99	16	-999.99	2	-999.99	12	-999.99	-999.99	-999.99	-999.99	NA	1	9.5	8	10	6.5	-999.99	10	6	-999.99	10	-999.99	9	-999.99	-999.99	-999.99	-999.99	-999.99	4	E0	6	G0	1
MADRID	3	J1	2.5	1	2	4	0	6.5	1	J5	J4	27	19	20	17	6	2	-999.99	-999.99	-999.99	-999.99	-999.99	-999.99	-999.99	-999.99	-999.99	2	3.5	9	4.5	7.5	3.5	3	8.5	-999.99	-999.99	-999.99	-999.99	-999.99	-999.99	-999.99	-999.99	-999.99	-999.99	2	E0	1	G3	1
ALMERIA	1	J1	1	0	2	5	0	7	1	J5	J5	25	27	15	20	8	-999.99	-999.99	-999.99	-999.99	-999.99	-999.99	-999.99	-999.99	-999.99	-999.99	5	2	8	6	8	4	2	8	-999.99	-999.99	-999.99	-999.99	-999.99	-999.99	-999.99	-999.99	-999.99	-999.99	4	E0	6	G0	1
MALAGA	3	J1	2.5	NA	2.5	6	0	10	1	J5	J4	25	20	25	15	5	-999.99	-999.99	-999.99	-999.99	-999.99	-999.99	-999.99	-999.99	-999.99	-999.99	10	1	9	7	8.5	2.5	1	6	-999.99	-999.99	-999.99	-999.99	-999.99	-999.99	-999.99	-999.99	-999.99	-999.99	5	E3	1	G3	1
CORUNA, A	2	J1	1.5	0	3.5	8.5	0	9.5	1	J4	J13	25	20	17	25	-999.99	-999.99	-999.99	-999.99	-999.99	-999.99	-999.99	-999.99	10	-999.99	-999.99	3	1	8.5	6	8.5	2	-999.99	7	-999.99	-999.99	-999.99	-999.99	-999.99	-999.99	2	-999.99	-999.99	-999.99	1	E00	2	G00	2
SALAMANCA	2	J1	5.5	NA	3	4	0	6	1	J2	J5	35	25	18	15	5	-999.99	-999.99	-999.99	-999.99	-999.99	-999.99	-999.99	-999.99	-999.99	-999.99	2	3	6.5	4.5	6	3	2	5.5	-999.99	-999.99	-999.99	-999.99	-999.99	-999.99	-999.99	-999.99	-999.99	-999.99	5	E21	1	G3	1
SEVILLA	0	J4	0	0	0	10	0	2	1	J4	J10	10	25	20	45	1	-999.99	-999.99	-999.99	-999.99	-999.99	-999.99	-999.99	-999.99	-999.99	-999.99	0	2	8	6	10	2.5	6.5	7.5	-999.99	-999.99	-999.99	-999.99	-999.99	-999.99	-999.99	-999.99	-999.99	-999.99	5	E5	1	G3	1
MURCIA	0	J2	0	0	0	10	0	10	1	J4	J4	20	20	25	25	10	-999.99	-999.99	-999.99	-999.99	-999.99	-999.99	-999.99	-999.99	-999.99	-999.99	0	0	10	9	10	3.5	3.5	10	-999.99	-999.99	-999.99	-999.99	-999.99	-999.99	-999.99	-999.99	-999.99	-999.99	5	E21	1	G19	1
SALAMANCA	3	J1	5	3	5.5	2.5	2	4	5	J2	J3	40	25	15	10	5	-999.99	-999.99	-999.99	-999.99	-999.99	-999.99	-999.99	-999.99	-999.99	-999.99	5	3	7	4	6	2	2.5	5	-999.99	-999.99	-999.99	-999.99	-999.99	-999.99	-999.99	-999.99	-999.99	-999.99	5	E2	1	G3	1
MADRID	2	J1	0	5	4	9	0	4	1	J4	J4	32	20	16	25	3	1	-999.99	-999.99	-999.99	-999.99	-999.99	-999.99	-999.99	-999.99	-999.99	3	2	9	5.5	9	3	3.5	7	-999.99	-999.99	-999.99	-999.99	-999.99	-999.99	-999.99	-999.99	-999.99	-999.99	2	E0	1	G2	1
CADIZ	1	J1	1	1	1	10	0	5	1	J4	J5	20	25	20	25	5	-999.99	-999.99	-999.99	-999.99	-999.99	-999.99	-999.99	-999.99	-999.99	-999.99	5	2	8	5	7	2	1.5	5	-999.99	-999.99	-999.99	-999.99	-999.99	-999.99	-999.99	-999.99	-999.99	-999.99	5	E5	1	G3	1
MADRID	2	J1	0	1.5	5	9	3	9	1	J4	J5	30	20	20	20	5	1	-999.99	-999.99	-999.99	-999.99	-999.99	-999.99	-999.99	-999.99	-999.99	4	3	8	6	9	4.5	2	8.5	-999.99	-999.99	-999.99	-999.99	-999.99	-999.99	-999.99	-999.99	-999.99	-999.99	5	E5	1	G3	1
CADIZ	2	J1	1.5	4	2	8.5	0	10	2	J4	J5	25	20	15	15	5	-999.99	-999.99	-999.99	-999.99	-999.99	-999.99	-999.99	-999.99	-999.99	-999.99	5	2.5	10	6	8	3	1.5	6.5	-999.99	-999.99	-999.99	-999.99	-999.99	-999.99	-999.99	-999.99	-999.99	-999.99	1	E00	2	G00	2
BARCELONA	2	J1	1	1	5.5	9	0	9	1	J4	J10	2	8	15	21	-999.99	-999.99	19	-999.99	0	-999.99	10	-999.99	-999.99	-999.99	-999.99	NA	1	9	5.5	9	1	-999.99	8	5.5	-999.99	9	-999.99	8	-999.99	-999.99	-999.99	-999.99	-999.99	5	E5	1	G3	1
ASTURIAS	3	J1	6.5	NA	5	6.5	3.5	7	5	J4	J3	25	18	20	20	NA	-999.99	-999.99	-999.99	-999.99	-999.99	-999.99	-999.99	-999.99	-999.99	-999.99	NA	3	8	6.5	6.5	3	2	7.5	-999.99	-999.99	-999.99	-999.99	-999.99	-999.99	-999.99	-999.99	-999.99	-999.99	4	E0	6	G0	6
MADRID	4	J1	6	6.5	4	3	1	1	1	J2	J99	25	20	19	15	5	1	-999.99	-999.99	-999.99	-999.99	-999.99	-999.99	-999.99	-999.99	-999.99	15	4	7	3.5	5.5	1.5	1	4.5	-999.99	-999.99	-999.99	-999.99	-999.99	-999.99	-999.99	-999.99	-999.99	-999.99	5	E4	1	G19	1
LUGO	1	J1	2	3.5	4	7.5	2	8	1	J4	J13	30	25	17	15	-999.99	-999.99	-999.99	-999.99	-999.99	-999.99	-999.99	-999.99	7	-999.99	-999.99	6	2	9	NA	8.5	2	-999.99	6.5	-999.99	-999.99	-999.99	-999.99	-999.99	-999.99	1.5	-999.99	-999.99	-999.99	5	E16	1	G19	1
SANTA CRUZ DE TENERIFE	4	J3	5.5	NA	5	8	0	8	1	J4	J2	17	19	21	15	3	-999.99	-999.99	-999.99	-999.99	-999.99	-999.99	-999.99	-999.99	-999.99	25	0	2.5	8	5	8	3	3	5.5	-999.99	-999.99	-999.99	-999.99	-999.99	-999.99	-999.99	-999.99	5	-999.99	2	E0	4	G0	1
LEON	2	J1	2	0	2	7	0	9	1	J5	J5	25	23	18	18	8	-999.99	-999.99	-999.99	-999.99	-999.99	-999.99	-999.99	-999.99	-999.99	-999.99	8	1	8	NA	7	3	2.5	7	-999.99	-999.99	-999.99	-999.99	-999.99	-999.99	-999.99	-999.99	-999.99	-999.99	1	E00	2	G00	1
MADRID	0	J3	1	NA	0	10	0	10	1	J4	J5	16	14	29	27	7	6	-999.99	-999.99	-999.99	-999.99	-999.99	-999.99	-999.99	-999.99	-999.99	24	2.5	10	7	6.5	2.5	2.5	NA	-999.99	-999.99	-999.99	-999.99	-999.99	-999.99	-999.99	-999.99	-999.99	-999.99	5	E5	1	G2	1
GUADALAJARA	0	J1	0	1.5	2.5	6.5	0	10	1	J5	J4	50	30	5	10	5	-999.99	-999.99	-999.99	-999.99	-999.99	-999.99	-999.99	-999.99	-999.99	-999.99	0	2	9	5.5	8	3	1	6.5	-999.99	-999.99	-999.99	-999.99	-999.99	-999.99	-999.99	-999.99	-999.99	-999.99	5	E3	1	G19	1
ALICANTE	6	J1	6.5	4	3.5	2	NA	4	1	J3	J1	30	20	25	15	5	-999.99	-999.99	-999.99	-999.99	-999.99	-999.99	-999.99	-999.99	-999.99	-999.99	5	6.5	7	3.5	6	2	2	3.5	-999.99	-999.99	-999.99	-999.99	-999.99	-999.99	-999.99	-999.99	-999.99	-999.99	5	E21	1	G1	1
MADRID	1	J1	1.5	NA	2.5	7	0	5	1	J4	J4	35	25	15	15	5	0	-999.99	-999.99	-999.99	-999.99	-999.99	-999.99	-999.99	-999.99	-999.99	5	NA	10	5.5	7	3	2.5	5.5	-999.99	-999.99	-999.99	-999.99	-999.99	-999.99	-999.99	-999.99	-999.99	-999.99	2	E0	4	G0	4
LEON	0	J4	0	0	0	10	0	0	1	J4	J5	30	30	20	60	10	-999.99	-999.99	-999.99	-999.99	-999.99	-999.99	-999.99	-999.99	-999.99	-999.99	0	3	10	7.5	10	3	2.5	7.5	-999.99	-999.99	-999.99	-999.99	-999.99	-999.99	-999.99	-999.99	-999.99	-999.99	5	E5	1	G1	1
MADRID	2	J1	0.5	1.5	2.5	5.5	0	8	1	J5	J4	30	20	20	15	5	2	-999.99	-999.99	-999.99	-999.99	-999.99	-999.99	-999.99	-999.99	-999.99	8	3	9	7	9.5	4	2	8	-999.99	-999.99	-999.99	-999.99	-999.99	-999.99	-999.99	-999.99	-999.99	-999.99	5	E21	1	G3	1
VALLADOLID	3	J1	5	NA	5	8	0	7.5	1	J4	J4	28	18	18	18	4	-999.99	-999.99	-999.99	-999.99	-999.99	-999.99	-999.99	-999.99	-999.99	-999.99	14	3	7.5	5	6.5	3.5	2.5	5.5	-999.99	-999.99	-999.99	-999.99	-999.99	-999.99	-999.99	-999.99	-999.99	-999.99	5	E3	1	G3	1
AVILA	4	J1	4	4	4	7	3	9	1	J5	J4	35	20	25	15	4	-999.99	-999.99	-999.99	-999.99	-999.99	-999.99	-999.99	-999.99	-999.99	-999.99	1	2.5	8.5	6	7.5	5	2.5	7.5	-999.99	-999.99	-999.99	-999.99	-999.99	-999.99	-999.99	-999.99	-999.99	-999.99	5	E3	1	G3	1
JAEN	4	J1	8.5	1	1	0	0	7	1	J3	J2	27	25	22	15	7	-999.99	-999.99	-999.99	-999.99	-999.99	-999.99	-999.99	-999.99	-999.99	-999.99	8	5	7	4	NA	2.5	2	4.5	-999.99	-999.99	-999.99	-999.99	-999.99	-999.99	-999.99	-999.99	-999.99	-999.99	5	E4	2	G00	1
TOLEDO	3	J1	5.5	3	4.5	4.5	1	3.5	1	J3	J2	26	28	22	18	10	-999.99	-999.99	-999.99	-999.99	-999.99	-999.99	-999.99	-999.99	-999.99	-999.99	6	4	6.5	4	5	3.5	3	5	-999.99	-999.99	-999.99	-999.99	-999.99	-999.99	-999.99	-999.99	-999.99	-999.99	5	E4	1	G4	1
VALLADOLID	6	J1	7	5.5	4.5	0	6.5	0	1	J99	J1	40	18	15	5	1	-999.99	-999.99	-999.99	-999.99	-999.99	-999.99	-999.99	-999.99	-999.99	-999.99	1	6	6	4	4.5	0.5	0	4.5	-999.99	-999.99	-999.99	-999.99	-999.99	-999.99	-999.99	-999.99	-999.99	-999.99	5	E21	1	G19	3
MADRID	4	J1	6.5	2.5	4.5	5.5	2	7.5	1	J5	J4	24	19	18	11	5	3	-999.99	-999.99	-999.99	-999.99	-999.99	-999.99	-999.99	-999.99	-999.99	NA	4	7	4.5	5.5	3	2.5	5.5	-999.99	-999.99	-999.99	-999.99	-999.99	-999.99	-999.99	-999.99	-999.99	-999.99	5	E5	1	G3	1
MADRID	3	J1	8	6	3	2	1	3	1	J3	J6	35	12	25	18	5	3	-999.99	-999.99	-999.99	-999.99	-999.99	-999.99	-999.99	-999.99	-999.99	2	5	8	4	5.5	2.5	2	NA	-999.99	-999.99	-999.99	-999.99	-999.99	-999.99	-999.99	-999.99	-999.99	-999.99	5	E6	1	G1	1
BARCELONA	1	J1	0	2	0.5	5.5	0	5.5	2	J7	J11	5	8	15	18	-999.99	-999.99	20	-999.99	3	-999.99	20	-999.99	-999.99	-999.99	-999.99	11	2.5	10	8	9	3	-999.99	7	3	-999.99	10	-999.99	NA	-999.99	-999.99	-999.99	-999.99	-999.99	5	E13	1	G10	1
MADRID	1	J1	0	0.5	3	5.5	0	10	1	J5	J5	25	22	19	18	7	1	-999.99	-999.99	-999.99	-999.99	-999.99	-999.99	-999.99	-999.99	-999.99	8	1	9.5	6	9	4.5	1.5	8.5	-999.99	-999.99	-999.99	-999.99	-999.99	-999.99	-999.99	-999.99	-999.99	-999.99	5	E3	1	G3	1
MADRID	2	J1	4	1	4	7	1	8.5	2	J5	J4	23	20	17	15	7	NA	-999.99	-999.99	-999.99	-999.99	-999.99	-999.99	-999.99	-999.99	-999.99	NA	0.5	10	6	9	4	2.5	9	-999.99	-999.99	-999.99	-999.99	-999.99	-999.99	-999.99	-999.99	-999.99	-999.99	3	E0	6	G0	1
MADRID	2	J1	0	1	1.5	7.5	1	8	1	J4	J5	28	22	17	21	6	2	-999.99	-999.99	-999.99	-999.99	-999.99	-999.99	-999.99	-999.99	-999.99	4	1.5	8.5	5.5	7	2.5	0.5	6.5	-999.99	-999.99	-999.99	-999.99	-999.99	-999.99	-999.99	-999.99	-999.99	-999.99	5	E3	1	G3	1
ASTURIAS	3	J1	6	1	6	6.5	1	3	1	J4	J2	30	25	15	20	5	-999.99	-999.99	-999.99	-999.99	-999.99	-999.99	-999.99	-999.99	-999.99	-999.99	10	4	7.5	5.5	6.5	4	3	8	-999.99	-999.99	-999.99	-999.99	-999.99	-999.99	-999.99	-999.99	-999.99	-999.99	5	E5	1	G2	1
VALENCIA	6	J1	5.5	5.5	4	6.5	2	7	1	J10	J10	30	15	15	30	5	-999.99	-999.99	-999.99	-999.99	-999.99	-999.99	-999.99	-999.99	-999.99	-999.99	5	4.5	9	5.5	6.5	2	0.5	NA	-999.99	-999.99	-999.99	-999.99	-999.99	-999.99	-999.99	-999.99	-999.99	-999.99	5	E21	1	G4	1
VALENCIA	4	J1	5	0	3	6	0	7	1	J4	J5	30	25	20	25	0	-999.99	-999.99	-999.99	-999.99	-999.99	-999.99	-999.99	-999.99	-999.99	-999.99	0	4	8	4.5	6.5	4	3	6.5	-999.99	-999.99	-999.99	-999.99	-999.99	-999.99	-999.99	-999.99	-999.99	-999.99	5	E7	1	G5	1
MADRID	7	J1	6	3	2	0	3	2	1	J3	J1	30	25	20	15	10	0	-999.99	-999.99	-999.99	-999.99	-999.99	-999.99	-999.99	-999.99	-999.99	0	5.5	6	4	5.5	1	1	4.5	-999.99	-999.99	-999.99	-999.99	-999.99	-999.99	-999.99	-999.99	-999.99	-999.99	5	E1	1	G1	1
SANTA CRUZ DE TENERIFE	2	J4	2.5	6	5.5	10	5	8.5	4	J0	J0	22	15	18	30	4	-999.99	-999.99	-999.99	-999.99	-999.99	-999.99	-999.99	-999.99	-999.99	10	1	1.5	7	5.5	8.5	2.5	2	6.5	-999.99	-999.99	-999.99	-999.99	-999.99	-999.99	-999.99	-999.99	7.5	-999.99	2	E0	1	G19	4
CANTABRIA	0	J1	0	0	0	7	0	10	1	J4	J4	40	15	20	20	5	-999.99	-999.99	-999.99	-999.99	-999.99	-999.99	-999.99	-999.99	-999.99	-999.99	0	1	10	7	10	4	1	10	-999.99	-999.99	-999.99	-999.99	-999.99	-999.99	-999.99	-999.99	-999.99	-999.99	5	E5	1	G3	1
ZARAGOZA	2	J1	0.5	0	0.5	6	0	10	1	J5	J5	20	26	12	23	17	-999.99	-999.99	-999.99	-999.99	-999.99	-999.99	-999.99	-999.99	-999.99	-999.99	2	2.5	10	6	9	4.5	2.5	9.5	-999.99	-999.99	-999.99	-999.99	-999.99	-999.99	-999.99	-999.99	-999.99	-999.99	5	E7	1	G3	1
ALBACETE	2	J4	4.5	6	NA	7	2	6.5	1	J4	J4	22	19	25	17	3	-999.99	-999.99	-999.99	-999.99	-999.99	-999.99	-999.99	-999.99	-999.99	-999.99	NA	4	8	6.5	8	4	3	6.5	-999.99	-999.99	-999.99	-999.99	-999.99	-999.99	-999.99	-999.99	-999.99	-999.99	5	E5	1	G2	1
GIPUZKOA	2	J1	2	0.5	2	5	1	8	1	J4	J5	5	15	5	20	5	-999.99	-999.99	20	-999.99	-999.99	-999.99	20	-999.99	-999.99	-999.99	10	2	8	5	7	4	2	5.5	-999.99	8	-999.99	-999.99	-999.99	2	-999.99	-999.99	-999.99	-999.99	5	E3	6	G0	1
BURGOS	4	J1	NA	NA	NA	6	4	6	1	J2	J4	30	22	22	13	8	-999.99	-999.99	-999.99	-999.99	-999.99	-999.99	-999.99	-999.99	-999.99	-999.99	5	3.5	7.5	4	6	3	2.5	NA	-999.99	-999.99	-999.99	-999.99	-999.99	-999.99	-999.99	-999.99	-999.99	-999.99	5	E2	1	G2	1
MADRID	1	J1	6	4	1.5	6	0	7	1	J4	J3	26	20	23	24	5	0	-999.99	-999.99	-999.99	-999.99	-999.99	-999.99	-999.99	-999.99	-999.99	2	2.5	8.5	6.5	6.5	4.5	2.5	5.5	-999.99	-999.99	-999.99	-999.99	-999.99	-999.99	-999.99	-999.99	-999.99	-999.99	5	E5	1	G3	1
GUADALAJARA	0	J1	2	3	2	3	0	7	1	J5	J4	70	25	5	20	0	-999.99	-999.99	-999.99	-999.99	-999.99	-999.99	-999.99	-999.99	-999.99	-999.99	0	1	10	7.5	8.5	0	2	7.5	-999.99	-999.99	-999.99	-999.99	-999.99	-999.99	-999.99	-999.99	-999.99	-999.99	5	E3	1	G3	1
SALAMANCA	4	J1	7	4.5	5.5	1	2	0	1	J3	J3	30	20	20	12	5	-999.99	-999.99	-999.99	-999.99	-999.99	-999.99	-999.99	-999.99	-999.99	-999.99	NA	4	6	4.5	4.5	1	1	4	-999.99	-999.99	-999.99	-999.99	-999.99	-999.99	-999.99	-999.99	-999.99	-999.99	5	E4	1	G2	1
GIPUZKOA	1	J1	1	NA	6	8.5	0	NA	1	J4	J12	5	10	0	30	0	-999.99	-999.99	30	-999.99	-999.99	-999.99	25	-999.99	-999.99	-999.99	0	2.5	10	4	8	1.5	2.5	7.5	-999.99	7	-999.99	-999.99	-999.99	0.5	-999.99	-999.99	-999.99	-999.99	5	E8	1	G7	1
TARRAGONA	3	J3	8	5.5	3	3	0	5.5	1	J3	J3	NA	NA	NA	NA	-999.99	-999.99	NA	-999.99	NA	-999.99	NA	-999.99	-999.99	-999.99	-999.99	NA	4.5	8	5.5	5.5	2	-999.99	7	5	-999.99	8	-999.99	8	-999.99	-999.99	-999.99	-999.99	-999.99	5	E6	4	G0	1
TOLEDO	1	J1	2	NA	2	6	0	10	1	J5	J5	NA	NA	NA	NA	NA	-999.99	-999.99	-999.99	-999.99	-999.99	-999.99	-999.99	-999.99	-999.99	-999.99	NA	2	9	6	7.5	4	1	NA	-999.99	-999.99	-999.99	-999.99	-999.99	-999.99	-999.99	-999.99	-999.99	-999.99	5	E5	1	G3	1
BARCELONA	6	J1	6	5	5	5	1	1	1	J3	J2	5	15	23	10	-999.99	-999.99	22	-999.99	3	-999.99	20	-999.99	-999.99	-999.99	-999.99	2	4.5	8	4	5	1	-999.99	5	2.5	-999.99	8	-999.99	7	-999.99	-999.99	-999.99	-999.99	-999.99	5	E2	1	G2	1
ALICANTE	4	J1	5	NA	6	6	2.5	5	1	J2	J2	25	25	20	20	8	-999.99	-999.99	-999.99	-999.99	-999.99	-999.99	-999.99	-999.99	-999.99	-999.99	2	3.5	8	3.5	7.5	3.5	3.5	6.5	-999.99	-999.99	-999.99	-999.99	-999.99	-999.99	-999.99	-999.99	-999.99	-999.99	5	E2	1	G2	1
SEVILLA	2	J1	5	4	3	6	1	7	1	J4	J4	20	28	15	15	3	-999.99	-999.99	-999.99	-999.99	-999.99	-999.99	-999.99	-999.99	-999.99	-999.99	0.8	2	8.5	4.5	6.5	3	1.5	5	-999.99	-999.99	-999.99	-999.99	-999.99	-999.99	-999.99	-999.99	-999.99	-999.99	5	E5	2	G00	1
VALLADOLID	3	J1	2.5	NA	5.5	8	0.5	9.5	1	J5	J4	28	23	16	14	17	-999.99	-999.99	-999.99	-999.99	-999.99	-999.99	-999.99	-999.99	-999.99	-999.99	2	1	9	4	8.5	2	1	6	-999.99	-999.99	-999.99	-999.99	-999.99	-999.99	-999.99	-999.99	-999.99	-999.99	5	E3	1	G3	1
MADRID	0	J4	0	0	0	10	0	0	1	J4	J4	25	15	20	28	3	2	-999.99	-999.99	-999.99	-999.99	-999.99	-999.99	-999.99	-999.99	-999.99	17	0	10	7	9.5	2	6	10	-999.99	-999.99	-999.99	-999.99	-999.99	-999.99	-999.99	-999.99	-999.99	-999.99	5	E5	1	G3	1
BARCELONA	2	J1	3	0	4	6	1.5	9	1	J4	J4	10	15	20	15	-999.99	-999.99	22	-999.99	5	-999.99	20	-999.99	-999.99	-999.99	-999.99	0	1	9	6	8	3	-999.99	8	6	-999.99	10	-999.99	7.5	-999.99	-999.99	-999.99	-999.99	-999.99	5	E21	1	G2	6
VALENCIA	4	J1	10	4	2	0	2	1	1	J3	J3	30	15	25	20	5	-999.99	-999.99	-999.99	-999.99	-999.99	-999.99	-999.99	-999.99	-999.99	-999.99	5	6	7	3	5.5	1	0	5.5	-999.99	-999.99	-999.99	-999.99	-999.99	-999.99	-999.99	-999.99	-999.99	-999.99	5	E1	2	G00	1
ALICANTE	4	J1	6.5	NA	0.5	0	0.5	0	1	J3	J3	35	20	20	15	5	-999.99	-999.99	-999.99	-999.99	-999.99	-999.99	-999.99	-999.99	-999.99	-999.99	5	4	6.5	4.5	4.5	2	1	4.5	-999.99	-999.99	-999.99	-999.99	-999.99	-999.99	-999.99	-999.99	-999.99	-999.99	5	E4	1	G4	1
ALMERIA	6	J1	6	3	4	5.5	4.5	2	1	J3	J2	40	25	15	10	7	-999.99	-999.99	-999.99	-999.99	-999.99	-999.99	-999.99	-999.99	-999.99	-999.99	3	5	6	4	5	3	2.5	5	-999.99	-999.99	-999.99	-999.99	-999.99	-999.99	-999.99	-999.99	-999.99	-999.99	5	E2	1	G3	1
MALAGA	2	J1	2.5	2.5	1.5	10	0.5	10	1	J4	J5	25	20	17	13	5	-999.99	-999.99	-999.99	-999.99	-999.99	-999.99	-999.99	-999.99	-999.99	-999.99	20	2.5	8.5	7	8.5	2.5	2	8.5	-999.99	-999.99	-999.99	-999.99	-999.99	-999.99	-999.99	-999.99	-999.99	-999.99	5	E5	1	G19	1
BARCELONA	6	J1	5.5	4	6	5	4	5.5	1	J2	J4	10	17	18	21	-999.99	-999.99	15	-999.99	1	-999.99	17	-999.99	-999.99	-999.99	-999.99	1	4.5	7.5	4.5	6.5	2.5	-999.99	5.5	3.5	-999.99	6.5	-999.99	6.5	-999.99	-999.99	-999.99	-999.99	-999.99	5	E3	1	G2	1
BARCELONA	2	J1	3	0	NA	8.5	0	7.5	1	J4	J4	5	10	15	22	-999.99	-999.99	15	-999.99	1	-999.99	13	-999.99	-999.99	-999.99	-999.99	24	3.5	9	5.5	7	4	-999.99	9	NA	-999.99	9	-999.99	8	-999.99	-999.99	-999.99	-999.99	-999.99	5	E5	1	G19	4
TOLEDO	3	J1	5	4	2.5	1	2.5	2	1	J99	J3	36	27	21	11	3	-999.99	-999.99	-999.99	-999.99	-999.99	-999.99	-999.99	-999.99	-999.99	-999.99	1	5	6	4	5	1.5	1.5	5	-999.99	-999.99	-999.99	-999.99	-999.99	-999.99	-999.99	-999.99	-999.99	-999.99	5	E21	1	G1	1
MALAGA	2	J1	9.5	5	4	1.5	3	1	1	J3	J3	30	25	25	15	5	-999.99	-999.99	-999.99	-999.99	-999.99	-999.99	-999.99	-999.99	-999.99	-999.99	5	5.5	6.5	3	4.5	1.5	1	5.5	-999.99	-999.99	-999.99	-999.99	-999.99	-999.99	-999.99	-999.99	-999.99	-999.99	5	E6	1	G4	1
MADRID	0	J1	1.5	1.5	2.5	4.5	0	8.5	1	J5	J5	29	23	21	20	5	1	-999.99	-999.99	-999.99	-999.99	-999.99	-999.99	-999.99	-999.99	-999.99	1	2	9	NA	8	3	1	7.5	-999.99	-999.99	-999.99	-999.99	-999.99	-999.99	-999.99	-999.99	-999.99	-999.99	5	E3	1	G3	1
MADRID	2	J1	5.5	3	0	5.5	0	0	1	J6	J4	22	16	25	17	4	1	-999.99	-999.99	-999.99	-999.99	-999.99	-999.99	-999.99	-999.99	-999.99	NA	5.5	8	NA	NA	0.5	0.5	4	-999.99	-999.99	-999.99	-999.99	-999.99	-999.99	-999.99	-999.99	-999.99	-999.99	5	E4	1	G19	1
MADRID	2	J4	6.5	7.5	2	4	0	9.5	1	J4	J4	26	19	21	29	3	0	-999.99	-999.99	-999.99	-999.99	-999.99	-999.99	-999.99	-999.99	-999.99	7	4	8	6	6.5	4	3	6.5	-999.99	-999.99	-999.99	-999.99	-999.99	-999.99	-999.99	-999.99	-999.99	-999.99	5	E21	1	G19	1
GRANADA	2	J1	2.5	2.5	5	0	0	2.5	1	J2	J2	20	30	18	15	5	-999.99	-999.99	-999.99	-999.99	-999.99	-999.99	-999.99	-999.99	-999.99	-999.99	NA	3.5	7	4	6.5	1	2	5.5	-999.99	-999.99	-999.99	-999.99	-999.99	-999.99	-999.99	-999.99	-999.99	-999.99	5	E2	1	G2	1
CASTELLON	8	J1	6	5	4.5	5.5	6.5	5.5	1	J1	J3	35	15	15	10	5	-999.99	-999.99	-999.99	-999.99	-999.99	-999.99	-999.99	-999.99	-999.99	-999.99	20	5.5	6.5	2.5	7	1	1	4.5	-999.99	-999.99	-999.99	-999.99	-999.99	-999.99	-999.99	-999.99	-999.99	-999.99	5	E1	1	G1	1
MALAGA	2	J1	1	NA	2	6	0	8	1	J5	J4	30	20	15	15	5	-999.99	-999.99	-999.99	-999.99	-999.99	-999.99	-999.99	-999.99	-999.99	-999.99	15	2.5	9	6	9	4	2	7	-999.99	-999.99	-999.99	-999.99	-999.99	-999.99	-999.99	-999.99	-999.99	-999.99	5	E3	1	G3	1
CANTABRIA	3	J1	8	1	4	2.5	2	NA	1	J3	J3	25	15	15	10	5	-999.99	-999.99	-999.99	-999.99	-999.99	-999.99	-999.99	-999.99	-999.99	-999.99	30	5.5	7	4	5.5	2.5	2	4.5	-999.99	-999.99	-999.99	-999.99	-999.99	-999.99	-999.99	-999.99	-999.99	-999.99	5	E6	2	G00	1
MADRID	4	J1	6	NA	4	7.5	3	7.5	1	J4	J3	25	20	25	15	10	0	-999.99	-999.99	-999.99	-999.99	-999.99	-999.99	-999.99	-999.99	-999.99	5	3.5	9	6	7	3	3	6	-999.99	-999.99	-999.99	-999.99	-999.99	-999.99	-999.99	-999.99	-999.99	-999.99	5	E5	6	G0	1
ZARAGOZA	8	J1	3	2.5	1	0	10	0	1	J1	J1	32	22	18	12	6	-999.99	-999.99	-999.99	-999.99	-999.99	-999.99	-999.99	-999.99	-999.99	-999.99	10	7	6	3.5	3.5	0.5	0.5	4	-999.99	-999.99	-999.99	-999.99	-999.99	-999.99	-999.99	-999.99	-999.99	-999.99	5	E1	1	G1	1
MADRID	3	J1	4	2	3	9	2.5	8	1	J4	J5	30	15	15	30	5	2.5	-999.99	-999.99	-999.99	-999.99	-999.99	-999.99	-999.99	-999.99	-999.99	2.5	2	7	4.5	6.5	3	2	6.5	-999.99	-999.99	-999.99	-999.99	-999.99	-999.99	-999.99	-999.99	-999.99	-999.99	5	E5	1	G3	1
GIPUZKOA	4	J1	0	0	10	0	0	0	1	J2	J3	7	17	5	15	3	-999.99	-999.99	30	-999.99	-999.99	-999.99	27	-999.99	-999.99	-999.99	0	4	7	4	6	3	2	5	-999.99	7	-999.99	-999.99	-999.99	2	-999.99	-999.99	-999.99	-999.99	5	E2	1	G2	1
MADRID	3	J1	0	0	3	6.5	0	8.5	1	J5	J4	24	21	22	16	9	0.5	-999.99	-999.99	-999.99	-999.99	-999.99	-999.99	-999.99	-999.99	-999.99	7.5	2.5	9	4.5	9	3.5	2	7	-999.99	-999.99	-999.99	-999.99	-999.99	-999.99	-999.99	-999.99	-999.99	-999.99	5	E7	1	G2	1
BARCELONA	1	J3	0	NA	1	0	0	10	1	J7	J7	10	10	20	NA	-999.99	-999.99	30	-999.99	NA	-999.99	25	-999.99	-999.99	-999.99	-999.99	NA	6	10	4	9.5	0	-999.99	10	4.5	-999.99	8	-999.99	6	-999.99	-999.99	-999.99	-999.99	-999.99	NA	NA	1	G12	1
MADRID	2	J1	4	6	NA	4	0	6	1	J2	J3	30	20	25	15	5	1	-999.99	-999.99	-999.99	-999.99	-999.99	-999.99	-999.99	-999.99	-999.99	4	4	7	4	6	3	3	5.5	-999.99	-999.99	-999.99	-999.99	-999.99	-999.99	-999.99	-999.99	-999.99	-999.99	5	E4	1	G19	1
MADRID	0	J1	NA	NA	NA	NA	0	NA	1	J4	J4	NA	NA	NA	NA	NA	NA	-999.99	-999.99	-999.99	-999.99	-999.99	-999.99	-999.99	-999.99	-999.99	NA	1	10	6	8	1	1	6	-999.99	-999.99	-999.99	-999.99	-999.99	-999.99	-999.99	-999.99	-999.99	-999.99	4	E0	1	G2	1
GIPUZKOA	2	J1	2	0	4	6.5	0	6.5	1	J4	J2	5	19	0	15	5	-999.99	-999.99	30	-999.99	-999.99	-999.99	25	-999.99	-999.99	-999.99	NA	3	8	NA	6.5	3.5	1.5	5.5	-999.99	6.5	-999.99	-999.99	-999.99	2	-999.99	-999.99	-999.99	-999.99	5	E9	1	G8	1
BARCELONA	3	J1	9	7	6	1	2	6	1	J3	J6	10	10	20	10	-999.99	-999.99	25	-999.99	2	-999.99	20	-999.99	-999.99	-999.99	-999.99	3	7	9	4.5	7	3	-999.99	8	3.5	-999.99	8	-999.99	7	-999.99	-999.99	-999.99	-999.99	-999.99	5	E6	1	G1	1
OURENSE	2	J1	8.5	6	3	8.5	0	5.5	1	J4	J13	25	20	20	20	-999.99	-999.99	-999.99	-999.99	-999.99	-999.99	-999.99	-999.99	10	-999.99	-999.99	5	3	9.5	4	6	3	-999.99	6	-999.99	-999.99	-999.99	-999.99	-999.99	-999.99	2.5	-999.99	-999.99	-999.99	5	E5	1	G19	1
MADRID	3	J2	6	4	3	7	0	5.5	1	J4	J4	NA	NA	NA	NA	NA	NA	-999.99	-999.99	-999.99	-999.99	-999.99	-999.99	-999.99	-999.99	-999.99	NA	3	10	5.5	8	2.5	4	7	-999.99	-999.99	-999.99	-999.99	-999.99	-999.99	-999.99	-999.99	-999.99	-999.99	5	E5	1	G2	1
GIPUZKOA	3	J4	4.5	NA	5.5	8.5	1.5	6	1	J8	J4	5	5	5	10	0	-999.99	-999.99	50	-999.99	-999.99	-999.99	20	-999.99	-999.99	-999.99	0	3	7.5	4.5	7	4	3	8	-999.99	3	-999.99	-999.99	-999.99	2	-999.99	-999.99	-999.99	-999.99	5	E9	1	G8	1
MADRID	4	J1	3	3	2	7.5	0	7	1	J4	J4	25	20	20	30	4	1	-999.99	-999.99	-999.99	-999.99	-999.99	-999.99	-999.99	-999.99	-999.99	0	4.5	8.5	6	7.5	4	3	6	-999.99	-999.99	-999.99	-999.99	-999.99	-999.99	-999.99	-999.99	-999.99	-999.99	4	E0	1	G1	1
MADRID	4	J1	8	1	2.5	5	4.5	4	1	J3	J3	30	10	25	15	3	0	-999.99	-999.99	-999.99	-999.99	-999.99	-999.99	-999.99	-999.99	-999.99	17	6	7.5	4	5	3	0	5	-999.99	-999.99	-999.99	-999.99	-999.99	-999.99	-999.99	-999.99	-999.99	-999.99	NA	NA	6	G0	1
CORUNA, A	4	J1	6.5	1	4.5	1	5.5	2	1	J3	J1	35	18	18	16	-999.99	-999.99	-999.99	-999.99	-999.99	-999.99	-999.99	-999.99	8	-999.99	-999.99	5	5	7	4	NA	1	-999.99	NA	-999.99	-999.99	-999.99	-999.99	-999.99	-999.99	2.5	-999.99	-999.99	-999.99	4	E0	1	G1	1
CORUNA, A	2	J1	0	2.5	0	6	0	NA	1	J4	J4	35	15	10	25	-999.99	-999.99	-999.99	-999.99	-999.99	-999.99	-999.99	-999.99	8	-999.99	-999.99	7	2	8.5	5.5	7.5	4	-999.99	7.5	-999.99	-999.99	-999.99	-999.99	-999.99	-999.99	4	-999.99	-999.99	-999.99	5	E16	1	G15	1
HUESCA	3	J1	8	4	4	7	3	2	1	J3	J2	40	20	10	15	10	-999.99	-999.99	-999.99	-999.99	-999.99	-999.99	-999.99	-999.99	-999.99	-999.99	5	4	8	3	4	2	1	NA	-999.99	-999.99	-999.99	-999.99	-999.99	-999.99	-999.99	-999.99	-999.99	-999.99	5	E3	2	G00	1
MADRID	7	J1	1	1	1	1	0	3	2	J99	J99	40	20	20	12	6	1	-999.99	-999.99	-999.99	-999.99	-999.99	-999.99	-999.99	-999.99	-999.99	1	4	7.5	6	7	5	3	5	-999.99	-999.99	-999.99	-999.99	-999.99	-999.99	-999.99	-999.99	-999.99	-999.99	5	E21	1	G19	1
MADRID	1	J1	0	0	0	8	0	2.5	1	J4	J4	30	15	15	20	5	0	-999.99	-999.99	-999.99	-999.99	-999.99	-999.99	-999.99	-999.99	-999.99	NA	1.5	8	4.5	8	3	2	7	-999.99	-999.99	-999.99	-999.99	-999.99	-999.99	-999.99	-999.99	-999.99	-999.99	5	E5	1	G3	1
SEVILLA	4	J1	3	4.5	2	2.5	1	4	1	J6	J6	20	40	16	14	7	-999.99	-999.99	-999.99	-999.99	-999.99	-999.99	-999.99	-999.99	-999.99	-999.99	3	5.5	7	5	6	2	3	5	-999.99	-999.99	-999.99	-999.99	-999.99	-999.99	-999.99	-999.99	-999.99	-999.99	5	E4	1	G19	1
HUELVA	3	J1	1	2	2.5	6	0	5.5	1	J4	J6	NA	NA	NA	NA	NA	-999.99	-999.99	-999.99	-999.99	-999.99	-999.99	-999.99	-999.99	-999.99	-999.99	NA	3.5	7.5	4.5	10	3	3.5	5.5	-999.99	-999.99	-999.99	-999.99	-999.99	-999.99	-999.99	-999.99	-999.99	-999.99	4	E0	1	G4	1
PONTEVEDRA	2	J1	1.5	3	3.5	7	0	9	1	J4	J4	25	16	18	20	-999.99	-999.99	-999.99	-999.99	-999.99	-999.99	-999.99	-999.99	8	-999.99	-999.99	13	1.5	9	4.5	8	3	-999.99	7	-999.99	-999.99	-999.99	-999.99	-999.99	-999.99	4.5	-999.99	-999.99	-999.99	4	E0	1	G15	1
SEGOVIA	2	J1	3.5	NA	5.5	8	0.5	8	1	J4	J5	21	20	18	18	3	-999.99	-999.99	-999.99	-999.99	-999.99	-999.99	-999.99	-999.99	-999.99	-999.99	20	1.5	9	5.5	7.5	2	2	5.5	-999.99	-999.99	-999.99	-999.99	-999.99	-999.99	-999.99	-999.99	-999.99	-999.99	2	E0	1	G3	NA
SEVILLA	0	J1	2	5	3	7	0	8	1	J4	J4	25	20	18	17	3	-999.99	-999.99	-999.99	-999.99	-999.99	-999.99	-999.99	-999.99	-999.99	-999.99	17	3	8	6	7	3	2	NA	-999.99	-999.99	-999.99	-999.99	-999.99	-999.99	-999.99	-999.99	-999.99	-999.99	5	E4	1	G19	1
MADRID	3	J1	4	2.5	3	6.5	0	6.5	1	J4	J99	23	20	22	22	12	0	-999.99	-999.99	-999.99	-999.99	-999.99	-999.99	-999.99	-999.99	-999.99	1	3	8	5	8.5	3	3	5.5	-999.99	-999.99	-999.99	-999.99	-999.99	-999.99	-999.99	-999.99	-999.99	-999.99	5	E5	1	G6	1
MADRID	0	J1	0	0	0	10	0	8	1	J4	J4	30	15	27	22	5	1	-999.99	-999.99	-999.99	-999.99	-999.99	-999.99	-999.99	-999.99	-999.99	0	5	9	5	8	4.5	2	7.5	-999.99	-999.99	-999.99	-999.99	-999.99	-999.99	-999.99	-999.99	-999.99	-999.99	5	E5	1	G3	1
MADRID	7	J1	8	NA	5.5	0	7	1.5	1	J1	J1	35	25	25	10	3	2	-999.99	-999.99	-999.99	-999.99	-999.99	-999.99	-999.99	-999.99	-999.99	0	7	6	4	5.5	0.5	1.5	5.5	-999.99	-999.99	-999.99	-999.99	-999.99	-999.99	-999.99	-999.99	-999.99	-999.99	5	E1	1	G1	1
CORUNA, A	0	J1	0	0	0	5.5	0	10	1	J4	J4	NA	NA	NA	NA	-999.99	-999.99	-999.99	-999.99	-999.99	-999.99	-999.99	-999.99	NA	-999.99	-999.99	NA	2	10	6.5	10	2	-999.99	10	-999.99	-999.99	-999.99	-999.99	-999.99	-999.99	1	-999.99	-999.99	-999.99	5	E16	1	G1	1
GUADALAJARA	3	J1	4.5	NA	3.5	5.5	0	8	1	J4	J5	30	20	20	20	5	-999.99	-999.99	-999.99	-999.99	-999.99	-999.99	-999.99	-999.99	-999.99	-999.99	5	2	9	NA	7	2	2	NA	-999.99	-999.99	-999.99	-999.99	-999.99	-999.99	-999.99	-999.99	-999.99	-999.99	2	E0	1	G3	1
CANTABRIA	4	J1	6	5	5.5	5	0	8	1	J5	J2	35	30	15	10	5	-999.99	-999.99	-999.99	-999.99	-999.99	-999.99	-999.99	-999.99	-999.99	-999.99	5	4	8	4.5	6	4	3	5	-999.99	-999.99	-999.99	-999.99	-999.99	-999.99	-999.99	-999.99	-999.99	-999.99	5	E2	1	G2	1
MADRID	0	J1	0	1	1	10	1	7.5	1	J4	J4	30	20	20	20	4	1	-999.99	-999.99	-999.99	-999.99	-999.99	-999.99	-999.99	-999.99	-999.99	5	1	9	6	9	2	2	7.5	-999.99	-999.99	-999.99	-999.99	-999.99	-999.99	-999.99	-999.99	-999.99	-999.99	5	E5	6	G0	1
MADRID	2	J1	1.5	3.5	4	8	3	6	1	J4	J5	30	20	15	20	10	0	-999.99	-999.99	-999.99	-999.99	-999.99	-999.99	-999.99	-999.99	-999.99	5	2	9	5.5	8.5	2.5	2.5	7	-999.99	-999.99	-999.99	-999.99	-999.99	-999.99	-999.99	-999.99	-999.99	-999.99	5	E3	1	G2	1
MADRID	3	J1	3	1.5	4	6	0.5	7	1	J4	J5	27	25	15	22	5	2	-999.99	-999.99	-999.99	-999.99	-999.99	-999.99	-999.99	-999.99	-999.99	4	2	8	5.5	7.5	3	2.5	6	-999.99	-999.99	-999.99	-999.99	-999.99	-999.99	-999.99	-999.99	-999.99	-999.99	5	E7	1	G2	1
MADRID	3	NA	3	NA	4	4.5	5	3.5	1	J4	J2	33	15	20	18	3	0	-999.99	-999.99	-999.99	-999.99	-999.99	-999.99	-999.99	-999.99	-999.99	NA	4	7	4	6	3	2	5	-999.99	-999.99	-999.99	-999.99	-999.99	-999.99	-999.99	-999.99	-999.99	-999.99	5	E3	1	G6	1
BARCELONA	3	J1	0	0	0	6	0	0	1	J99	J99	10	12	12	10	-999.99	-999.99	6	-999.99	10	-999.99	14	-999.99	-999.99	-999.99	-999.99	26	0	10	10	10	3.5	-999.99	8	4	-999.99	9.5	-999.99	10	-999.99	-999.99	-999.99	-999.99	-999.99	5	E21	1	G19	1
MADRID	3	J1	4	NA	4	4	1	NA	2	J3	J2	25	25	25	20	4	1	-999.99	-999.99	-999.99	-999.99	-999.99	-999.99	-999.99	-999.99	-999.99	0	4	7.5	4	6	2.5	2.5	6	-999.99	-999.99	-999.99	-999.99	-999.99	-999.99	-999.99	-999.99	-999.99	-999.99	NA	NA	1	G2	1
SALAMANCA	1	J1	2.5	3	4	6	1	6	1	J99	J99	30	20	15	10	2	-999.99	-999.99	-999.99	-999.99	-999.99	-999.99	-999.99	-999.99	-999.99	-999.99	2	2	8	6	8	4	3	6	-999.99	-999.99	-999.99	-999.99	-999.99	-999.99	-999.99	-999.99	-999.99	-999.99	5	E5	1	G2	1
MURCIA	3	J1	9	4.5	5	2	1	7.5	1	J3	J3	35	20	25	15	3	-999.99	-999.99	-999.99	-999.99	-999.99	-999.99	-999.99	-999.99	-999.99	-999.99	2	4	8	4.5	5	1.5	1.5	5	-999.99	-999.99	-999.99	-999.99	-999.99	-999.99	-999.99	-999.99	-999.99	-999.99	5	E4	1	G4	1
MADRID	3	J1	4	3	2	4	0	6	1	J5	J4	30	NA	NA	NA	NA	NA	-999.99	-999.99	-999.99	-999.99	-999.99	-999.99	-999.99	-999.99	-999.99	NA	3	9	6	8	4	3	7	-999.99	-999.99	-999.99	-999.99	-999.99	-999.99	-999.99	-999.99	-999.99	-999.99	5	E7	1	G6	1
ASTURIAS	2	J1	4	2	1	9	0	6	1	J4	J5	NA	NA	NA	NA	NA	-999.99	-999.99	-999.99	-999.99	-999.99	-999.99	-999.99	-999.99	-999.99	-999.99	NA	3	8	6	7	3	3	6	-999.99	-999.99	-999.99	-999.99	-999.99	-999.99	-999.99	-999.99	-999.99	-999.99	2	E0	1	G4	1
CORUNA, A	0	J4	0	0	2.5	10	0	10	1	J4	J4	25	20	15	20	-999.99	-999.99	-999.99	-999.99	-999.99	-999.99	-999.99	-999.99	0	-999.99	-999.99	20	3	10	NA	10	3	-999.99	10	-999.99	-999.99	-999.99	-999.99	-999.99	-999.99	3	-999.99	-999.99	-999.99	5	E5	1	G3	1
MADRID	3	J1	2.5	0	2.5	7.5	0	4.5	1	J4	J5	26	20	21	23	5	2	-999.99	-999.99	-999.99	-999.99	-999.99	-999.99	-999.99	-999.99	-999.99	5	2	10	NA	8.5	2	1.5	6	-999.99	-999.99	-999.99	-999.99	-999.99	-999.99	-999.99	-999.99	-999.99	-999.99	5	E5	1	G6	1
MADRID	0	J1	0.5	0	2	7	0	8	1	J4	J5	25	14	18	16	4	0	-999.99	-999.99	-999.99	-999.99	-999.99	-999.99	-999.99	-999.99	-999.99	3	2.5	10	4.5	7.5	3.5	3	6.5	-999.99	-999.99	-999.99	-999.99	-999.99	-999.99	-999.99	-999.99	-999.99	-999.99	5	E2	1	G2	1
MADRID	7	J1	8	7	2	3	2	4.5	1	J3	J3	25	15	24	15	2	4	-999.99	-999.99	-999.99	-999.99	-999.99	-999.99	-999.99	-999.99	-999.99	15	8	NA	4	6	0	1	4	-999.99	-999.99	-999.99	-999.99	-999.99	-999.99	-999.99	-999.99	-999.99	-999.99	5	E6	1	G19	1
MELILLA	2	J4	0	0	0	0	0	0	1	J6	J5	45	18	0	0	0	-999.99	-999.99	-999.99	-999.99	-999.99	-999.99	-999.99	-999.99	-999.99	-999.99	37	4	8.5	3.5	9	1.5	2	4.5	-999.99	-999.99	-999.99	-999.99	-999.99	-999.99	-999.99	-999.99	-999.99	-999.99	5	E4	1	G2	1
MALAGA	3	J1	6.5	1	2	2.5	4.5	3	1	J3	J3	33	25	28	14	5	-999.99	-999.99	-999.99	-999.99	-999.99	-999.99	-999.99	-999.99	-999.99	-999.99	0	NA	8	4.5	6	1.5	2	NA	-999.99	-999.99	-999.99	-999.99	-999.99	-999.99	-999.99	-999.99	-999.99	-999.99	5	E2	1	G1	1
MALAGA	1	J1	1	NA	0	6	0	8.5	1	J5	J4	25	22	20	21	7	-999.99	-999.99	-999.99	-999.99	-999.99	-999.99	-999.99	-999.99	-999.99	-999.99	5	1.5	9	7.5	9.5	4.5	2	NA	-999.99	-999.99	-999.99	-999.99	-999.99	-999.99	-999.99	-999.99	-999.99	-999.99	5	E21	2	G00	1
BARCELONA	4	J1	2.5	0.5	4	5.5	1	5.5	1	J7	J11	4	6	20	20	-999.99	-999.99	30	-999.99	1	-999.99	15	-999.99	-999.99	-999.99	-999.99	4	4	8	6.5	8	3	-999.99	9	4	-999.99	7.5	-999.99	5.5	-999.99	-999.99	-999.99	-999.99	-999.99	1	E00	2	G00	1
MALAGA	0	J1	5.5	NA	4	9	0	7.5	1	J4	J5	40	27	12	21	0	-999.99	-999.99	-999.99	-999.99	-999.99	-999.99	-999.99	-999.99	-999.99	-999.99	0	4	9	3.5	9	1.5	1.5	8.5	-999.99	-999.99	-999.99	-999.99	-999.99	-999.99	-999.99	-999.99	-999.99	-999.99	5	E5	1	G3	1
PONTEVEDRA	3	J99	NA	9	NA	NA	2.5	8	1	J6	J13	25	25	25	15	-999.99	-999.99	-999.99	-999.99	-999.99	-999.99	-999.99	-999.99	5	-999.99	-999.99	5	4.5	9	6.5	7.5	3	-999.99	NA	-999.99	-999.99	-999.99	-999.99	-999.99	-999.99	1.5	-999.99	-999.99	-999.99	NA	NA	NA	NA	NA
GIPUZKOA	2	J1	2.5	0	0	10	0	4	1	J4	J4	NA	NA	NA	NA	NA	-999.99	-999.99	NA	-999.99	-999.99	-999.99	NA	-999.99	-999.99	-999.99	NA	1.5	10	3	7.5	1	NA	NA	-999.99	6	-999.99	-999.99	-999.99	2	-999.99	-999.99	-999.99	-999.99	5	E5	1	G2	1
GUADALAJARA	4	J2	2	2	3	9.5	1	8.5	1	J4	J4	21	24	22	23	6	-999.99	-999.99	-999.99	-999.99	-999.99	-999.99	-999.99	-999.99	-999.99	-999.99	4	2.5	8.5	5	9.5	3	3	6	-999.99	-999.99	-999.99	-999.99	-999.99	-999.99	-999.99	-999.99	-999.99	-999.99	2	E0	1	G19	1
BARCELONA	1	J1	1	0	0	5.5	0	7	2	J4	J4	9	12	17	17	-999.99	-999.99	15	-999.99	1	-999.99	16	-999.99	-999.99	-999.99	-999.99	NA	2.5	8.5	6	8	4	-999.99	8.5	4.5	-999.99	9.5	-999.99	8.5	-999.99	-999.99	-999.99	-999.99	-999.99	5	E21	7	G0	1
CANTABRIA	1	NA	NA	NA	NA	10	0	NA	1	J4	J4	30	25	25	10	5	-999.99	-999.99	-999.99	-999.99	-999.99	-999.99	-999.99	-999.99	-999.99	-999.99	5	1	10	NA	10	2	2	8	-999.99	-999.99	-999.99	-999.99	-999.99	-999.99	-999.99	-999.99	-999.99	-999.99	4	E0	1	G3	1
CADIZ	4	J1	1	NA	5	5	0	9	1	J4	J5	40	30	20	15	3	-999.99	-999.99	-999.99	-999.99	-999.99	-999.99	-999.99	-999.99	-999.99	-999.99	2	0	10	4	10	2	0	6	-999.99	-999.99	-999.99	-999.99	-999.99	-999.99	-999.99	-999.99	-999.99	-999.99	1	E00	2	G00	2
BARCELONA	0	J2	0	NA	10	1	0	NA	1	J2	J2	NA	NA	NA	NA	-999.99	-999.99	NA	-999.99	NA	-999.99	NA	-999.99	-999.99	-999.99	-999.99	NA	0	10	0	10	NA	-999.99	NA	0	-999.99	NA	-999.99	10	-999.99	-999.99	-999.99	-999.99	-999.99	5	E2	1	G2	1
VALENCIA	2	J3	10	6.5	2	1.5	0	3	1	J3	J3	15	15	40	10	5	-999.99	-999.99	-999.99	-999.99	-999.99	-999.99	-999.99	-999.99	-999.99	-999.99	15	5	8	3	NA	0.5	1	NA	-999.99	-999.99	-999.99	-999.99	-999.99	-999.99	-999.99	-999.99	-999.99	-999.99	5	E4	1	G4	1
PALENCIA	6	J1	7.5	5	1.5	1	9	2.5	1	J1	J1	35	20	20	13	3	-999.99	-999.99	-999.99	-999.99	-999.99	-999.99	-999.99	-999.99	-999.99	-999.99	4	6	5.5	4.5	5	1	1.5	5	-999.99	-999.99	-999.99	-999.99	-999.99	-999.99	-999.99	-999.99	-999.99	-999.99	5	E1	1	G1	1
VALENCIA	6	J1	6	NA	6	6.5	4	6.5	1	J5	J5	30	15	20	25	5	-999.99	-999.99	-999.99	-999.99	-999.99	-999.99	-999.99	-999.99	-999.99	-999.99	5	3	7.5	4.5	7	2	2	5	-999.99	-999.99	-999.99	-999.99	-999.99	-999.99	-999.99	-999.99	-999.99	-999.99	5	E7	1	G3	1
BARCELONA	2	J1	3.5	3.5	4	4.5	1	3.5	1	J4	J7	10	10	10	10	-999.99	-999.99	20	-999.99	5	-999.99	30	-999.99	-999.99	-999.99	-999.99	5	3	10	4.5	9.5	5	-999.99	6	4	-999.99	8	-999.99	7	-999.99	-999.99	-999.99	-999.99	-999.99	5	E5	1	G19	1
CORUNA, A	3	J1	1.5	NA	3	5.5	1	7.5	1	J4	J13	25	10	20	25	-999.99	-999.99	-999.99	-999.99	-999.99	-999.99	-999.99	-999.99	15	-999.99	-999.99	5	2	10	6.5	8.5	3.5	-999.99	9	-999.99	-999.99	-999.99	-999.99	-999.99	-999.99	3.5	-999.99	-999.99	-999.99	5	E21	1	G3	1
ASTURIAS	0	J1	0	3.5	2	5	0	8.5	1	J5	J4	25	18	8	18	14	-999.99	-999.99	-999.99	-999.99	-999.99	-999.99	-999.99	-999.99	-999.99	-999.99	17	1.5	9.5	6.5	10	4	2	8	-999.99	-999.99	-999.99	-999.99	-999.99	-999.99	-999.99	-999.99	-999.99	-999.99	5	E3	1	G3	1
ALICANTE	3	J1	4	4	6	7	0	8.5	1	J4	J5	16	16	29	25	6	-999.99	-999.99	-999.99	-999.99	-999.99	-999.99	-999.99	-999.99	-999.99	-999.99	6	3	9	4	7	3	2	7.5	-999.99	-999.99	-999.99	-999.99	-999.99	-999.99	-999.99	-999.99	-999.99	-999.99	5	E5	1	G2	1
MADRID	2	J1	5.5	NA	5	5.5	3.5	5.5	1	J2	J3	28.5	22	22	19	5	0.5	-999.99	-999.99	-999.99	-999.99	-999.99	-999.99	-999.99	-999.99	-999.99	3	3.5	8	4.5	6	3	2.5	5.5	-999.99	-999.99	-999.99	-999.99	-999.99	-999.99	-999.99	-999.99	-999.99	-999.99	5	E2	1	G2	1
GUADALAJARA	2	J1	0	0	5	9	0	10	2	J4	J5	30	25	20	15	8	-999.99	-999.99	-999.99	-999.99	-999.99	-999.99	-999.99	-999.99	-999.99	-999.99	2	3.5	10	6	10	3.5	2.5	6	-999.99	-999.99	-999.99	-999.99	-999.99	-999.99	-999.99	-999.99	-999.99	-999.99	2	E0	1	G3	1
BARCELONA	3	J1	6.5	5	7	9	1.5	9	1	J4	J4	5	10	15	9	-999.99	-999.99	11	-999.99	2	-999.99	11	-999.99	-999.99	-999.99	-999.99	37	3	9	4.5	6	3	-999.99	5	3.5	-999.99	7.5	-999.99	8.5	-999.99	-999.99	-999.99	-999.99	-999.99	5	E3	1	G3	1
MELILLA	6	J1	7	9	5.5	1.5	8	6	1	J6	J6	45	28	22	0	1	-999.99	-999.99	-999.99	-999.99	-999.99	-999.99	-999.99	-999.99	-999.99	-999.99	4	6	8.5	3	6	1.5	0.5	5	-999.99	-999.99	-999.99	-999.99	-999.99	-999.99	-999.99	-999.99	-999.99	-999.99	5	E4	1	G4	1
GRANADA	3	J1	0	5	2	7.5	0	7.5	2	J5	J4	35	20	15	15	5	-999.99	-999.99	-999.99	-999.99	-999.99	-999.99	-999.99	-999.99	-999.99	-999.99	10	1.5	9	6	7.5	4	3	7	-999.99	-999.99	-999.99	-999.99	-999.99	-999.99	-999.99	-999.99	-999.99	-999.99	5	E21	2	G00	6
ZARAGOZA	5	J1	4.5	2	1	4.5	2	5.5	1	J4	J5	20	19	10	19	NA	-999.99	-999.99	-999.99	-999.99	-999.99	-999.99	-999.99	-999.99	-999.99	-999.99	NA	4	8	5.5	9	3.5	2	7	-999.99	-999.99	-999.99	-999.99	-999.99	-999.99	-999.99	-999.99	-999.99	-999.99	5	E5	1	G3	1
MELILLA	0	J4	2.5	NA	2.5	10	0	2.5	1	J4	J2	20	20	20	40	0	-999.99	-999.99	-999.99	-999.99	-999.99	-999.99	-999.99	-999.99	-999.99	-999.99	0	3	10	2.5	10	2.5	2.5	NA	-999.99	-999.99	-999.99	-999.99	-999.99	-999.99	-999.99	-999.99	-999.99	-999.99	5	E2	1	G2	1
MADRID	1	J2	6	0	2.5	7	0	7	1	J4	J10	30	15	20	25	5	0	-999.99	-999.99	-999.99	-999.99	-999.99	-999.99	-999.99	-999.99	-999.99	5	3	10	8	7	3.5	3.5	8	-999.99	-999.99	-999.99	-999.99	-999.99	-999.99	-999.99	-999.99	-999.99	-999.99	4	E0	1	G19	1
MADRID	5	J1	0	NA	4	8	0	7	1	J4	J4	38	20	15	20	5	1	-999.99	-999.99	-999.99	-999.99	-999.99	-999.99	-999.99	-999.99	-999.99	1	2	7.5	4	8.5	1	1	7.5	-999.99	-999.99	-999.99	-999.99	-999.99	-999.99	-999.99	-999.99	-999.99	-999.99	4	E0	1	G2	1
CACERES	0	J1	3	2	2.5	9.5	0	9	1	J4	J4	28	30	8	12	3	-999.99	-999.99	-999.99	-999.99	-999.99	-999.99	-999.99	-999.99	-999.99	-999.99	5	1	8.5	6.5	7	NA	3.5	5.5	-999.99	-999.99	-999.99	-999.99	-999.99	-999.99	-999.99	-999.99	-999.99	-999.99	5	E5	1	G3	1
BARCELONA	4	J1	6.5	5.5	4	4	2	6	3	J0	J4	7	15	20	16	-999.99	-999.99	20	-999.99	3	-999.99	12	-999.99	-999.99	-999.99	-999.99	10	3.5	7	4	6.5	3	-999.99	6	4.5	-999.99	7	-999.99	7	-999.99	-999.99	-999.99	-999.99	-999.99	4	E0	6	G0	6
ALICANTE	3	J4	3	5	3.5	8	2	7	1	J4	J5	14	16	20	35	6	-999.99	-999.99	-999.99	-999.99	-999.99	-999.99	-999.99	-999.99	-999.99	-999.99	9	3.5	8	5	8	2.5	2	6	-999.99	-999.99	-999.99	-999.99	-999.99	-999.99	-999.99	-999.99	-999.99	-999.99	5	E5	1	G3	1
MADRID	2	J1	2	NA	0	6.5	0	7	1	J4	J5	30	25	14	20	4	0	-999.99	-999.99	-999.99	-999.99	-999.99	-999.99	-999.99	-999.99	-999.99	7	2.5	9.5	7	9.5	3.5	2	7.5	-999.99	-999.99	-999.99	-999.99	-999.99	-999.99	-999.99	-999.99	-999.99	-999.99	5	E5	1	G3	1
VALENCIA	3	J1	2	NA	2	6	4	6	1	J4	J5	NA	NA	NA	NA	NA	-999.99	-999.99	-999.99	-999.99	-999.99	-999.99	-999.99	-999.99	-999.99	-999.99	NA	3	8	4.5	6.5	3	2.5	6.5	-999.99	-999.99	-999.99	-999.99	-999.99	-999.99	-999.99	-999.99	-999.99	-999.99	5	E5	1	G5	1
BARCELONA	3	J99	0	3.5	3.5	5	0	7	5	NA	J7	3	9	18	25	-999.99	-999.99	25	-999.99	0	-999.99	20	-999.99	-999.99	-999.99	-999.99	0	3	10	6	10	6	-999.99	8	3	-999.99	10	-999.99	10	-999.99	-999.99	-999.99	-999.99	-999.99	2	E0	1	G3	1
CIUDAD REAL	3	NA	3	3	3	3	3	7	2	J10	J10	NA	NA	NA	NA	NA	-999.99	-999.99	-999.99	-999.99	-999.99	-999.99	-999.99	-999.99	-999.99	-999.99	NA	3	9	4.5	9	4.5	3	8	-999.99	-999.99	-999.99	-999.99	-999.99	-999.99	-999.99	-999.99	-999.99	-999.99	5	E3	7	G0	1
CORUNA, A	3	J1	2	NA	3	7	4	9	1	J4	J13	NA	NA	NA	NA	-999.99	-999.99	-999.99	-999.99	-999.99	-999.99	-999.99	-999.99	NA	-999.99	-999.99	NA	3.5	8.5	6	8.5	2	-999.99	NA	-999.99	-999.99	-999.99	-999.99	-999.99	-999.99	2	-999.99	-999.99	-999.99	5	E5	1	G2	1
MADRID	3	J2	2.5	3	8	2	1	4	1	J2	J4	32	24	23	15	NA	NA	-999.99	-999.99	-999.99	-999.99	-999.99	-999.99	-999.99	-999.99	-999.99	NA	3.5	7.5	4	6.5	2.5	1.5	4.5	-999.99	-999.99	-999.99	-999.99	-999.99	-999.99	-999.99	-999.99	-999.99	-999.99	5	E2	1	G2	1
BARCELONA	4	J1	0	0	0	0	0	0	4	J0	J0	10	20	17	6	-999.99	-999.99	5	-999.99	1	-999.99	10	-999.99	-999.99	-999.99	-999.99	NA	4	9	7	9	4.5	-999.99	7.5	4.5	-999.99	6	-999.99	8	-999.99	-999.99	-999.99	-999.99	-999.99	3	E0	6	G0	6
CASTELLON	3	J2	0	NA	8	9	1	10	1	J4	J5	15	20	20	20	10	-999.99	-999.99	-999.99	-999.99	-999.99	-999.99	-999.99	-999.99	-999.99	-999.99	15	2	9	4	9	2	2	10	-999.99	-999.99	-999.99	-999.99	-999.99	-999.99	-999.99	-999.99	-999.99	-999.99	5	E7	1	G5	1
MADRID	5	J1	6	5	5	5	2	5	1	J2	J2	24	20	16	16	4	1	-999.99	-999.99	-999.99	-999.99	-999.99	-999.99	-999.99	-999.99	-999.99	19	4	8	4	7.5	3	1.5	7	-999.99	-999.99	-999.99	-999.99	-999.99	-999.99	-999.99	-999.99	-999.99	-999.99	5	E2	1	G2	1
MADRID	4	J1	5	1	0	5.5	0	3	1	J4	J3	25	17	18	18	2	2	-999.99	-999.99	-999.99	-999.99	-999.99	-999.99	-999.99	-999.99	-999.99	NA	3	8.5	3.5	6.5	2	0	6	-999.99	-999.99	-999.99	-999.99	-999.99	-999.99	-999.99	-999.99	-999.99	-999.99	4	E0	1	G1	1
CIUDAD REAL	2	J4	NA	NA	NA	9	NA	NA	1	J4	J4	15	25	15	30	10	-999.99	-999.99	-999.99	-999.99	-999.99	-999.99	-999.99	-999.99	-999.99	-999.99	5	8	9	7.5	10	2.5	1.5	8	-999.99	-999.99	-999.99	-999.99	-999.99	-999.99	-999.99	-999.99	-999.99	-999.99	5	E5	1	G2	1
GIPUZKOA	0	J2	2.5	4	7	3	1.5	4	1	J2	J5	8	18	5	10	5	-999.99	-999.99	30	-999.99	-999.99	-999.99	20	-999.99	-999.99	-999.99	4	7	1	6.5	2.5	8	9	6.5	-999.99	3	-999.99	-999.99	-999.99	8.5	-999.99	-999.99	-999.99	-999.99	5	E2	1	G2	1
BURGOS	2	J1	4	NA	3	7	1	8	4	J0	J0	35	25	20	15	5	-999.99	-999.99	-999.99	-999.99	-999.99	-999.99	-999.99	-999.99	-999.99	-999.99	0	3	7.5	4.5	7	2.5	2.5	5.5	-999.99	-999.99	-999.99	-999.99	-999.99	-999.99	-999.99	-999.99	-999.99	-999.99	2	E0	4	G0	4
MADRID	6	J1	7	6	1	2	3	2	1	J3	J1	31	18	19	14	5	1	-999.99	-999.99	-999.99	-999.99	-999.99	-999.99	-999.99	-999.99	-999.99	NA	6.5	7.5	5	6	2.5	2	5.5	-999.99	-999.99	-999.99	-999.99	-999.99	-999.99	-999.99	-999.99	-999.99	-999.99	5	E6	1	G19	1
MADRID	1	J1	2	NA	4	NA	0	5.5	1	J4	J2	30	15	25	20	5	2	-999.99	-999.99	-999.99	-999.99	-999.99	-999.99	-999.99	-999.99	-999.99	3	2	9	4.5	6.5	1.5	1.5	6	-999.99	-999.99	-999.99	-999.99	-999.99	-999.99	-999.99	-999.99	-999.99	-999.99	2	E0	1	G2	4
PALMAS, LAS	6	J1	6	0	3	6	2	7	1	J4	J4	15	25	22	18	2	-999.99	-999.99	-999.99	-999.99	-999.99	-999.99	-999.99	-999.99	-999.99	10	8	2.5	8	4	8	2	1	6	-999.99	-999.99	-999.99	-999.99	-999.99	-999.99	-999.99	-999.99	NA	-999.99	2	E0	1	G2	4
BARCELONA	3	J1	1	1.5	1	0	0.5	1.5	2	J2	J2	30	20	20	15	-999.99	-999.99	15	-999.99	10	-999.99	20	-999.99	-999.99	-999.99	-999.99	5	3.5	7	4	4	NA	-999.99	NA	0.5	-999.99	4.5	-999.99	5.5	-999.99	-999.99	-999.99	-999.99	-999.99	4	E0	1	G2	1
MURCIA	4	J2	7	7.5	6	7	2.5	6	1	J4	J3	35	25	20	15	5	-999.99	-999.99	-999.99	-999.99	-999.99	-999.99	-999.99	-999.99	-999.99	-999.99	0	4.5	8	4.5	7	2.5	2.5	NA	-999.99	-999.99	-999.99	-999.99	-999.99	-999.99	-999.99	-999.99	-999.99	-999.99	5	E21	1	G4	1
MADRID	4	J1	7	1	4.5	0	4.5	NA	1	J3	J3	33	25	20	15	6	1	-999.99	-999.99	-999.99	-999.99	-999.99	-999.99	-999.99	-999.99	-999.99	0	4.5	7	4.5	5.5	1	1	4.5	-999.99	-999.99	-999.99	-999.99	-999.99	-999.99	-999.99	-999.99	-999.99	-999.99	5	E4	1	G1	1
MADRID	3	J1	0	1	1	6.5	0	6	1	J4	J5	40	20	21	16	2	1	-999.99	-999.99	-999.99	-999.99	-999.99	-999.99	-999.99	-999.99	-999.99	1	4	8	6	9	3	3	9	-999.99	-999.99	-999.99	-999.99	-999.99	-999.99	-999.99	-999.99	-999.99	-999.99	5	E5	6	G0	6
MURCIA	3	J1	5	2	3.5	0	0	3	1	J3	J6	NA	NA	NA	NA	NA	-999.99	-999.99	-999.99	-999.99	-999.99	-999.99	-999.99	-999.99	-999.99	-999.99	NA	5	7.5	3.5	6	0	2	4.5	-999.99	-999.99	-999.99	-999.99	-999.99	-999.99	-999.99	-999.99	-999.99	-999.99	5	E4	1	G4	1
MURCIA	1	J1	5	1	1	0	1	1	1	J99	J99	70	10	15	2	2	-999.99	-999.99	-999.99	-999.99	-999.99	-999.99	-999.99	-999.99	-999.99	-999.99	1	5	8	4	7.5	2	2.5	9	-999.99	-999.99	-999.99	-999.99	-999.99	-999.99	-999.99	-999.99	-999.99	-999.99	5	E21	1	G19	1
MADRID	4	J1	0	4.5	0	5.5	3.5	7	1	J5	J4	35	10	10	35	3	1	-999.99	-999.99	-999.99	-999.99	-999.99	-999.99	-999.99	-999.99	-999.99	7	0.5	7	5.5	5.5	3.5	2	NA	-999.99	-999.99	-999.99	-999.99	-999.99	-999.99	-999.99	-999.99	-999.99	-999.99	5	E5	1	G3	1
ALBACETE	3	J2	6.5	3	7	6	2	5	1	J2	J3	23	27	18	12	5	-999.99	-999.99	-999.99	-999.99	-999.99	-999.99	-999.99	-999.99	-999.99	-999.99	25	4	8	4	6.5	3	2	5.5	-999.99	-999.99	-999.99	-999.99	-999.99	-999.99	-999.99	-999.99	-999.99	-999.99	2	E0	1	G2	1
BARCELONA	3	J1	4	0	4	1	1	7	1	J2	J4	8	17	19	17	-999.99	-999.99	17	-999.99	4	-999.99	15	-999.99	-999.99	-999.99	-999.99	NA	3	8	3.5	7.5	2	-999.99	8.5	2.5	-999.99	9	-999.99	7.5	-999.99	-999.99	-999.99	-999.99	-999.99	5	E3	1	G3	1
SEVILLA	2	J2	3.5	5.5	7	6.5	1.5	9	1	J5	J2	15	30	20	20	10	-999.99	-999.99	-999.99	-999.99	-999.99	-999.99	-999.99	-999.99	-999.99	-999.99	NA	1.5	8	6	9	5.5	3	7	-999.99	-999.99	-999.99	-999.99	-999.99	-999.99	-999.99	-999.99	-999.99	-999.99	5	E3	1	G3	1
VALENCIA	2	J2	4	6	5.5	5.5	1	8	1	J4	J5	22	23	14	35	6	-999.99	-999.99	-999.99	-999.99	-999.99	-999.99	-999.99	-999.99	-999.99	-999.99	0	4	8	4	6	3	2	NA	-999.99	-999.99	-999.99	-999.99	-999.99	-999.99	-999.99	-999.99	-999.99	-999.99	5	E2	1	G3	1
PONTEVEDRA	1	J99	1	1	1	4	0	8	1	J13	J13	NA	NA	NA	NA	-999.99	-999.99	-999.99	-999.99	-999.99	-999.99	-999.99	-999.99	NA	-999.99	-999.99	NA	2	9	7	10	4	-999.99	10	-999.99	-999.99	-999.99	-999.99	-999.99	-999.99	2	-999.99	-999.99	-999.99	5	E17	1	G15	1
MADRID	3	J1	4.5	NA	4	5	0	6	1	J3	J5	NA	NA	NA	NA	NA	NA	-999.99	-999.99	-999.99	-999.99	-999.99	-999.99	-999.99	-999.99	-999.99	NA	4	6	4	5.5	3	3	NA	-999.99	-999.99	-999.99	-999.99	-999.99	-999.99	-999.99	-999.99	-999.99	-999.99	5	E2	1	G2	1
PONTEVEDRA	1	J1	1	1	1	5.5	1	6	1	J13	J13	30	20	10	20	-999.99	-999.99	-999.99	-999.99	-999.99	-999.99	-999.99	-999.99	10	-999.99	-999.99	7.5	1.5	9	5.5	7	3.5	-999.99	8.5	-999.99	-999.99	-999.99	-999.99	-999.99	-999.99	2.5	-999.99	-999.99	-999.99	5	E17	2	G00	1
MADRID	2	J1	4	2.5	3	4	0	4	1	J4	J3	30	15	20	15	5	5	-999.99	-999.99	-999.99	-999.99	-999.99	-999.99	-999.99	-999.99	-999.99	5	5.5	7.5	4	6.5	3.5	2.5	10	-999.99	-999.99	-999.99	-999.99	-999.99	-999.99	-999.99	-999.99	-999.99	-999.99	5	E5	1	G2	1
PALMAS, LAS	3	J1	0	3.5	4	9.5	0	9.5	1	J4	J5	30	25	5	20	0	-999.99	-999.99	-999.99	-999.99	-999.99	-999.99	-999.99	-999.99	-999.99	25	0	2.5	8.5	5	9.5	2.5	2	7	-999.99	-999.99	-999.99	-999.99	-999.99	-999.99	-999.99	-999.99	7.5	-999.99	5	E3	1	G2	1
JAEN	4	J1	6	4	4	4	2	7	1	J5	J2	25	40	15	10	5	-999.99	-999.99	-999.99	-999.99	-999.99	-999.99	-999.99	-999.99	-999.99	-999.99	5	2	8	6	8	1.5	2	6	-999.99	-999.99	-999.99	-999.99	-999.99	-999.99	-999.99	-999.99	-999.99	-999.99	5	E3	1	G19	1
SEGOVIA	4	J1	7.5	4.5	NA	3	2.5	2.5	1	J3	J3	30	30	15	5	5	-999.99	-999.99	-999.99	-999.99	-999.99	-999.99	-999.99	-999.99	-999.99	-999.99	15	5	6.5	3.5	5	2	3	5.5	-999.99	-999.99	-999.99	-999.99	-999.99	-999.99	-999.99	-999.99	-999.99	-999.99	NA	NA	1	G1	1
SEGOVIA	2	J1	2.5	3	2.5	4.5	2	6	1	J4	J5	40	20	20	15	4	-999.99	-999.99	-999.99	-999.99	-999.99	-999.99	-999.99	-999.99	-999.99	-999.99	1	2.5	8.5	NA	7	4	2	6	-999.99	-999.99	-999.99	-999.99	-999.99	-999.99	-999.99	-999.99	-999.99	-999.99	5	E21	NA	NA	1
VALENCIA	4	J1	2.5	10	4	4	2.5	7.5	1	J6	J6	NA	NA	NA	NA	NA	-999.99	-999.99	-999.99	-999.99	-999.99	-999.99	-999.99	-999.99	-999.99	-999.99	NA	5	10	4.5	10	4	3.5	5	-999.99	-999.99	-999.99	-999.99	-999.99	-999.99	-999.99	-999.99	-999.99	-999.99	5	E4	1	G4	1
MADRID	4	J4	5	6	5.5	5.5	2	7	1	J5	J5	26	23	23	15	8	3	-999.99	-999.99	-999.99	-999.99	-999.99	-999.99	-999.99	-999.99	-999.99	2	3	7	4.5	7.5	3	3	6.5	-999.99	-999.99	-999.99	-999.99	-999.99	-999.99	-999.99	-999.99	-999.99	-999.99	5	E3	1	G3	1
VALENCIA	4	J1	7	NA	6	0	5	NA	2	NA	NA	35	20	40	5	0	-999.99	-999.99	-999.99	-999.99	-999.99	-999.99	-999.99	-999.99	-999.99	-999.99	0	5	9	5	8	3	NA	NA	-999.99	-999.99	-999.99	-999.99	-999.99	-999.99	-999.99	-999.99	-999.99	-999.99	5	E2	1	G2	1
BURGOS	7	J3	10	5	1	6.5	6	8	1	J3	J6	45	22	20	13	0	-999.99	-999.99	-999.99	-999.99	-999.99	-999.99	-999.99	-999.99	-999.99	-999.99	0	6	7	4.5	5.5	1	0	NA	-999.99	-999.99	-999.99	-999.99	-999.99	-999.99	-999.99	-999.99	-999.99	-999.99	4	E0	1	G1	4
HUESCA	3	J1	2	3	3	7	0	5.5	1	J4	J99	25	30	20	15	5	-999.99	-999.99	-999.99	-999.99	-999.99	-999.99	-999.99	-999.99	-999.99	-999.99	5	5	7.5	6	7.5	4.5	3.5	6.5	-999.99	-999.99	-999.99	-999.99	-999.99	-999.99	-999.99	-999.99	-999.99	-999.99	5	E7	1	G19	1
ALICANTE	6	J4	3.5	4	6.5	7	3.5	9	1	J4	J5	21	19	16	20	10	-999.99	-999.99	-999.99	-999.99	-999.99	-999.99	-999.99	-999.99	-999.99	-999.99	14	2.5	8	5	6.5	3	3	6	-999.99	-999.99	-999.99	-999.99	-999.99	-999.99	-999.99	-999.99	-999.99	-999.99	5	E7	1	G3	1
SALAMANCA	2	J1	0	NA	3	1	0.5	10	5	J5	J99	40	20	15	10	5	-999.99	-999.99	-999.99	-999.99	-999.99	-999.99	-999.99	-999.99	-999.99	-999.99	5	2	9	7.5	10	2.5	1.5	9	-999.99	-999.99	-999.99	-999.99	-999.99	-999.99	-999.99	-999.99	-999.99	-999.99	5	E21	1	G3	1
TOLEDO	2	J4	0.5	NA	3	7.5	1	8.5	1	J4	J5	25	22	18	28	2	-999.99	-999.99	-999.99	-999.99	-999.99	-999.99	-999.99	-999.99	-999.99	-999.99	5	0	8	6	7	4	3.5	7	-999.99	-999.99	-999.99	-999.99	-999.99	-999.99	-999.99	-999.99	-999.99	-999.99	1	E00	2	G00	2
MADRID	7	J1	9	NA	6	0	8	NA	1	J1	J3	30	25	20	15	5	5	-999.99	-999.99	-999.99	-999.99	-999.99	-999.99	-999.99	-999.99	-999.99	0	10	9.5	0	8.5	0	NA	NA	-999.99	-999.99	-999.99	-999.99	-999.99	-999.99	-999.99	-999.99	-999.99	-999.99	5	E1	6	G0	1
MADRID	4	J2	8	NA	8.5	6.5	1	5	1	J2	J4	NA	NA	NA	NA	NA	NA	-999.99	-999.99	-999.99	-999.99	-999.99	-999.99	-999.99	-999.99	-999.99	NA	4	9.5	4.5	8	2.5	0.5	NA	-999.99	-999.99	-999.99	-999.99	-999.99	-999.99	-999.99	-999.99	-999.99	-999.99	4	E0	1	G19	1
BARCELONA	6	J1	7	NA	4	1.5	NA	0.5	1	J1	J3	10	15	15	18	-999.99	-999.99	15	-999.99	1	-999.99	15	-999.99	-999.99	-999.99	-999.99	10	9	7	4	6.5	0.5	-999.99	6.5	1	-999.99	6.5	-999.99	6	-999.99	-999.99	-999.99	-999.99	-999.99	5	E6	1	G1	4
GRANADA	6	J1	3	5	4.5	6	5.5	7.5	1	J4	J2	34	23	16	19	5	-999.99	-999.99	-999.99	-999.99	-999.99	-999.99	-999.99	-999.99	-999.99	-999.99	2	3.5	7	4	6.5	3	3	6	-999.99	-999.99	-999.99	-999.99	-999.99	-999.99	-999.99	-999.99	-999.99	-999.99	5	E2	1	G2	1
SEGOVIA	4	J1	6.5	4.5	4.5	2	2.5	2.5	1	J3	J3	31	30	15	5	2	-999.99	-999.99	-999.99	-999.99	-999.99	-999.99	-999.99	-999.99	-999.99	-999.99	18	5	6	4	5	2	2.5	5.5	-999.99	-999.99	-999.99	-999.99	-999.99	-999.99	-999.99	-999.99	-999.99	-999.99	2	E0	1	G1	1
RIOJA, LA	1	J4	4	4	2.5	10	0.5	6	1	J4	J4	20	10	25	35	5	-999.99	-999.99	-999.99	-999.99	-999.99	-999.99	-999.99	-999.99	-999.99	-999.99	5	2	10	8	9	3	2	8.5	-999.99	-999.99	-999.99	-999.99	-999.99	-999.99	-999.99	-999.99	-999.99	-999.99	5	E5	1	G2	1
MADRID	2	J1	3.5	1.5	4.5	5.5	0	9.5	1	J5	J4	56	41	57	35	15	0	-999.99	-999.99	-999.99	-999.99	-999.99	-999.99	-999.99	-999.99	-999.99	0	1	10	7	9	2.5	1.5	9.5	-999.99	-999.99	-999.99	-999.99	-999.99	-999.99	-999.99	-999.99	-999.99	-999.99	5	E3	1	G3	1
PONTEVEDRA	4	J1	NA	2.5	NA	3	3.5	3	2	J13	J2	40	20	12	18	-999.99	-999.99	-999.99	-999.99	-999.99	-999.99	-999.99	-999.99	8	-999.99	-999.99	2	3.5	7	NA	6	4	-999.99	7	-999.99	-999.99	-999.99	-999.99	-999.99	-999.99	3	-999.99	-999.99	-999.99	5	E17	1	G15	1
VALENCIA	4	J4	0	0	0	10	0	10	1	J4	J5	20	10	15	25	5	-999.99	-999.99	-999.99	-999.99	-999.99	-999.99	-999.99	-999.99	-999.99	-999.99	25	2.5	8	6	9	3.5	2.5	8	-999.99	-999.99	-999.99	-999.99	-999.99	-999.99	-999.99	-999.99	-999.99	-999.99	5	E5	1	G2	1
MADRID	5	J3	8	NA	2	0	3	1	1	J3	J6	26	18	27	18	4	1	-999.99	-999.99	-999.99	-999.99	-999.99	-999.99	-999.99	-999.99	-999.99	6	5	6.5	4	5	3	1	5.5	-999.99	-999.99	-999.99	-999.99	-999.99	-999.99	-999.99	-999.99	-999.99	-999.99	5	E4	1	G19	1
CEUTA	5	J1	3.5	1	2	1	4	4	4	J0	J0	35	10	20	10	5	-999.99	-999.99	-999.99	-999.99	-999.99	-999.99	-999.99	-999.99	-999.99	-999.99	20	5	4.5	3	3	0	0	3.5	-999.99	-999.99	-999.99	-999.99	-999.99	-999.99	-999.99	-999.99	-999.99	-999.99	5	E21	6	G0	6
LUGO	6	J1	7.5	5.5	2.5	3.5	3.5	6	1	J3	J99	25	15	30	15	-999.99	-999.99	-999.99	-999.99	-999.99	-999.99	-999.99	-999.99	5	-999.99	-999.99	20	5.5	8.5	6	6	1.5	-999.99	5.5	-999.99	-999.99	-999.99	-999.99	-999.99	-999.99	2.5	-999.99	-999.99	-999.99	5	E1	1	G19	1
BADAJOZ	0	J99	0	0	1	6	0	9	1	J5	J5	25	20	12	12	8	-999.99	-999.99	-999.99	-999.99	-999.99	-999.99	-999.99	-999.99	-999.99	-999.99	NA	0	9.5	8	9	4	2	9	-999.99	-999.99	-999.99	-999.99	-999.99	-999.99	-999.99	-999.99	-999.99	-999.99	5	E3	1	G3	1
BARCELONA	2	J1	0.5	2	2	5.5	1	7	1	J7	J7	29	21	17	2.2	-999.99	-999.99	2	-999.99	0.3	-999.99	2.4	-999.99	-999.99	-999.99	-999.99	6	4.5	7.5	4	8	2.5	-999.99	8	3.5	-999.99	7.5	-999.99	5.5	-999.99	-999.99	-999.99	-999.99	-999.99	5	E13	1	G12	1
MADRID	3	J1	6	NA	4	7	0.5	6	1	J4	J3	25	20	25	15	5	2	-999.99	-999.99	-999.99	-999.99	-999.99	-999.99	-999.99	-999.99	-999.99	3	3.5	8	6.5	6	3	2.5	6	-999.99	-999.99	-999.99	-999.99	-999.99	-999.99	-999.99	-999.99	-999.99	-999.99	5	E5	1	G19	1
TARRAGONA	3	J1	2.5	1.5	3.5	6	0	7	1	J4	J99	6	13	21	20	-999.99	-999.99	13	-999.99	2	-999.99	19	-999.99	-999.99	-999.99	-999.99	16	2	10	4	8	1.5	-999.99	5.5	1	-999.99	7	-999.99	7	-999.99	-999.99	-999.99	-999.99	-999.99	5	E5	1	G2	1
GUADALAJARA	6	J1	8	3.5	4.5	8	3.5	8	1	J4	J5	30	30	20	20	0	-999.99	-999.99	-999.99	-999.99	-999.99	-999.99	-999.99	-999.99	-999.99	-999.99	0	2	10	6	8	3.5	3.5	7	-999.99	-999.99	-999.99	-999.99	-999.99	-999.99	-999.99	-999.99	-999.99	-999.99	5	E5	1	G3	1
SEVILLA	6	J1	7	1.5	3	2	6	0	1	J1	J1	20	30	10	10	5	-999.99	-999.99	-999.99	-999.99	-999.99	-999.99	-999.99	-999.99	-999.99	-999.99	NA	NA	NA	4	NA	2.5	2.5	NA	-999.99	-999.99	-999.99	-999.99	-999.99	-999.99	-999.99	-999.99	-999.99	-999.99	5	E21	1	G1	1
MADRID	2	J1	3	2	2	2	2	3	1	J2	J5	33	15	16	12	8	4	-999.99	-999.99	-999.99	-999.99	-999.99	-999.99	-999.99	-999.99	-999.99	12	3.5	8.5	4	6.5	1	1	7.5	-999.99	-999.99	-999.99	-999.99	-999.99	-999.99	-999.99	-999.99	-999.99	-999.99	5	E2	1	G2	1
SALAMANCA	2	J1	4.5	NA	4	4	2.5	NA	1	J3	J4	50	25	25	0	0	-999.99	-999.99	-999.99	-999.99	-999.99	-999.99	-999.99	-999.99	-999.99	-999.99	0	NA	8	6	6	4	2	7	-999.99	-999.99	-999.99	-999.99	-999.99	-999.99	-999.99	-999.99	-999.99	-999.99	5	E21	1	G4	1
VALENCIA	0	J1	0	0	1	1	0	7.5	1	J5	J4	30	20	15	15	5	-999.99	-999.99	-999.99	-999.99	-999.99	-999.99	-999.99	-999.99	-999.99	-999.99	15	1	10	6	10	5	2	10	-999.99	-999.99	-999.99	-999.99	-999.99	-999.99	-999.99	-999.99	-999.99	-999.99	5	E3	1	G5	1
BALEARS, ILLES	0	J4	2.5	1.5	4	7.5	2.5	4.5	1	J4	J5	21	23	9	23	12	-999.99	-999.99	-999.99	-999.99	-999.99	-999.99	-999.99	-999.99	-999.99	-999.99	NA	3	10	7	10	3.5	2.5	8.5	-999.99	-999.99	-999.99	-999.99	-999.99	-999.99	-999.99	-999.99	-999.99	-999.99	5	E5	1	G2	1
MADRID	6	J3	7.5	0.5	4	1	5	2.5	1	J3	J1	37.5	16	37.5	5	1	1	-999.99	-999.99	-999.99	-999.99	-999.99	-999.99	-999.99	-999.99	-999.99	1	5	5.5	4.5	5	2	2	4.5	-999.99	-999.99	-999.99	-999.99	-999.99	-999.99	-999.99	-999.99	-999.99	-999.99	5	E1	1	G1	1
MADRID	4	J1	5	1.5	5	6.5	2	8.5	1	J5	J4	29	24	25	18	7	0	-999.99	-999.99	-999.99	-999.99	-999.99	-999.99	-999.99	-999.99	-999.99	0	3	8	6.5	8	4.5	2.5	7	-999.99	-999.99	-999.99	-999.99	-999.99	-999.99	-999.99	-999.99	-999.99	-999.99	5	E3	1	G3	1
VALENCIA	4	J4	0	1.5	1.5	9	0.5	9	1	J4	J5	25	20	10	25	5	-999.99	-999.99	-999.99	-999.99	-999.99	-999.99	-999.99	-999.99	-999.99	-999.99	25	3.5	7.5	5.5	9.5	3	2.5	6.5	-999.99	-999.99	-999.99	-999.99	-999.99	-999.99	-999.99	-999.99	-999.99	-999.99	5	E7	1	G2	1
MADRID	3	J1	2.5	NA	5.5	6	0	6.5	1	J2	J4	30	20	20	20	5	2	-999.99	-999.99	-999.99	-999.99	-999.99	-999.99	-999.99	-999.99	-999.99	3	6	2	5.5	3	7	6.5	3.5	-999.99	-999.99	-999.99	-999.99	-999.99	-999.99	-999.99	-999.99	-999.99	-999.99	5	E3	1	G2	1
MADRID	0	J4	NA	NA	NA	10	NA	NA	1	J4	J5	15	25	20	40	5	0	-999.99	-999.99	-999.99	-999.99	-999.99	-999.99	-999.99	-999.99	-999.99	0	2.5	10	4	10	4	2.5	8.5	-999.99	-999.99	-999.99	-999.99	-999.99	-999.99	-999.99	-999.99	-999.99	-999.99	5	E5	1	G3	1
CORUNA, A	3	J1	4	5.5	4	6	3	7	1	J4	J2	30	20	10	22	-999.99	-999.99	-999.99	-999.99	-999.99	-999.99	-999.99	-999.99	6	-999.99	-999.99	12	8	8	4.5	6	3	-999.99	5.5	-999.99	-999.99	-999.99	-999.99	-999.99	-999.99	3.5	-999.99	-999.99	-999.99	5	E5	1	G15	1
MADRID	3	J1	0	0	3	NA	0	NA	1	J4	J2	NA	NA	NA	NA	NA	NA	-999.99	-999.99	-999.99	-999.99	-999.99	-999.99	-999.99	-999.99	-999.99	NA	4	10	6	10	2.5	2.5	10	-999.99	-999.99	-999.99	-999.99	-999.99	-999.99	-999.99	-999.99	-999.99	-999.99	5	E2	1	G2	1
ASTURIAS	2	J4	3	3	4	10	0	10	1	J5	J5	20	20	10	30	15	-999.99	-999.99	-999.99	-999.99	-999.99	-999.99	-999.99	-999.99	-999.99	-999.99	5	1.5	9	6.5	10	4	3	9	-999.99	-999.99	-999.99	-999.99	-999.99	-999.99	-999.99	-999.99	-999.99	-999.99	5	E3	1	G3	1
GUADALAJARA	3	J1	2	NA	1.5	8	0	8	1	J4	J5	35	25	15	15	5	-999.99	-999.99	-999.99	-999.99	-999.99	-999.99	-999.99	-999.99	-999.99	-999.99	5	2.5	8.5	4.5	7.5	1.5	1.5	7	-999.99	-999.99	-999.99	-999.99	-999.99	-999.99	-999.99	-999.99	-999.99	-999.99	5	E5	1	G3	1
BALEARS, ILLES	2	J1	0	0	2.5	10	0	8	1	J4	J5	43	29	0	38	0	-999.99	-999.99	-999.99	-999.99	-999.99	-999.99	-999.99	-999.99	-999.99	-999.99	0	4	10	6.5	10	3	3	7	-999.99	-999.99	-999.99	-999.99	-999.99	-999.99	-999.99	-999.99	-999.99	-999.99	5	E5	1	G2	1
BARCELONA	3	J1	5	2	1.5	7	1	8	1	J4	J3	6	10	17	20	-999.99	-999.99	17	-999.99	4	-999.99	16	-999.99	-999.99	-999.99	-999.99	3	2.5	9.5	4.5	6.5	3	-999.99	6.5	4.5	-999.99	8.5	-999.99	6.5	-999.99	-999.99	-999.99	-999.99	-999.99	5	E5	1	G3	4
BARCELONA	2	J1	3	1	2.5	2.5	0	4	5	NA	NA	3	12	20	20	-999.99	-999.99	12	-999.99	1	-999.99	9	-999.99	-999.99	-999.99	-999.99	NA	1	9.5	6.5	8	5.5	-999.99	8.5	8.5	-999.99	9.5	-999.99	9.5	-999.99	-999.99	-999.99	-999.99	-999.99	5	E21	1	G19	1
MADRID	4	J3	6	5.5	4	6	1.5	7	1	J4	J4	22	18	24	16	5	1	-999.99	-999.99	-999.99	-999.99	-999.99	-999.99	-999.99	-999.99	-999.99	14	4	8	NA	7	3	3	6	-999.99	-999.99	-999.99	-999.99	-999.99	-999.99	-999.99	-999.99	-999.99	-999.99	5	E5	1	G19	1
CACERES	2	J4	0	0	0	10	0	7	1	J4	J5	25	15	20	17	5	-999.99	-999.99	-999.99	-999.99	-999.99	-999.99	-999.99	-999.99	-999.99	-999.99	NA	0	10	8	10	2	3	8	-999.99	-999.99	-999.99	-999.99	-999.99	-999.99	-999.99	-999.99	-999.99	-999.99	2	E0	6	G0	1
MADRID	1	J1	1	2	1	8	0	8	1	J4	J5	20	16	15	19	5	1	-999.99	-999.99	-999.99	-999.99	-999.99	-999.99	-999.99	-999.99	-999.99	24	3	9	6	8	3	3	6	-999.99	-999.99	-999.99	-999.99	-999.99	-999.99	-999.99	-999.99	-999.99	-999.99	5	E5	1	G2	1
MURCIA	1	J1	1	0.5	1	1	0.5	3	2	J5	J2	40	22	18	10	5	-999.99	-999.99	-999.99	-999.99	-999.99	-999.99	-999.99	-999.99	-999.99	-999.99	5	3	8.5	4.5	6.5	4	3	6	-999.99	-999.99	-999.99	-999.99	-999.99	-999.99	-999.99	-999.99	-999.99	-999.99	5	E3	1	G3	1
CORUNA, A	2	J1	0	0	0	10	0	9	1	J4	J4	25	20	10	30	-999.99	-999.99	-999.99	-999.99	-999.99	-999.99	-999.99	-999.99	10	-999.99	-999.99	5	2	8.5	5.5	8	3	-999.99	7	-999.99	-999.99	-999.99	-999.99	-999.99	-999.99	2.5	-999.99	-999.99	-999.99	5	E5	1	G15	1
CASTELLON	3	J2	7	3	7.5	6.5	0	8.5	1	J2	J5	22	20	20	30	8	-999.99	-999.99	-999.99	-999.99	-999.99	-999.99	-999.99	-999.99	-999.99	-999.99	0	2.5	7.5	3	8	1.5	2.5	6	-999.99	-999.99	-999.99	-999.99	-999.99	-999.99	-999.99	-999.99	-999.99	-999.99	5	E2	1	G2	1
TARRAGONA	4	J1	3	3	2.5	3	2.5	3	1	J11	J7	9	20	17	10	-999.99	-999.99	21	-999.99	0	-999.99	23	-999.99	-999.99	-999.99	-999.99	0	4	9	4.5	8	3.5	-999.99	9	4	-999.99	7.5	-999.99	NA	-999.99	-999.99	-999.99	-999.99	-999.99	5	E14	1	G12	1
CASTELLON	0	J1	0	2	2.5	6.5	0	7.5	1	J4	J5	30	15	15	15	7	-999.99	-999.99	-999.99	-999.99	-999.99	-999.99	-999.99	-999.99	-999.99	-999.99	18	0	10	8.5	10	3.5	1.5	9	-999.99	-999.99	-999.99	-999.99	-999.99	-999.99	-999.99	-999.99	-999.99	-999.99	5	E5	1	G3	1
ALICANTE	6	J1	7	4	4	3	6.5	3.5	1	J1	J1	30	15	20	15	5	-999.99	-999.99	-999.99	-999.99	-999.99	-999.99	-999.99	-999.99	-999.99	-999.99	NA	5.5	6.5	3	5.5	1.5	1.5	5	-999.99	-999.99	-999.99	-999.99	-999.99	-999.99	-999.99	-999.99	-999.99	-999.99	5	E1	1	G1	1
MADRID	3	J1	7.5	NA	6	8	2	4	1	J4	J3	22	22	23	21	8	3	-999.99	-999.99	-999.99	-999.99	-999.99	-999.99	-999.99	-999.99	-999.99	1	4.5	6.5	4	5.5	2	2	NA	-999.99	-999.99	-999.99	-999.99	-999.99	-999.99	-999.99	-999.99	-999.99	-999.99	2	E0	1	G19	1
MADRID	2	J3	1	0	4.5	5	0	7	1	J4	J5	23	25	22	20	6	1	-999.99	-999.99	-999.99	-999.99	-999.99	-999.99	-999.99	-999.99	-999.99	3	2	8.5	4.5	6.5	4.5	3	7.5	-999.99	-999.99	-999.99	-999.99	-999.99	-999.99	-999.99	-999.99	-999.99	-999.99	5	E3	1	G3	1
PONTEVEDRA	4	J1	6.5	9	4.5	3	6.5	2.5	2	J6	J6	30	25	17	16	-999.99	-999.99	-999.99	-999.99	-999.99	-999.99	-999.99	-999.99	10	-999.99	-999.99	3	NA	6	4.5	5.5	2.5	-999.99	NA	-999.99	-999.99	-999.99	-999.99	-999.99	-999.99	3	-999.99	-999.99	-999.99	5	E4	1	G4	1
VALENCIA	3	J1	6	NA	4	4.5	4	3	1	J3	J3	22	12	18	15	NA	-999.99	-999.99	-999.99	-999.99	-999.99	-999.99	-999.99	-999.99	-999.99	-999.99	NA	4.5	8	4.5	6.5	3	2.5	NA	-999.99	-999.99	-999.99	-999.99	-999.99	-999.99	-999.99	-999.99	-999.99	-999.99	NA	NA	6	G0	1
BARCELONA	0	J99	0	0	3	NA	2	2.5	4	J0	J0	9	12	15	15	-999.99	-999.99	35	-999.99	2	-999.99	35	-999.99	-999.99	-999.99	-999.99	2	2	10	4.5	7.5	1	-999.99	8.5	4	-999.99	8.5	-999.99	7.5	-999.99	-999.99	-999.99	-999.99	-999.99	5	E13	1	G12	1
MADRID	1	J2	1	3	8.5	6.5	1	7.5	1	J2	J2	20	25	20	18	10	2	-999.99	-999.99	-999.99	-999.99	-999.99	-999.99	-999.99	-999.99	-999.99	5	4	9	4.5	9	5	4	5.5	-999.99	-999.99	-999.99	-999.99	-999.99	-999.99	-999.99	-999.99	-999.99	-999.99	5	NA	1	NA	1
MADRID	3	J1	5	5	1	5	1	7	1	J4	J3	30	25	17	19	4	0.8	-999.99	-999.99	-999.99	-999.99	-999.99	-999.99	-999.99	-999.99	-999.99	4.2	5	7	6	7	3	2	8	-999.99	-999.99	-999.99	-999.99	-999.99	-999.99	-999.99	-999.99	-999.99	-999.99	3	E0	1	NA	1
VALENCIA	1	J1	4	2	4	4	1	6.5	1	J4	J4	30	25	20	20	5	-999.99	-999.99	-999.99	-999.99	-999.99	-999.99	-999.99	-999.99	-999.99	-999.99	0	3	8	5	8	2.5	2.5	8	-999.99	-999.99	-999.99	-999.99	-999.99	-999.99	-999.99	-999.99	-999.99	-999.99	5	E7	1	G5	1
BARCELONA	3	J3	10	8	2	0	3	2	1	J3	J6	9	15	25	10	-999.99	-999.99	15	-999.99	2	-999.99	16	-999.99	-999.99	-999.99	-999.99	8	4	6.5	3	4	0	-999.99	5	3.5	-999.99	6	-999.99	6	-999.99	-999.99	-999.99	-999.99	-999.99	2	E0	4	G0	1
NAVARRA	1	J1	8	NA	0	4.5	1	0	2	J3	J1	30	15	10	0	0	-999.99	-999.99	-999.99	-999.99	-999.99	-999.99	20	-999.99	20	-999.99	5	5	6.5	4.5	5.5	3	0.5	5	-999.99	-999.99	-999.99	-999.99	-999.99	0	-999.99	0	-999.99	-999.99	2	E0	1	G1	4
MADRID	4	J1	5.5	4	3	2	3	4	1	J3	J3	NA	NA	NA	NA	NA	NA	-999.99	-999.99	-999.99	-999.99	-999.99	-999.99	-999.99	-999.99	-999.99	NA	6	6	4	NA	0.5	2	4.5	-999.99	-999.99	-999.99	-999.99	-999.99	-999.99	-999.99	-999.99	-999.99	-999.99	5	E4	1	G1	1
GIPUZKOA	4	J1	6	5	7	3	2	5.5	1	J2	J3	12	19	11	13	3	-999.99	-999.99	23	-999.99	-999.99	-999.99	19	-999.99	-999.99	-999.99	0	6	3.5	6.5	5.5	7.5	7.5	6	-999.99	3	-999.99	-999.99	-999.99	4	-999.99	-999.99	-999.99	-999.99	5	E2	1	G2	1
GRANADA	1	J3	4	NA	3	8	0	9.5	1	J4	J5	30	10	30	20	5	-999.99	-999.99	-999.99	-999.99	-999.99	-999.99	-999.99	-999.99	-999.99	-999.99	5	3.5	7.5	5	7.5	3.5	3	6	-999.99	-999.99	-999.99	-999.99	-999.99	-999.99	-999.99	-999.99	-999.99	-999.99	2	E0	1	G4	1
MADRID	3	J1	5	2.5	3.5	7	2.5	6	1	J4	J5	23	16	18	23	5	3	-999.99	-999.99	-999.99	-999.99	-999.99	-999.99	-999.99	-999.99	-999.99	NA	3.5	7.5	4.5	6.5	3.5	1.5	6	-999.99	-999.99	-999.99	-999.99	-999.99	-999.99	-999.99	-999.99	-999.99	-999.99	5	E5	6	G0	1
CORUNA, A	0	J1	0	0	1	4	0	5	1	J13	J4	40	30	5	20	-999.99	-999.99	-999.99	-999.99	-999.99	-999.99	-999.99	-999.99	5	-999.99	-999.99	0	1	8	4	9	3	-999.99	7	-999.99	-999.99	-999.99	-999.99	-999.99	-999.99	2	-999.99	-999.99	-999.99	5	E16	7	G0	1
BARCELONA	2	J1	5.5	0.5	4.5	2.5	0	4.5	1	J3	J2	NA	NA	NA	NA	-999.99	-999.99	15	-999.99	NA	-999.99	NA	-999.99	-999.99	-999.99	-999.99	NA	4	9	3.5	4.5	2.5	-999.99	6.5	4	-999.99	7.5	-999.99	8	-999.99	-999.99	-999.99	-999.99	-999.99	5	E6	1	G2	1
CORDOBA	4	J1	5	NA	3	2	2	2	1	J3	J3	35	40	10	10	5	-999.99	-999.99	-999.99	-999.99	-999.99	-999.99	-999.99	-999.99	-999.99	-999.99	0	5	9	6	7	3	3	6	-999.99	-999.99	-999.99	-999.99	-999.99	-999.99	-999.99	-999.99	-999.99	-999.99	5	E4	1	G1	1
MADRID	2	J1	4	2.5	5.5	8	0	8.5	1	J4	J5	23	19	21	20	12	2	-999.99	-999.99	-999.99	-999.99	-999.99	-999.99	-999.99	-999.99	-999.99	3	2	8.5	4.5	6.5	2.5	2	5	-999.99	-999.99	-999.99	-999.99	-999.99	-999.99	-999.99	-999.99	-999.99	-999.99	5	E7	1	G6	1
VALENCIA	8	J1	7.5	6	1.5	3	4.5	2	1	J10	J5	23	14	16	18	1	-999.99	-999.99	-999.99	-999.99	-999.99	-999.99	-999.99	-999.99	-999.99	-999.99	1	5.5	6.5	6.5	5.5	4.5	4	6.5	-999.99	-999.99	-999.99	-999.99	-999.99	-999.99	-999.99	-999.99	-999.99	-999.99	5	E5	1	G2	1
LEON	0	J1	5.5	3.5	5.5	5.5	0	4.5	2	J4	J2	30	25	20	15	5	-999.99	-999.99	-999.99	-999.99	-999.99	-999.99	-999.99	-999.99	-999.99	-999.99	NA	2	8.5	4.5	7	3.5	3.5	4.5	-999.99	-999.99	-999.99	-999.99	-999.99	-999.99	-999.99	-999.99	-999.99	-999.99	5	E3	1	G2	1
MADRID	7	J1	7	7	5.5	4	8	5	1	J3	J1	35	17	31	22	0	0	-999.99	-999.99	-999.99	-999.99	-999.99	-999.99	-999.99	-999.99	-999.99	0	6	6.5	3	5.5	1.5	2.5	4	-999.99	-999.99	-999.99	-999.99	-999.99	-999.99	-999.99	-999.99	-999.99	-999.99	5	E1	1	G1	1
MADRID	3	J1	4	NA	6	1	0.5	3	1	J2	J5	40	30	15	10	4	1	-999.99	-999.99	-999.99	-999.99	-999.99	-999.99	-999.99	-999.99	-999.99	0	4	9	3.5	8.5	1	2.5	8	-999.99	-999.99	-999.99	-999.99	-999.99	-999.99	-999.99	-999.99	-999.99	-999.99	5	E3	1	G2	1
PONTEVEDRA	NA	J1	10	1	0.5	0	1	9.5	1	J3	J3	NA	NA	NA	NA	-999.99	-999.99	-999.99	-999.99	-999.99	-999.99	-999.99	-999.99	NA	-999.99	-999.99	NA	NA	8.5	4.5	NA	0	-999.99	7.5	-999.99	-999.99	-999.99	-999.99	-999.99	-999.99	0	-999.99	-999.99	-999.99	4	E0	1	G1	1
MADRID	5	J1	7	3.5	3	1	6.5	3	2	J1	J3	30	13	24	19	5	1	-999.99	-999.99	-999.99	-999.99	-999.99	-999.99	-999.99	-999.99	-999.99	2.8	7.5	NA	3.5	4.5	1.5	0	4	-999.99	-999.99	-999.99	-999.99	-999.99	-999.99	-999.99	-999.99	-999.99	-999.99	4	E0	4	G00	1
CACERES	1	J4	0	NA	NA	10	0	2	1	J4	J4	35	40	15	8	2	-999.99	-999.99	-999.99	-999.99	-999.99	-999.99	-999.99	-999.99	-999.99	-999.99	0	3	10	NA	8.5	3	1	6.5	-999.99	-999.99	-999.99	-999.99	-999.99	-999.99	-999.99	-999.99	-999.99	-999.99	5	E5	1	G2	1
GIPUZKOA	5	J1	3	3	6	1	4.5	1	1	J8	J99	6	18	4	16	3	-999.99	-999.99	30	-999.99	-999.99	-999.99	33	-999.99	-999.99	-999.99	0	5.5	7	4.5	4.5	1	1	4.5	-999.99	5	-999.99	-999.99	-999.99	1	-999.99	-999.99	-999.99	-999.99	5	E9	1	G8	1
CIUDAD REAL	5	J1	8.5	0	1.5	8.5	1.5	3	1	J3	J4	30	20	20	20	NA	-999.99	-999.99	-999.99	-999.99	-999.99	-999.99	-999.99	-999.99	-999.99	-999.99	NA	NA	5.5	4.5	5.5	4	4.5	5.5	-999.99	-999.99	-999.99	-999.99	-999.99	-999.99	-999.99	-999.99	-999.99	-999.99	5	E5	1	G4	1
SEVILLA	3	J1	1	2	5	1	2	2.5	1	J2	J2	27	25	15	13	5	-999.99	-999.99	-999.99	-999.99	-999.99	-999.99	-999.99	-999.99	-999.99	-999.99	5	3.5	8	3.5	8	1.5	1.5	NA	-999.99	-999.99	-999.99	-999.99	-999.99	-999.99	-999.99	-999.99	-999.99	-999.99	4	E0	1	G2	1
MADRID	2	J1	3	5	1	6	0	8	1	J5	J4	25	25	30	15	5	0	-999.99	-999.99	-999.99	-999.99	-999.99	-999.99	-999.99	-999.99	-999.99	0	2	9	7	8	1	1	NA	-999.99	-999.99	-999.99	-999.99	-999.99	-999.99	-999.99	-999.99	-999.99	-999.99	5	E5	1	G6	1
VALENCIA	2	J1	4.5	3	4	7.5	0	9	1	J5	J4	30	20	15	25	5	-999.99	-999.99	-999.99	-999.99	-999.99	-999.99	-999.99	-999.99	-999.99	-999.99	3	2.5	9	6	7.5	4	2.5	7	-999.99	-999.99	-999.99	-999.99	-999.99	-999.99	-999.99	-999.99	-999.99	-999.99	5	E3	1	G3	1
VALENCIA	0	J1	0	0	NA	5	0	6	1	J4	J5	25	25	25	25	0	-999.99	-999.99	-999.99	-999.99	-999.99	-999.99	-999.99	-999.99	-999.99	-999.99	0	3	10	4.5	10	2	1	10	-999.99	-999.99	-999.99	-999.99	-999.99	-999.99	-999.99	-999.99	-999.99	-999.99	5	E21	1	G2	1
ZAMORA	2	NA	1.5	3	3	7	0	7	1	J4	J4	60	50	20	40	10	-999.99	-999.99	-999.99	-999.99	-999.99	-999.99	-999.99	-999.99	-999.99	-999.99	5	1.5	8.5	4.5	6	3	2	5.5	-999.99	-999.99	-999.99	-999.99	-999.99	-999.99	-999.99	-999.99	-999.99	-999.99	5	E3	1	G3	1
MADRID	1	J1	4.5	3	4	8.5	0	9	1	J4	J5	30	10	20	30	5	0	-999.99	-999.99	-999.99	-999.99	-999.99	-999.99	-999.99	-999.99	-999.99	5	2.5	8	4.5	8.5	3	2	7	-999.99	-999.99	-999.99	-999.99	-999.99	-999.99	-999.99	-999.99	-999.99	-999.99	5	E5	1	G3	1
MADRID	3	J1	8	5	7	2	2	0	1	J3	J3	30	25	25	20	0	0	-999.99	-999.99	-999.99	-999.99	-999.99	-999.99	-999.99	-999.99	-999.99	0	5.5	8.5	4	5.5	2	1	5	-999.99	-999.99	-999.99	-999.99	-999.99	-999.99	-999.99	-999.99	-999.99	-999.99	5	E4	1	G1	1
MADRID	2	J1	2	2.5	2	8.5	1.5	8.5	1	J4	J4	33	12	21	25	5	0	-999.99	-999.99	-999.99	-999.99	-999.99	-999.99	-999.99	-999.99	-999.99	4	9	2	4	2.5	7.5	9	5	-999.99	-999.99	-999.99	-999.99	-999.99	-999.99	-999.99	-999.99	-999.99	-999.99	1	E00	2	G00	1
VALENCIA	2	J1	1	0.5	4	9	0.5	8.5	1	J4	J5	26	16	15	21	3	-999.99	-999.99	-999.99	-999.99	-999.99	-999.99	-999.99	-999.99	-999.99	-999.99	NA	2	9.5	6	9	4.5	3	7.5	-999.99	-999.99	-999.99	-999.99	-999.99	-999.99	-999.99	-999.99	-999.99	-999.99	5	E7	1	G5	1
VALENCIA	3	J1	4.5	3.5	3	4.5	2	5	1	J4	J3	31	22	15	22	6	-999.99	-999.99	-999.99	-999.99	-999.99	-999.99	-999.99	-999.99	-999.99	-999.99	4	5	7.5	6	7.5	2.5	1.5	6.5	-999.99	-999.99	-999.99	-999.99	-999.99	-999.99	-999.99	-999.99	-999.99	-999.99	2	E0	1	G4	4
ALMERIA	3	J4	2.5	5.5	5	6	1	7	1	J4	J1	20	18	12	22	10	-999.99	-999.99	-999.99	-999.99	-999.99	-999.99	-999.99	-999.99	-999.99	-999.99	18	6.5	2	5.5	3.5	7	9	6	-999.99	-999.99	-999.99	-999.99	-999.99	-999.99	-999.99	-999.99	-999.99	-999.99	5	E5	6	G0	4
MADRID	2	J1	2	2	4	5	0	5	1	J4	J5	30	25	20	15	5	3	-999.99	-999.99	-999.99	-999.99	-999.99	-999.99	-999.99	-999.99	-999.99	2	1.5	9.5	5	8	3.5	3.5	6	-999.99	-999.99	-999.99	-999.99	-999.99	-999.99	-999.99	-999.99	-999.99	-999.99	5	E7	1	G6	1
ALICANTE	2	J1	0	5	7	9.5	0	6.5	1	J4	J2	30	40	15	23	1	-999.99	-999.99	-999.99	-999.99	-999.99	-999.99	-999.99	-999.99	-999.99	-999.99	1	2	9	4	10	1	1	7	-999.99	-999.99	-999.99	-999.99	-999.99	-999.99	-999.99	-999.99	-999.99	-999.99	2	E0	1	G3	4
MADRID	4	J1	3.5	3.5	3.5	8.5	1	8.5	1	J4	J5	25	15	15	23	5	3	-999.99	-999.99	-999.99	-999.99	-999.99	-999.99	-999.99	-999.99	-999.99	10	5	9	7	7.5	NA	3	7.5	-999.99	-999.99	-999.99	-999.99	-999.99	-999.99	-999.99	-999.99	-999.99	-999.99	5	E5	6	G0	1
ASTURIAS	6	J1	6	NA	6.5	6	0	8.5	1	J2	J5	25	30	20	15	5	-999.99	-999.99	-999.99	-999.99	-999.99	-999.99	-999.99	-999.99	-999.99	-999.99	5	1	9.5	2.5	7	1.5	0.5	7	-999.99	-999.99	-999.99	-999.99	-999.99	-999.99	-999.99	-999.99	-999.99	-999.99	5	E2	1	G2	1
BARCELONA	0	J1	10	6.5	2	2	0	3	1	J3	J6	10	15	20	13	-999.99	-999.99	30	-999.99	1	-999.99	25	-999.99	-999.99	-999.99	-999.99	2	NA	6.5	3.5	NA	1.5	-999.99	6	1.5	-999.99	6	-999.99	6.5	-999.99	-999.99	-999.99	-999.99	-999.99	5	E6	1	G1	1
ALICANTE	4	J99	5.5	6	3	3.5	4	6.5	1	J6	J3	NA	NA	NA	NA	NA	-999.99	-999.99	-999.99	-999.99	-999.99	-999.99	-999.99	-999.99	-999.99	-999.99	NA	4	7	4.5	5	4	3.5	4	-999.99	-999.99	-999.99	-999.99	-999.99	-999.99	-999.99	-999.99	-999.99	-999.99	5	E2	1	G2	1
MADRID	7	J1	7	7	3.5	2	3.5	4	1	J3	J1	25	20	25	15	5	5	-999.99	-999.99	-999.99	-999.99	-999.99	-999.99	-999.99	-999.99	-999.99	5	5	7.5	4.5	5.5	0	0	8.5	-999.99	-999.99	-999.99	-999.99	-999.99	-999.99	-999.99	-999.99	-999.99	-999.99	5	E6	1	G1	1
TOLEDO	2	J4	0	0	3.5	1.5	0	0	1	J2	J99	NA	NA	NA	NA	NA	-999.99	-999.99	-999.99	-999.99	-999.99	-999.99	-999.99	-999.99	-999.99	-999.99	NA	3.5	10	4	7.5	0	NA	1	-999.99	-999.99	-999.99	-999.99	-999.99	-999.99	-999.99	-999.99	-999.99	-999.99	5	E2	1	G1	1
BARCELONA	4	J3	10	1	0	0	1	0	1	J3	J3	5	10	35	4	-999.99	-999.99	8	-999.99	1	-999.99	20	-999.99	-999.99	-999.99	-999.99	17	NA	8	2.5	NA	0	-999.99	4	0	-999.99	8	-999.99	9	-999.99	-999.99	-999.99	-999.99	-999.99	5	E6	1	G1	1
VALENCIA	1	J2	0.5	3	4	7	0.5	1	1	J4	J99	20	25	18	35	1	-999.99	-999.99	-999.99	-999.99	-999.99	-999.99	-999.99	-999.99	-999.99	-999.99	1	3.5	9	6	9.5	3	2	9.5	-999.99	-999.99	-999.99	-999.99	-999.99	-999.99	-999.99	-999.99	-999.99	-999.99	5	E7	1	G5	1
BURGOS	3	J1	4.5	NA	2	4.5	1	6	4	J0	J0	45	25	15	10	3	-999.99	-999.99	-999.99	-999.99	-999.99	-999.99	-999.99	-999.99	-999.99	-999.99	2	3	9	4	6	2.5	2	6	-999.99	-999.99	-999.99	-999.99	-999.99	-999.99	-999.99	-999.99	-999.99	-999.99	NA	NA	1	G2	6
MADRID	4	J1	6	5	5	7	3	8	1	J5	J4	9	8	9	9	5	1	-999.99	-999.99	-999.99	-999.99	-999.99	-999.99	-999.99	-999.99	-999.99	1	2.5	7	5	6	2.5	2.5	6	-999.99	-999.99	-999.99	-999.99	-999.99	-999.99	-999.99	-999.99	-999.99	-999.99	2	E0	1	G3	3
MALAGA	1	J1	4.5	1	5.5	4	0	5	1	J2	J2	20	25	20	20	10	-999.99	-999.99	-999.99	-999.99	-999.99	-999.99	-999.99	-999.99	-999.99	-999.99	5	3	8	4	7.5	2.5	3.5	7	-999.99	-999.99	-999.99	-999.99	-999.99	-999.99	-999.99	-999.99	-999.99	-999.99	5	E2	1	G2	1
BALEARS, ILLES	1	J1	0	1	2.5	6	0	9	1	J5	J4	22	20	18	20	5	-999.99	-999.99	-999.99	-999.99	-999.99	-999.99	-999.99	-999.99	-999.99	-999.99	15	2.5	8.5	7	9	3	1.5	5.5	-999.99	-999.99	-999.99	-999.99	-999.99	-999.99	-999.99	-999.99	-999.99	-999.99	5	E7	1	G6	1
MADRID	5	J1	9	7	3	1.5	5.5	1.5	1	J3	J3	27	20	28	20	2	2	-999.99	-999.99	-999.99	-999.99	-999.99	-999.99	-999.99	-999.99	-999.99	1	6	7	4	6	1	1	5	-999.99	-999.99	-999.99	-999.99	-999.99	-999.99	-999.99	-999.99	-999.99	-999.99	5	E4	1	G19	1
CORUNA, A	3	J1	0.5	5	0.5	6	0	8	1	J13	J4	30	20	5	15	-999.99	-999.99	-999.99	-999.99	-999.99	-999.99	-999.99	-999.99	10	-999.99	-999.99	20	2	9.5	6.5	8.5	2	-999.99	9	-999.99	-999.99	-999.99	-999.99	-999.99	-999.99	2	-999.99	-999.99	-999.99	5	E17	1	G15	1
CADIZ	3	J1	5.5	5.5	6	5.5	4	6	1	J2	J4	29	34	12	17	6	-999.99	-999.99	-999.99	-999.99	-999.99	-999.99	-999.99	-999.99	-999.99	-999.99	2	3.5	3	6.5	3	7.5	7.5	4.5	-999.99	-999.99	-999.99	-999.99	-999.99	-999.99	-999.99	-999.99	-999.99	-999.99	5	E2	1	G2	1
VALENCIA	2	J1	7	NA	4	9	2	6	1	J4	J4	35	20	10	20	5	-999.99	-999.99	-999.99	-999.99	-999.99	-999.99	-999.99	-999.99	-999.99	-999.99	10	5	8	7	7	4	NA	8	-999.99	-999.99	-999.99	-999.99	-999.99	-999.99	-999.99	-999.99	-999.99	-999.99	5	E5	1	G5	4
ALICANTE	3	J1	0.5	4	3.5	7	1	7	1	J4	J10	NA	NA	NA	20	NA	-999.99	-999.99	-999.99	-999.99	-999.99	-999.99	-999.99	-999.99	-999.99	-999.99	NA	4.5	7	6.5	8.5	4.5	3.5	7	-999.99	-999.99	-999.99	-999.99	-999.99	-999.99	-999.99	-999.99	-999.99	-999.99	5	E7	1	G5	1
VALENCIA	4	J1	10	NA	2	0	0	3	1	J3	J3	40	15	30	10	5	-999.99	-999.99	-999.99	-999.99	-999.99	-999.99	-999.99	-999.99	-999.99	-999.99	0	4.5	8	3.5	5	0	0	5	-999.99	-999.99	-999.99	-999.99	-999.99	-999.99	-999.99	-999.99	-999.99	-999.99	4	E0	6	G0	1
VALENCIA	2	J1	1	1	2.5	5	1.5	3	1	J4	J4	25	18	18	21	4	-999.99	-999.99	-999.99	-999.99	-999.99	-999.99	-999.99	-999.99	-999.99	-999.99	NA	2	7	5.5	8	4	2.5	8	-999.99	-999.99	-999.99	-999.99	-999.99	-999.99	-999.99	-999.99	-999.99	-999.99	5	E7	1	G2	1
BADAJOZ	6	J1	6	NA	3	0	7	0	1	J1	J3	30	35	20	10	5	-999.99	-999.99	-999.99	-999.99	-999.99	-999.99	-999.99	-999.99	-999.99	-999.99	0	7	6	4	4.5	0	2	4	-999.99	-999.99	-999.99	-999.99	-999.99	-999.99	-999.99	-999.99	-999.99	-999.99	5	E1	1	G1	1
BARCELONA	3	J4	4.5	5	5	9	1.5	9	1	J4	J4	2	5	27	32	-999.99	-999.99	28	-999.99	2	-999.99	3	-999.99	-999.99	-999.99	-999.99	1	1	9	6	9	3	-999.99	9	5.5	-999.99	5	-999.99	5	-999.99	-999.99	-999.99	-999.99	-999.99	5	E3	1	G3	1
ZAMORA	5	J1	8	NA	7	6	0	7	1	J2	J3	40	30	15	8	7	-999.99	-999.99	-999.99	-999.99	-999.99	-999.99	-999.99	-999.99	-999.99	-999.99	0	4.5	7	4.5	6	3.5	3	6	-999.99	-999.99	-999.99	-999.99	-999.99	-999.99	-999.99	-999.99	-999.99	-999.99	5	E2	1	G2	1
PONTEVEDRA	1	NA	2	NA	3.5	7	0	7	1	J4	J4	39	22	10	20	-999.99	-999.99	-999.99	-999.99	-999.99	-999.99	-999.99	-999.99	6	-999.99	-999.99	3	2.5	9	5.5	6.5	2.5	-999.99	6.5	-999.99	-999.99	-999.99	-999.99	-999.99	-999.99	NA	-999.99	-999.99	-999.99	1	E00	2	G00	2
MADRID	4	J1	4.5	3	6.5	6	4	6	1	J2	J4	26	20	22	21	7	2	-999.99	-999.99	-999.99	-999.99	-999.99	-999.99	-999.99	-999.99	-999.99	2	3.5	8	4.5	8	3.5	3	7	-999.99	-999.99	-999.99	-999.99	-999.99	-999.99	-999.99	-999.99	-999.99	-999.99	5	E2	1	G2	1
PALMAS, LAS	3	J1	2.5	3.5	2.5	7.5	0.5	7	1	J4	J5	25	23	16	13	5	-999.99	-999.99	-999.99	-999.99	-999.99	-999.99	-999.99	-999.99	-999.99	13	5	2.5	9	4	8.5	2.5	1.5	6.5	-999.99	-999.99	-999.99	-999.99	-999.99	-999.99	-999.99	-999.99	6.5	-999.99	5	E21	1	G19	1
GRANADA	2	J3	8	NA	7	8	0	10	1	J3	J4	22	25	19	15	5	-999.99	-999.99	-999.99	-999.99	-999.99	-999.99	-999.99	-999.99	-999.99	-999.99	NA	3.5	8	3.5	6	2	2	NA	-999.99	-999.99	-999.99	-999.99	-999.99	-999.99	-999.99	-999.99	-999.99	-999.99	2	E0	1	G19	1
MADRID	5	J1	NA	4	3.5	2	4	3.5	1	J3	J1	25	20	23	16	10	3	-999.99	-999.99	-999.99	-999.99	-999.99	-999.99	-999.99	-999.99	-999.99	3	NA	5.5	2.5	4.5	1	1.5	4	-999.99	-999.99	-999.99	-999.99	-999.99	-999.99	-999.99	-999.99	-999.99	-999.99	NA	NA	NA	NA	NA
BARCELONA	4	J1	3	NA	6	6	2.5	NA	1	J2	J4	60	20	10	6	-999.99	-999.99	0	-999.99	0	-999.99	2	-999.99	-999.99	-999.99	-999.99	2	3.5	7.5	4	8.5	4	-999.99	NA	3.5	-999.99	4.5	-999.99	7	-999.99	-999.99	-999.99	-999.99	-999.99	5	E2	1	G2	1
BURGOS	0	J1	2	2	3	8	0	7	1	J4	J5	35	20	20	15	8	-999.99	-999.99	-999.99	-999.99	-999.99	-999.99	-999.99	-999.99	-999.99	-999.99	2	2.5	9.5	5.5	9	1.5	1.5	8	-999.99	-999.99	-999.99	-999.99	-999.99	-999.99	-999.99	-999.99	-999.99	-999.99	5	E5	6	G0	4
MURCIA	3	J4	4	4	4	8	0	8.5	1	J4	J5	28	18	25	14	6	-999.99	-999.99	-999.99	-999.99	-999.99	-999.99	-999.99	-999.99	-999.99	-999.99	9	3.5	8	5	7.5	3	3	NA	-999.99	-999.99	-999.99	-999.99	-999.99	-999.99	-999.99	-999.99	-999.99	-999.99	5	E3	1	G2	1
BARCELONA	2	J1	4	2	3	8	1	8	1	J4	J4	5	14	16	18	-999.99	-999.99	20	-999.99	1	-999.99	16	-999.99	-999.99	-999.99	-999.99	10	2	9	5.5	8.5	2	-999.99	7.5	4	-999.99	8.5	-999.99	8.5	-999.99	-999.99	-999.99	-999.99	-999.99	5	E5	1	G3	1
NAVARRA	1	J1	1	0.5	1.5	4.5	1	4	1	J12	J4	27	10	4	17	4	-999.99	-999.99	-999.99	-999.99	-999.99	-999.99	18	-999.99	14	-999.99	6	2.5	10	6	10	3.5	4	8.5	-999.99	-999.99	-999.99	-999.99	-999.99	4	-999.99	6	-999.99	-999.99	5	E8	1	G7	1
MALAGA	4	J1	10	8	2	0	3	0	1	J3	J3	30	20	40	10	0	-999.99	-999.99	-999.99	-999.99	-999.99	-999.99	-999.99	-999.99	-999.99	-999.99	0	7	7	3	NA	0	0	6.5	-999.99	-999.99	-999.99	-999.99	-999.99	-999.99	-999.99	-999.99	-999.99	-999.99	5	E6	1	G2	1
MADRID	3	J1	6	5	4	6.5	3	7.5	1	J4	J5	30	15	24	20	6	2	-999.99	-999.99	-999.99	-999.99	-999.99	-999.99	-999.99	-999.99	-999.99	1	3	7.5	3.5	6	2.5	1.5	4.5	-999.99	-999.99	-999.99	-999.99	-999.99	-999.99	-999.99	-999.99	-999.99	-999.99	5	E5	1	G2	1
MADRID	5	J1	8	5.5	4	6	0	5	1	J3	J10	27	19	21	17	5	0	-999.99	-999.99	-999.99	-999.99	-999.99	-999.99	-999.99	-999.99	-999.99	0	3.5	7	4.5	5	3	3	5.5	-999.99	-999.99	-999.99	-999.99	-999.99	-999.99	-999.99	-999.99	-999.99	-999.99	5	E21	2	G0	1
CASTELLON	4	J3	8	5	5	1.5	3.5	3.5	1	J3	J3	30	20	20	18	10	-999.99	-999.99	-999.99	-999.99	-999.99	-999.99	-999.99	-999.99	-999.99	-999.99	2	5	5.5	4.5	5	1	1	5	-999.99	-999.99	-999.99	-999.99	-999.99	-999.99	-999.99	-999.99	-999.99	-999.99	5	E1	1	G1	1
VALENCIA	7	J1	5.5	NA	4	2	6.5	6.5	1	J1	J1	35	10	25	25	4	-999.99	-999.99	-999.99	-999.99	-999.99	-999.99	-999.99	-999.99	-999.99	-999.99	1	4.5	6.5	4	5.5	0	2.5	5.5	-999.99	-999.99	-999.99	-999.99	-999.99	-999.99	-999.99	-999.99	-999.99	-999.99	5	E6	1	G1	1
MADRID	4	J1	2	3	3	3	1	3	2	J4	J4	25	20	20	15	5	3	-999.99	-999.99	-999.99	-999.99	-999.99	-999.99	-999.99	-999.99	-999.99	12	4	9	6	9	3	3	9.5	-999.99	-999.99	-999.99	-999.99	-999.99	-999.99	-999.99	-999.99	-999.99	-999.99	5	E5	1	G2	1
CUENCA	0	J2	5	6.5	8.5	4.5	0	7.5	1	J2	J2	35	30	25	10	3	-999.99	-999.99	-999.99	-999.99	-999.99	-999.99	-999.99	-999.99	-999.99	-999.99	0	2	9.5	4	5	2.5	3.5	4.5	-999.99	-999.99	-999.99	-999.99	-999.99	-999.99	-999.99	-999.99	-999.99	-999.99	5	E21	1	G2	1
SEVILLA	8	J1	6.5	5.5	5.5	2.5	7.5	2.5	1	J1	J1	33	48	12	3	3	-999.99	-999.99	-999.99	-999.99	-999.99	-999.99	-999.99	-999.99	-999.99	-999.99	1	8	6	4.5	5.5	2	2.5	5	-999.99	-999.99	-999.99	-999.99	-999.99	-999.99	-999.99	-999.99	-999.99	-999.99	5	E1	1	G1	1
SANTA CRUZ DE TENERIFE	1	J1	0	1	2.5	8.5	0	7	1	J4	J4	40	30	10	20	0	-999.99	-999.99	-999.99	-999.99	-999.99	-999.99	-999.99	-999.99	-999.99	0	0	0	9	7.5	9	2	5	8	-999.99	-999.99	-999.99	-999.99	-999.99	-999.99	-999.99	-999.99	9	-999.99	5	E3	1	G2	1
VALLADOLID	4	J1	0.5	NA	0	6	1	7	1	J4	J5	50	30	15	5	0	-999.99	-999.99	-999.99	-999.99	-999.99	-999.99	-999.99	-999.99	-999.99	-999.99	0	1.5	8.5	6.5	8	3	1	6	-999.99	-999.99	-999.99	-999.99	-999.99	-999.99	-999.99	-999.99	-999.99	-999.99	5	E3	1	G3	1
MALAGA	0	J4	0	0	0	10	0	10	1	J4	J5	0	0	0	100	100	-999.99	-999.99	-999.99	-999.99	-999.99	-999.99	-999.99	-999.99	-999.99	-999.99	0	4.5	10	8.5	9.5	6	5	10	-999.99	-999.99	-999.99	-999.99	-999.99	-999.99	-999.99	-999.99	-999.99	-999.99	2	E0	5	G0	4
PALMAS, LAS	2	J1	3	5.5	5	8.5	0	6.5	1	J4	J5	30	25	20	20	3	-999.99	-999.99	-999.99	-999.99	-999.99	-999.99	-999.99	-999.99	-999.99	2	0	2	8	4.5	6.5	3	2.5	6	-999.99	-999.99	-999.99	-999.99	-999.99	-999.99	-999.99	-999.99	5.5	-999.99	5	E21	1	G2	1
MELILLA	0	J2	1	0	10	3	0	NA	1	J2	J2	30	32	10	15	10	-999.99	-999.99	-999.99	-999.99	-999.99	-999.99	-999.99	-999.99	-999.99	-999.99	3	3	9	3	8	1	1	6	-999.99	-999.99	-999.99	-999.99	-999.99	-999.99	-999.99	-999.99	-999.99	-999.99	5	E2	1	G2	1
SANTA CRUZ DE TENERIFE	0	J1	NA	0	0	0	1	NA	1	J5	J5	23	20	10	10	4	-999.99	-999.99	-999.99	-999.99	-999.99	-999.99	-999.99	-999.99	-999.99	25	8	0.5	8.5	4.5	5.5	3	2	6	-999.99	-999.99	-999.99	-999.99	-999.99	-999.99	-999.99	-999.99	7	-999.99	5	E3	1	G3	1
MADRID	3	J1	8	NA	3.5	6.5	1	6.5	1	J3	J3	35	23	22	14	4	1	-999.99	-999.99	-999.99	-999.99	-999.99	-999.99	-999.99	-999.99	-999.99	1	4	6.5	4	4	3	2	5	-999.99	-999.99	-999.99	-999.99	-999.99	-999.99	-999.99	-999.99	-999.99	-999.99	1	E00	2	G00	2
MADRID	2	J4	2	4	2	10	0	10	1	J4	J5	19	20	20	35	5	1	-999.99	-999.99	-999.99	-999.99	-999.99	-999.99	-999.99	-999.99	-999.99	0	2.5	9	5	8.5	2.5	2	7.5	-999.99	-999.99	-999.99	-999.99	-999.99	-999.99	-999.99	-999.99	-999.99	-999.99	5	E5	1	G19	1
VALENCIA	3	J1	6	5	4	8	0	8	1	J4	J4	30	15	20	20	5	-999.99	-999.99	-999.99	-999.99	-999.99	-999.99	-999.99	-999.99	-999.99	-999.99	10	3	9	NA	8	2	2.5	6	-999.99	-999.99	-999.99	-999.99	-999.99	-999.99	-999.99	-999.99	-999.99	-999.99	5	E5	1	G3	1
MADRID	2	J1	4.5	2	4	7.5	1	8	1	J4	J5	25	20	20	20	NA	NA	-999.99	-999.99	-999.99	-999.99	-999.99	-999.99	-999.99	-999.99	-999.99	NA	2	8	5	6	3	2	NA	-999.99	-999.99	-999.99	-999.99	-999.99	-999.99	-999.99	-999.99	-999.99	-999.99	5	E3	1	G3	1
ALBACETE	2	J1	2	NA	2	7.5	0	8	1	J4	J5	25	20	20	15	5	-999.99	-999.99	-999.99	-999.99	-999.99	-999.99	-999.99	-999.99	-999.99	-999.99	15	2.5	9	7	8.5	3	2	9	-999.99	-999.99	-999.99	-999.99	-999.99	-999.99	-999.99	-999.99	-999.99	-999.99	5	E5	1	G19	1
TOLEDO	2	J1	6	2.5	3	6.5	0	7.5	1	J4	J4	30	30	10	15	10	-999.99	-999.99	-999.99	-999.99	-999.99	-999.99	-999.99	-999.99	-999.99	-999.99	5	2.5	8	4.5	7.5	2.5	2.5	6	-999.99	-999.99	-999.99	-999.99	-999.99	-999.99	-999.99	-999.99	-999.99	-999.99	5	E4	2	G00	1
PALENCIA	3	J1	2	2	1.5	6	0.5	8.5	1	J5	J4	28	29	11	20	10	-999.99	-999.99	-999.99	-999.99	-999.99	-999.99	-999.99	-999.99	-999.99	-999.99	3	1	9	6.5	9	4	3	6.5	-999.99	-999.99	-999.99	-999.99	-999.99	-999.99	-999.99	-999.99	-999.99	-999.99	1	E00	2	G00	2
VALENCIA	2	J1	5	3.5	4	5	0.5	6.5	2	J4	J5	29	20	15	29	5	-999.99	-999.99	-999.99	-999.99	-999.99	-999.99	-999.99	-999.99	-999.99	-999.99	2	3	8.5	3.5	9.5	1	2	9.5	-999.99	-999.99	-999.99	-999.99	-999.99	-999.99	-999.99	-999.99	-999.99	-999.99	4	E0	6	G0	6
VALENCIA	2	J1	5	5	1	8	0	8	1	J4	J5	25	20	20	25	5	-999.99	-999.99	-999.99	-999.99	-999.99	-999.99	-999.99	-999.99	-999.99	-999.99	5	9	8	6	8	3	2	6	-999.99	-999.99	-999.99	-999.99	-999.99	-999.99	-999.99	-999.99	-999.99	-999.99	5	E3	1	G3	1
GUADALAJARA	4	J4	4	3	3	7	0	7	1	J4	J5	NA	NA	NA	NA	NA	-999.99	-999.99	-999.99	-999.99	-999.99	-999.99	-999.99	-999.99	-999.99	-999.99	NA	2	8	3.5	6.5	1.5	3.5	6	-999.99	-999.99	-999.99	-999.99	-999.99	-999.99	-999.99	-999.99	-999.99	-999.99	5	E5	1	G2	1
MADRID	3	J1	3	NA	NA	8	2	6.5	1	J4	J99	30	20	25	20	3	1	-999.99	-999.99	-999.99	-999.99	-999.99	-999.99	-999.99	-999.99	-999.99	1	3	8	5.5	8	3	3	6	-999.99	-999.99	-999.99	-999.99	-999.99	-999.99	-999.99	-999.99	-999.99	-999.99	5	E21	1	G19	1
MADRID	6	J1	4.5	1.5	7	1.5	7	1.5	1	J1	J3	45	35	10	8	2	0	-999.99	-999.99	-999.99	-999.99	-999.99	-999.99	-999.99	-999.99	-999.99	0	6	6.5	3.5	5.5	1	1.5	4	-999.99	-999.99	-999.99	-999.99	-999.99	-999.99	-999.99	-999.99	-999.99	-999.99	5	E1	1	G19	1
CORDOBA	6	J1	7	6.5	4	1	4	5	1	J3	J3	25	30	20	15	10	-999.99	-999.99	-999.99	-999.99	-999.99	-999.99	-999.99	-999.99	-999.99	-999.99	0	6	7.5	2	5.5	1	1.5	4.5	-999.99	-999.99	-999.99	-999.99	-999.99	-999.99	-999.99	-999.99	-999.99	-999.99	5	E4	1	G4	1
ZARAGOZA	4	J99	0.5	8	1	0	0.5	2	1	J6	J6	15	10	7	3	8	-999.99	-999.99	-999.99	-999.99	-999.99	-999.99	-999.99	-999.99	-999.99	-999.99	57	5.5	7	4	7.5	3	3	5.5	-999.99	-999.99	-999.99	-999.99	-999.99	-999.99	-999.99	-999.99	-999.99	-999.99	5	E4	1	G4	1
MADRID	2	J2	1.5	NA	9.5	3	1.5	6.5	1	J2	J2	30	21	16	16	3	1	-999.99	-999.99	-999.99	-999.99	-999.99	-999.99	-999.99	-999.99	-999.99	13	2.5	8.5	3	7	2	1	NA	-999.99	-999.99	-999.99	-999.99	-999.99	-999.99	-999.99	-999.99	-999.99	-999.99	5	E2	1	G2	1
VALENCIA	4	J1	6	NA	6.5	7.5	3	6	1	J4	J4	15	20	25	40	0	-999.99	-999.99	-999.99	-999.99	-999.99	-999.99	-999.99	-999.99	-999.99	-999.99	0	4.5	7.5	4.5	NA	4.5	4	NA	-999.99	-999.99	-999.99	-999.99	-999.99	-999.99	-999.99	-999.99	-999.99	-999.99	5	E4	1	G4	1
BALEARS, ILLES	3	J1	7.5	NA	3.5	7	0.5	9	1	J5	J5	70	20	0	10	10	-999.99	-999.99	-999.99	-999.99	-999.99	-999.99	-999.99	-999.99	-999.99	-999.99	0	2.5	9	6	7.5	4	2.5	NA	-999.99	-999.99	-999.99	-999.99	-999.99	-999.99	-999.99	-999.99	-999.99	-999.99	5	E3	1	G3	4
BURGOS	7	J1	8	0	0	0	10	0	1	J1	J1	35	20	25	15	3	-999.99	-999.99	-999.99	-999.99	-999.99	-999.99	-999.99	-999.99	-999.99	-999.99	2	10	8	3	7.5	0	0	8.5	-999.99	-999.99	-999.99	-999.99	-999.99	-999.99	-999.99	-999.99	-999.99	-999.99	4	E0	1	G1	1
MADRID	7	J1	7	5	5	0	8	3	1	J1	J2	36	18	16	10	3	1	-999.99	-999.99	-999.99	-999.99	-999.99	-999.99	-999.99	-999.99	-999.99	15	5	6.5	NA	NA	1	2	NA	-999.99	-999.99	-999.99	-999.99	-999.99	-999.99	-999.99	-999.99	-999.99	-999.99	5	E1	1	G1	1
MADRID	6	J1	2.5	9.5	4	3	NA	3	1	J6	J10	35	15	15	15	5	10	-999.99	-999.99	-999.99	-999.99	-999.99	-999.99	-999.99	-999.99	-999.99	5	NA	8.5	4	8.5	3	2.5	NA	-999.99	-999.99	-999.99	-999.99	-999.99	-999.99	-999.99	-999.99	-999.99	-999.99	5	E4	1	G19	1
BARCELONA	0	J1	5	1	2	7	0	8	1	J4	J4	7	10	20	25	-999.99	-999.99	10	-999.99	2	-999.99	20	-999.99	-999.99	-999.99	-999.99	6	1.5	8.5	4	6.5	2	-999.99	7	4	-999.99	7	-999.99	6.5	-999.99	-999.99	-999.99	-999.99	-999.99	5	E5	1	G19	1
MADRID	2	J4	0	0	7	10	0	10	1	J4	J2	25	20	20	20	8	2	-999.99	-999.99	-999.99	-999.99	-999.99	-999.99	-999.99	-999.99	-999.99	5	3.5	8.5	4.5	9.5	4.5	2.5	7	-999.99	-999.99	-999.99	-999.99	-999.99	-999.99	-999.99	-999.99	-999.99	-999.99	2	E0	1	G2	1
PONTEVEDRA	3	J1	8.5	1.5	1.5	1	2	4	1	J3	J1	23	17	21.5	12	-999.99	-999.99	-999.99	-999.99	-999.99	-999.99	-999.99	-999.99	8	-999.99	-999.99	20	6.5	8	7	NA	0.5	-999.99	3	-999.99	-999.99	-999.99	-999.99	-999.99	-999.99	0	-999.99	-999.99	-999.99	4	E0	1	G1	1
BARCELONA	2	J1	1.5	5	3.5	4.5	0.5	6	1	J7	J4	10	15	18	19	-999.99	-999.99	18	-999.99	1	-999.99	18	-999.99	-999.99	-999.99	-999.99	1	2.5	8	4.5	8.5	2	-999.99	5.5	2.5	-999.99	7.5	-999.99	7	-999.99	-999.99	-999.99	-999.99	-999.99	5	E3	1	G3	1
CASTELLON	2	J1	3	4	4	6.5	2	6.5	1	J4	J5	30	20	18	25	5	-999.99	-999.99	-999.99	-999.99	-999.99	-999.99	-999.99	-999.99	-999.99	-999.99	2	2.5	6.5	3.5	6.5	2.5	2	6	-999.99	-999.99	-999.99	-999.99	-999.99	-999.99	-999.99	-999.99	-999.99	-999.99	1	E00	2	G00	1
MADRID	NA	J1	6	NA	4	7	3	9	1	J5	J4	30	25	25	15	5	0	-999.99	-999.99	-999.99	-999.99	-999.99	-999.99	-999.99	-999.99	-999.99	0	2	10	7	9	5	3	NA	-999.99	-999.99	-999.99	-999.99	-999.99	-999.99	-999.99	-999.99	-999.99	-999.99	3	E0	6	G0	4
ALBACETE	4	J3	8	5	3.5	4	4	4.5	1	J3	J3	35	20	30	10	5	-999.99	-999.99	-999.99	-999.99	-999.99	-999.99	-999.99	-999.99	-999.99	-999.99	5	5.5	9	4	6	2	1.5	5	-999.99	-999.99	-999.99	-999.99	-999.99	-999.99	-999.99	-999.99	-999.99	-999.99	5	E6	1	G4	1
BIZKAIA	1	J1	3.5	6	3	8	0	8	3	J0	J12	7	10	5	18	0	-999.99	-999.99	30	-999.99	-999.99	-999.99	30	-999.99	-999.99	-999.99	0	2.5	9.5	7	8.5	3	2	9	-999.99	7	-999.99	-999.99	-999.99	1	-999.99	-999.99	-999.99	-999.99	3	E0	6	G0	6
ZARAGOZA	3	J1	5	NA	5	7	3	8	1	J4	J5	25	22	20	17	6	-999.99	-999.99	-999.99	-999.99	-999.99	-999.99	-999.99	-999.99	-999.99	-999.99	10	3	8	4	8	3	2	9	-999.99	-999.99	-999.99	-999.99	-999.99	-999.99	-999.99	-999.99	-999.99	-999.99	2	E0	4	G0	4
ZAMORA	2	J1	4.5	5.5	4	2	2	4.5	2	J5	J5	30	20	5	10	0	-999.99	-999.99	-999.99	-999.99	-999.99	-999.99	-999.99	-999.99	-999.99	-999.99	5	4.5	8	4.5	8.5	1.5	1.5	6	-999.99	-999.99	-999.99	-999.99	-999.99	-999.99	-999.99	-999.99	-999.99	-999.99	5	E3	1	G2	1
VALENCIA	2	J3	0	0	0	8	0	7	1	J4	J4	40	10	40	10	0	-999.99	-999.99	-999.99	-999.99	-999.99	-999.99	-999.99	-999.99	-999.99	-999.99	0	2	10	6.5	10	2.5	3	7.5	-999.99	-999.99	-999.99	-999.99	-999.99	-999.99	-999.99	-999.99	-999.99	-999.99	5	E7	1	G5	1
MADRID	6	J1	7	2	5.5	5.5	3	7	1	J2	J4	26	23	20	16	4	1	-999.99	-999.99	-999.99	-999.99	-999.99	-999.99	-999.99	-999.99	-999.99	10	3.5	7.5	4	6	2.5	2.5	7.5	-999.99	-999.99	-999.99	-999.99	-999.99	-999.99	-999.99	-999.99	-999.99	-999.99	5	E2	1	G2	1
PALENCIA	2	J1	1	3.5	1	6	0.5	6	1	J4	J5	30	18	20	12	5	-999.99	-999.99	-999.99	-999.99	-999.99	-999.99	-999.99	-999.99	-999.99	-999.99	15	2.5	9	NA	7	3	2.5	NA	-999.99	-999.99	-999.99	-999.99	-999.99	-999.99	-999.99	-999.99	-999.99	-999.99	5	E21	1	G19	1
HUESCA	2	J1	2	1	3	8	0	10	1	J4	J5	20	20	20	20	0	-999.99	-999.99	-999.99	-999.99	-999.99	-999.99	-999.99	-999.99	-999.99	-999.99	0	3	7.5	4.5	6.5	3	3	6.5	-999.99	-999.99	-999.99	-999.99	-999.99	-999.99	-999.99	-999.99	-999.99	-999.99	2	E0	1	G3	4
ALICANTE	2	J1	3	4.5	5.5	9.5	3	7.5	1	J4	J4	30	20	20	25	0	-999.99	-999.99	-999.99	-999.99	-999.99	-999.99	-999.99	-999.99	-999.99	-999.99	5	2	8	5	9	2.5	2.5	6	-999.99	-999.99	-999.99	-999.99	-999.99	-999.99	-999.99	-999.99	-999.99	-999.99	5	E3	1	G3	1
MADRID	4	J1	3	4	2	5.5	2	7	2	J5	J4	27	25	23	20	4	1	-999.99	-999.99	-999.99	-999.99	-999.99	-999.99	-999.99	-999.99	-999.99	0	2	8	6	8	3	2	7	-999.99	-999.99	-999.99	-999.99	-999.99	-999.99	-999.99	-999.99	-999.99	-999.99	5	E5	2	G00	1
VALLADOLID	3	J1	5.5	1	5	3	5	1	1	J2	J3	28	20	20	13	5	-999.99	-999.99	-999.99	-999.99	-999.99	-999.99	-999.99	-999.99	-999.99	-999.99	NA	4	7	3	4.5	1	1	4.5	-999.99	-999.99	-999.99	-999.99	-999.99	-999.99	-999.99	-999.99	-999.99	-999.99	4	E0	1	G2	4
NAVARRA	3	J1	2.5	NA	0	6	0	7.5	1	J14	J4	35	12	12	9	4	-999.99	-999.99	-999.99	-999.99	-999.99	-999.99	13	-999.99	15	-999.99	0	3.5	8	4.5	7	2.5	2.5	8	-999.99	-999.99	-999.99	-999.99	-999.99	1.5	-999.99	5	-999.99	-999.99	2	E0	6	G0	4
RIOJA, LA	3	J1	7	9	6.5	2.5	2.5	6.5	1	J6	J10	30	26	20	19	5	-999.99	-999.99	-999.99	-999.99	-999.99	-999.99	-999.99	-999.99	-999.99	-999.99	7	4	9	4	5.5	1.5	1.5	4.5	-999.99	-999.99	-999.99	-999.99	-999.99	-999.99	-999.99	-999.99	-999.99	-999.99	5	E6	1	G2	1
MADRID	2	J1	0	NA	0	10	0	8	1	J4	J4	26	22	24	20	NA	NA	-999.99	-999.99	-999.99	-999.99	-999.99	-999.99	-999.99	-999.99	-999.99	NA	4	8.5	7	8.5	2	3	6	-999.99	-999.99	-999.99	-999.99	-999.99	-999.99	-999.99	-999.99	-999.99	-999.99	5	E5	7	G0	1
MADRID	3	J2	0	0	10	4	0	3	1	J2	J2	24	19	17	15	2	1	-999.99	-999.99	-999.99	-999.99	-999.99	-999.99	-999.99	-999.99	-999.99	NA	4	9	5	8	3	3	8	-999.99	-999.99	-999.99	-999.99	-999.99	-999.99	-999.99	-999.99	-999.99	-999.99	5	E2	1	G2	1
BARCELONA	0	J1	4.5	4.5	3.5	9	0	6.5	1	J4	J99	4	6	12	20	-999.99	-999.99	18	-999.99	2	-999.99	15	-999.99	-999.99	-999.99	-999.99	NA	2	8.5	4.5	8.5	2	-999.99	5	5.5	-999.99	8.5	-999.99	7.5	-999.99	-999.99	-999.99	-999.99	-999.99	NA	NA	6	G0	1
ALICANTE	2	J4	2	2	0	10	0	6.5	1	J4	J4	16	18	25	35	3	-999.99	-999.99	-999.99	-999.99	-999.99	-999.99	-999.99	-999.99	-999.99	-999.99	3	2	10	7.5	10	5	3	10	-999.99	-999.99	-999.99	-999.99	-999.99	-999.99	-999.99	-999.99	-999.99	-999.99	4	E0	6	G0	6
BADAJOZ	6	J1	7	5	5	1	7	1	1	J1	J3	30	35	20	13	2	-999.99	-999.99	-999.99	-999.99	-999.99	-999.99	-999.99	-999.99	-999.99	-999.99	0	5.5	7.5	4	4.5	0	1	5	-999.99	-999.99	-999.99	-999.99	-999.99	-999.99	-999.99	-999.99	-999.99	-999.99	5	E21	1	G1	6
BURGOS	2	J4	1.5	3.5	4	6	1	6	1	J4	J4	40	20	30	5	5	-999.99	-999.99	-999.99	-999.99	-999.99	-999.99	-999.99	-999.99	-999.99	-999.99	0	2	8.5	5.5	10	3	3	NA	-999.99	-999.99	-999.99	-999.99	-999.99	-999.99	-999.99	-999.99	-999.99	-999.99	5	E21	1	G2	1
MADRID	1	J99	5.5	NA	6	5.5	0	8	2	J5	J2	45	40	20	25	10	2	-999.99	-999.99	-999.99	-999.99	-999.99	-999.99	-999.99	-999.99	-999.99	10	2	10	6.5	9	3	1	6	-999.99	-999.99	-999.99	-999.99	-999.99	-999.99	-999.99	-999.99	-999.99	-999.99	2	E0	1	G3	1
MADRID	2	J4	7.5	NA	6.5	9	3	5.5	1	J4	J2	30	50	80	95	40	30	-999.99	-999.99	-999.99	-999.99	-999.99	-999.99	-999.99	-999.99	-999.99	20	1.5	10	4.5	10	0	5.5	6.5	-999.99	-999.99	-999.99	-999.99	-999.99	-999.99	-999.99	-999.99	-999.99	-999.99	5	E5	1	G19	1
ZARAGOZA	7	J1	6.5	8.5	3	2	6	1.5	1	J1	J3	32	18	19	12	3	-999.99	-999.99	-999.99	-999.99	-999.99	-999.99	-999.99	-999.99	-999.99	-999.99	1	8.5	6	4	7	1.5	1.5	NA	-999.99	-999.99	-999.99	-999.99	-999.99	-999.99	-999.99	-999.99	-999.99	-999.99	5	E6	1	G1	1
MELILLA	3	J4	4.5	5.5	4.5	7	0	NA	1	J4	J4	40	31	10	18	1	-999.99	-999.99	-999.99	-999.99	-999.99	-999.99	-999.99	-999.99	-999.99	-999.99	0	2.5	10	2.5	8	1.5	1.5	2	-999.99	-999.99	-999.99	-999.99	-999.99	-999.99	-999.99	-999.99	-999.99	-999.99	2	E0	1	G2	1
MADRID	0	J99	NA	NA	NA	NA	NA	NA	5	J99	J99	NA	NA	NA	NA	NA	NA	-999.99	-999.99	-999.99	-999.99	-999.99	-999.99	-999.99	-999.99	-999.99	NA	NA	8	6	7	0.5	1.5	3	-999.99	-999.99	-999.99	-999.99	-999.99	-999.99	-999.99	-999.99	-999.99	-999.99	NA	NA	1	G19	6
MURCIA	7	J1	6.5	4.5	5.5	0	7	NA	1	J1	J3	30	20	20	15	10	-999.99	-999.99	-999.99	-999.99	-999.99	-999.99	-999.99	-999.99	-999.99	-999.99	5	5.5	5.5	4	5.5	0	2.5	NA	-999.99	-999.99	-999.99	-999.99	-999.99	-999.99	-999.99	-999.99	-999.99	-999.99	5	E1	1	G1	1
MADRID	6	J1	5	4.5	4.5	2	6	0	1	J1	J1	40	20	21	12	3	2	-999.99	-999.99	-999.99	-999.99	-999.99	-999.99	-999.99	-999.99	-999.99	13	8	6	1	5.5	0	0	4.5	-999.99	-999.99	-999.99	-999.99	-999.99	-999.99	-999.99	-999.99	-999.99	-999.99	5	E1	1	G1	1
BURGOS	2	J4	3	3	NA	7	0	6	1	J4	J5	35	25	10	25	3	-999.99	-999.99	-999.99	-999.99	-999.99	-999.99	-999.99	-999.99	-999.99	-999.99	2	2	8.5	4	7.5	3	3	7.5	-999.99	-999.99	-999.99	-999.99	-999.99	-999.99	-999.99	-999.99	-999.99	-999.99	1	E00	2	G00	4
MADRID	2	J2	0	0	5.5	0.5	0.5	9	1	J5	J2	16	38	10	10	18	NA	-999.99	-999.99	-999.99	-999.99	-999.99	-999.99	-999.99	-999.99	-999.99	NA	2.5	9	4.5	8	NA	2	NA	-999.99	-999.99	-999.99	-999.99	-999.99	-999.99	-999.99	-999.99	-999.99	-999.99	5	E7	1	G3	1
MADRID	3	J1	0	0	0	6.5	0	NA	1	J4	J4	27	20	17	23	10	2	-999.99	-999.99	-999.99	-999.99	-999.99	-999.99	-999.99	-999.99	-999.99	1	0.5	9	7	9.5	2	0.5	8	-999.99	-999.99	-999.99	-999.99	-999.99	-999.99	-999.99	-999.99	-999.99	-999.99	5	E5	4	G0	1
LLEIDA	0	J99	0	0	0	0	0	0	1	J7	J7	1	10	1	3	-999.99	-999.99	50	-999.99	1	-999.99	25	-999.99	-999.99	-999.99	-999.99	9	2.5	10	5	10	3	-999.99	10	2.5	-999.99	9	-999.99	7.5	-999.99	-999.99	-999.99	-999.99	-999.99	4	E0	1	G10	1
MADRID	2	J1	1.5	3	3.5	5	2	7.5	1	J5	J5	NA	NA	NA	NA	NA	NA	-999.99	-999.99	-999.99	-999.99	-999.99	-999.99	-999.99	-999.99	-999.99	NA	1.5	9	6.5	9	4.5	3.5	8	-999.99	-999.99	-999.99	-999.99	-999.99	-999.99	-999.99	-999.99	-999.99	-999.99	5	E3	1	G3	1
MADRID	0	J4	3	NA	NA	8.5	0	7.5	1	J4	J4	25	20	25	30	4	2	-999.99	-999.99	-999.99	-999.99	-999.99	-999.99	-999.99	-999.99	-999.99	2	3	10	NA	10	NA	3.5	7.5	-999.99	-999.99	-999.99	-999.99	-999.99	-999.99	-999.99	-999.99	-999.99	-999.99	5	E5	1	G3	1
TOLEDO	3	J1	5.5	NA	6	6.5	0	7.5	1	J4	J5	25	25	20	20	5	-999.99	-999.99	-999.99	-999.99	-999.99	-999.99	-999.99	-999.99	-999.99	-999.99	5	2.5	8.5	5	7.5	2	2	6.5	-999.99	-999.99	-999.99	-999.99	-999.99	-999.99	-999.99	-999.99	-999.99	-999.99	5	E3	1	G2	1
SEVILLA	2	J1	4	NA	6	8	1	7	1	J4	J4	24	34	18	18	5	-999.99	-999.99	-999.99	-999.99	-999.99	-999.99	-999.99	-999.99	-999.99	-999.99	1	3.5	8	4.5	6.5	3.5	2.5	5.5	-999.99	-999.99	-999.99	-999.99	-999.99	-999.99	-999.99	-999.99	-999.99	-999.99	5	E3	2	G00	1
SALAMANCA	3	J2	2.5	1.5	4.5	3	1.5	3.5	1	J2	J5	32	25	15	12	5	-999.99	-999.99	-999.99	-999.99	-999.99	-999.99	-999.99	-999.99	-999.99	-999.99	NA	3.5	7	4	6.5	3.5	2	6.5	-999.99	-999.99	-999.99	-999.99	-999.99	-999.99	-999.99	-999.99	-999.99	-999.99	5	E2	1	G2	1
BALEARS, ILLES	1	J1	4	0	4.5	8.5	0	8.5	1	J4	J5	22	15	23	20	15	-999.99	-999.99	-999.99	-999.99	-999.99	-999.99	-999.99	-999.99	-999.99	-999.99	5	3	9	5.5	8	3	2.5	8	-999.99	-999.99	-999.99	-999.99	-999.99	-999.99	-999.99	-999.99	-999.99	-999.99	5	E5	1	G2	1
ALICANTE	7	J1	7	3	5.5	2	8.5	3	2	J1	J3	40	20	25	15	0	-999.99	-999.99	-999.99	-999.99	-999.99	-999.99	-999.99	-999.99	-999.99	-999.99	0	6	7	3.5	6	1	0.5	2.5	-999.99	-999.99	-999.99	-999.99	-999.99	-999.99	-999.99	-999.99	-999.99	-999.99	2	E0	4	G0	4
ALICANTE	3	J1	1	0.5	1.5	10	0	8	1	J4	J5	17	15	12	23	7	-999.99	-999.99	-999.99	-999.99	-999.99	-999.99	-999.99	-999.99	-999.99	-999.99	10	4	9	7	8.5	4	4	8	-999.99	-999.99	-999.99	-999.99	-999.99	-999.99	-999.99	-999.99	-999.99	-999.99	5	E5	1	G19	1
MADRID	1	J2	0	NA	2	7.5	0	8	1	J4	J5	30	20	25	17	6	2	-999.99	-999.99	-999.99	-999.99	-999.99	-999.99	-999.99	-999.99	-999.99	0	1.5	8.5	NA	7	4	3.5	6.5	-999.99	-999.99	-999.99	-999.99	-999.99	-999.99	-999.99	-999.99	-999.99	-999.99	5	E5	1	G3	1
ASTURIAS	4	J1	0	2	3	7.5	4	1.5	1	J4	J6	40	30	25	35	10	-999.99	-999.99	-999.99	-999.99	-999.99	-999.99	-999.99	-999.99	-999.99	-999.99	10	4	8.5	4.5	10	3.5	1	5.5	-999.99	-999.99	-999.99	-999.99	-999.99	-999.99	-999.99	-999.99	-999.99	-999.99	5	E4	7	G0	1
CASTELLON	2	J1	4	4	2	8	0.5	6	1	J4	J5	25	10	15	25	5	-999.99	-999.99	-999.99	-999.99	-999.99	-999.99	-999.99	-999.99	-999.99	-999.99	5	2.5	9	6	7.5	3.5	3.5	6	-999.99	-999.99	-999.99	-999.99	-999.99	-999.99	-999.99	-999.99	-999.99	-999.99	5	E7	1	G5	1
MADRID	3	J4	7	6.5	6.5	9.5	4	8	1	J4	J10	22	25	20	28	2	1	-999.99	-999.99	-999.99	-999.99	-999.99	-999.99	-999.99	-999.99	-999.99	3	4	8	7	8.5	4	4	6.5	-999.99	-999.99	-999.99	-999.99	-999.99	-999.99	-999.99	-999.99	-999.99	-999.99	5	E5	1	G19	1
BIZKAIA	2	J1	0	0	1	9	0	8	1	J12	J12	2	4	0	19	0	-999.99	-999.99	40	-999.99	-999.99	-999.99	35	-999.99	-999.99	-999.99	0	2	10	8	10	2	2	10	-999.99	7.5	-999.99	-999.99	-999.99	2	-999.99	-999.99	-999.99	-999.99	5	E8	1	G7	1
MELILLA	4	J1	1	1	3.5	1	0.5	3.5	1	J2	J99	35	25	20	7	1	-999.99	-999.99	-999.99	-999.99	-999.99	-999.99	-999.99	-999.99	-999.99	-999.99	1	4.5	9.5	5.5	9.5	2.5	3	3	-999.99	-999.99	-999.99	-999.99	-999.99	-999.99	-999.99	-999.99	-999.99	-999.99	5	E2	1	G2	1
CIUDAD REAL	3	J1	1.5	5	0	8	0	8	1	J4	J4	35	25	15	15	10	-999.99	-999.99	-999.99	-999.99	-999.99	-999.99	-999.99	-999.99	-999.99	-999.99	0	1.5	8	5.5	9	3	1	8	-999.99	-999.99	-999.99	-999.99	-999.99	-999.99	-999.99	-999.99	-999.99	-999.99	5	E5	1	G3	1
MADRID	2	J1	4	0	4	6	0	9	1	J5	J5	25	18	14	10	4	0	-999.99	-999.99	-999.99	-999.99	-999.99	-999.99	-999.99	-999.99	-999.99	NA	1	9	7	8	5.5	3	9	-999.99	-999.99	-999.99	-999.99	-999.99	-999.99	-999.99	-999.99	-999.99	-999.99	5	E3	1	G3	1
MADRID	0	J1	1	0	2	7.5	0	6	1	J4	J5	25	18	10	22	4	0	-999.99	-999.99	-999.99	-999.99	-999.99	-999.99	-999.99	-999.99	-999.99	3	3	9	6	8	3	3	NA	-999.99	-999.99	-999.99	-999.99	-999.99	-999.99	-999.99	-999.99	-999.99	-999.99	5	E7	1	G6	1
ALICANTE	1	J1	2	2.5	3	9.5	0	8	1	J4	J5	30	20	15	25	5	-999.99	-999.99	-999.99	-999.99	-999.99	-999.99	-999.99	-999.99	-999.99	-999.99	5	1.5	10	5.5	9	2.5	2.5	8	-999.99	-999.99	-999.99	-999.99	-999.99	-999.99	-999.99	-999.99	-999.99	-999.99	5	E5	1	G2	1
VALLADOLID	2	J1	2	2	2.5	4.5	1	7.5	1	J5	J4	33	25	20	18	12	-999.99	-999.99	-999.99	-999.99	-999.99	-999.99	-999.99	-999.99	-999.99	-999.99	2	1	8	6.5	8.5	4.5	2	7.5	-999.99	-999.99	-999.99	-999.99	-999.99	-999.99	-999.99	-999.99	-999.99	-999.99	5	E3	1	G3	1
BIZKAIA	1	J3	4	0	3	NA	0	8	1	J5	J4	8	14	2	16	3	-999.99	-999.99	30	-999.99	-999.99	-999.99	14	-999.99	-999.99	-999.99	11	1	9	5.5	6	2	1	5	-999.99	6	-999.99	-999.99	-999.99	2.5	-999.99	-999.99	-999.99	-999.99	5	E3	1	G7	1
ALICANTE	0	J1	0	0	0	6.5	0	6.5	2	J4	J4	NA	NA	NA	NA	NA	-999.99	-999.99	-999.99	-999.99	-999.99	-999.99	-999.99	-999.99	-999.99	-999.99	NA	1	9	7	9	3.5	3.5	9	-999.99	-999.99	-999.99	-999.99	-999.99	-999.99	-999.99	-999.99	-999.99	-999.99	5	E5	6	G0	6
BURGOS	3	J99	2	9	6.5	2.5	1.5	10	1	J5	J10	35	20	20	10	5	-999.99	-999.99	-999.99	-999.99	-999.99	-999.99	-999.99	-999.99	-999.99	-999.99	5	2	8	5.5	6.5	4.5	3	6.5	-999.99	-999.99	-999.99	-999.99	-999.99	-999.99	-999.99	-999.99	-999.99	-999.99	5	E3	1	G4	1
VALENCIA	1	J1	2	NA	4	8	1	9.5	1	J4	J10	30	25	20	15	10	-999.99	-999.99	-999.99	-999.99	-999.99	-999.99	-999.99	-999.99	-999.99	-999.99	20	2	9.5	5.5	8	2	2	8	-999.99	-999.99	-999.99	-999.99	-999.99	-999.99	-999.99	-999.99	-999.99	-999.99	5	E7	1	G5	1
PONTEVEDRA	2	J1	3	NA	6	1.5	1	2.5	1	J2	J2	40	35	10	10	-999.99	-999.99	-999.99	-999.99	-999.99	-999.99	-999.99	-999.99	5	-999.99	-999.99	0	4	9	4	8.5	4.5	-999.99	5	-999.99	-999.99	-999.99	-999.99	-999.99	-999.99	3.5	-999.99	-999.99	-999.99	5	E2	1	G2	1
CORUNA, A	3	J1	0	NA	2	3	0	6	1	J13	J13	30	20	10	25	-999.99	-999.99	-999.99	-999.99	-999.99	-999.99	-999.99	-999.99	15	-999.99	-999.99	0	1	8	5	9	4	-999.99	9.5	-999.99	-999.99	-999.99	-999.99	-999.99	-999.99	1	-999.99	-999.99	-999.99	5	E17	1	G15	1
MADRID	3	J3	9.5	9	6	8.5	1.5	7.5	1	J3	J6	21	20	22	20	6	2	-999.99	-999.99	-999.99	-999.99	-999.99	-999.99	-999.99	-999.99	-999.99	9	5	8	4	5	2.5	4	5	-999.99	-999.99	-999.99	-999.99	-999.99	-999.99	-999.99	-999.99	-999.99	-999.99	5	E6	1	G19	1
CADIZ	1	J1	4	5.5	3	4	0	5.5	1	J4	J5	30	30	20	15	4	-999.99	-999.99	-999.99	-999.99	-999.99	-999.99	-999.99	-999.99	-999.99	-999.99	1	4	7.5	5	6	3	1.5	5.5	-999.99	-999.99	-999.99	-999.99	-999.99	-999.99	-999.99	-999.99	-999.99	-999.99	5	E5	6	G0	1
BIZKAIA	1	J4	1	4	3.5	10	0	4	1	J4	J6	15	4	4	25	0	-999.99	-999.99	32	-999.99	-999.99	-999.99	18	-999.99	-999.99	-999.99	2	3	6.5	4.5	10	1.5	4	2.5	-999.99	7.5	-999.99	-999.99	-999.99	6	-999.99	-999.99	-999.99	-999.99	5	E5	1	G4	1
VALENCIA	3	J1	5	3	6	7	4	7	1	J4	J4	NA	NA	NA	NA	NA	-999.99	-999.99	-999.99	-999.99	-999.99	-999.99	-999.99	-999.99	-999.99	-999.99	NA	4.5	8	4.5	7.5	4	3	7	-999.99	-999.99	-999.99	-999.99	-999.99	-999.99	-999.99	-999.99	-999.99	-999.99	5	NA	1	G5	1
GIPUZKOA	4	J1	3.5	3.5	3.5	6	0.5	7	3	J0	J4	5	10	10	15	5	-999.99	-999.99	30	-999.99	-999.99	-999.99	20	-999.99	-999.99	-999.99	5	0	8.5	5.5	7	3	2	8.5	-999.99	8.5	-999.99	-999.99	-999.99	2.5	-999.99	-999.99	-999.99	-999.99	3	E0	6	G0	6
MADRID	3	J3	9.5	7	1	1.5	0.5	7	1	J3	J6	25	15	20	20	5	10	-999.99	-999.99	-999.99	-999.99	-999.99	-999.99	-999.99	-999.99	-999.99	5	5	8.5	3	NA	1	0	NA	-999.99	-999.99	-999.99	-999.99	-999.99	-999.99	-999.99	-999.99	-999.99	-999.99	5	E21	1	G6	1
JAEN	3	J1	2	1	2	8	0	8	1	J4	J4	40	23	15	15	5	-999.99	-999.99	-999.99	-999.99	-999.99	-999.99	-999.99	-999.99	-999.99	-999.99	2	2.5	8	NA	6.5	2.5	2	6	-999.99	-999.99	-999.99	-999.99	-999.99	-999.99	-999.99	-999.99	-999.99	-999.99	5	E5	1	G3	1
VALENCIA	0	J2	0	0	10	3	0	NA	1	J2	J5	10	38	23	7	9	-999.99	-999.99	-999.99	-999.99	-999.99	-999.99	-999.99	-999.99	-999.99	-999.99	3	3	10	2.5	10	0	0	10	-999.99	-999.99	-999.99	-999.99	-999.99	-999.99	-999.99	-999.99	-999.99	-999.99	5	E2	1	G2	1
MALAGA	3	J1	4	3	4.5	3.5	1	3.5	1	J2	J6	35	32	12	18	7	-999.99	-999.99	-999.99	-999.99	-999.99	-999.99	-999.99	-999.99	-999.99	-999.99	6	3	8.5	5.5	7.5	1.5	2	4	-999.99	-999.99	-999.99	-999.99	-999.99	-999.99	-999.99	-999.99	-999.99	-999.99	5	E2	1	G2	1
VALENCIA	3	J4	1.5	3.5	2.5	10	0	8.5	1	J4	J5	25	10	15	40	5	-999.99	-999.99	-999.99	-999.99	-999.99	-999.99	-999.99	-999.99	-999.99	-999.99	5	3	10	4	10	3	3	6.5	-999.99	-999.99	-999.99	-999.99	-999.99	-999.99	-999.99	-999.99	-999.99	-999.99	5	E5	1	G2	1
SEVILLA	5	J1	6	6	4	3	3	5	1	J3	J3	20	35	20	10	10	-999.99	-999.99	-999.99	-999.99	-999.99	-999.99	-999.99	-999.99	-999.99	-999.99	5	5	6	4	5.5	3	2	5	-999.99	-999.99	-999.99	-999.99	-999.99	-999.99	-999.99	-999.99	-999.99	-999.99	5	E1	1	G1	1
TARRAGONA	2	J1	0.5	1	5	7	0	6	1	J4	J4	10	9	14	11	-999.99	-999.99	24	-999.99	5	-999.99	27	-999.99	-999.99	-999.99	-999.99	0	1.5	10	6	8.5	1.5	-999.99	7.5	3.5	-999.99	10	-999.99	8	-999.99	-999.99	-999.99	-999.99	-999.99	5	E3	1	G3	1
VALENCIA	7	J1	8	NA	7	1	4	7	1	J1	J3	30	26	24	13	3	-999.99	-999.99	-999.99	-999.99	-999.99	-999.99	-999.99	-999.99	-999.99	-999.99	4	5	6.5	4.5	5.5	2.5	2.5	5	-999.99	-999.99	-999.99	-999.99	-999.99	-999.99	-999.99	-999.99	-999.99	-999.99	5	E1	1	G1	1
MADRID	2	J1	2	3.5	3.5	6.5	0.5	8	1	J5	J4	22	18	25	20	8	2	-999.99	-999.99	-999.99	-999.99	-999.99	-999.99	-999.99	-999.99	-999.99	5	2.5	9.5	7	8.5	4	2	NA	-999.99	-999.99	-999.99	-999.99	-999.99	-999.99	-999.99	-999.99	-999.99	-999.99	5	E5	1	G3	1
MADRID	5	J1	NA	NA	NA	NA	NA	7	1	J99	J99	25	20	15	12	5	1	-999.99	-999.99	-999.99	-999.99	-999.99	-999.99	-999.99	-999.99	-999.99	5	3.5	7.5	NA	7.5	2	0	10	-999.99	-999.99	-999.99	-999.99	-999.99	-999.99	-999.99	-999.99	-999.99	-999.99	5	E21	1	G3	1
MALAGA	7	J1	7	2.5	5	1	8	2	1	J1	J3	35	30	30	4	1	-999.99	-999.99	-999.99	-999.99	-999.99	-999.99	-999.99	-999.99	-999.99	-999.99	0	7	7	3	6	1	1	5	-999.99	-999.99	-999.99	-999.99	-999.99	-999.99	-999.99	-999.99	-999.99	-999.99	5	E1	1	G1	1
ALICANTE	2	J2	4.5	4.5	6	8.5	0.5	8.5	1	J4	J5	50	45	45	55	25	-999.99	-999.99	-999.99	-999.99	-999.99	-999.99	-999.99	-999.99	-999.99	-999.99	10	1	9	4	7	2.5	2	NA	-999.99	-999.99	-999.99	-999.99	-999.99	-999.99	-999.99	-999.99	-999.99	-999.99	5	E3	1	G3	1
ZARAGOZA	6	J1	5	3.5	5.5	6.5	2	6	1	J4	J4	42	17	18	17	6	-999.99	-999.99	-999.99	-999.99	-999.99	-999.99	-999.99	-999.99	-999.99	-999.99	0	3	9.5	5.5	8	2.5	2	7	-999.99	-999.99	-999.99	-999.99	-999.99	-999.99	-999.99	-999.99	-999.99	-999.99	5	E5	1	G3	1
MADRID	4	J3	5.5	2.5	6.5	6	1	3	1	J4	J2	30	22	22	21	2	1	-999.99	-999.99	-999.99	-999.99	-999.99	-999.99	-999.99	-999.99	-999.99	2	1.5	9	4	6	2	0.5	4.5	-999.99	-999.99	-999.99	-999.99	-999.99	-999.99	-999.99	-999.99	-999.99	-999.99	5	E2	1	G6	1
VALENCIA	8	J1	0	0	0	0	10	0	1	J1	J1	45	25	20	10	5	-999.99	-999.99	-999.99	-999.99	-999.99	-999.99	-999.99	-999.99	-999.99	-999.99	0	6	5.5	4	7.5	0	0	4.5	-999.99	-999.99	-999.99	-999.99	-999.99	-999.99	-999.99	-999.99	-999.99	-999.99	5	E1	1	G1	1
CORUNA, A	2	J1	0	0	0	10	0	2.5	1	J4	J4	40	15	10	35	-999.99	-999.99	-999.99	-999.99	-999.99	-999.99	-999.99	-999.99	0	-999.99	-999.99	0	3	8	7	10	2	-999.99	10	-999.99	-999.99	-999.99	-999.99	-999.99	-999.99	8	-999.99	-999.99	-999.99	2	E0	1	G2	1
VALENCIA	4	J2	3.5	5.5	7.5	9.5	0	10	1	J5	J2	17	21	19	20	5	-999.99	-999.99	-999.99	-999.99	-999.99	-999.99	-999.99	-999.99	-999.99	-999.99	NA	2	9.5	4.5	9.5	5	1.5	5.5	-999.99	-999.99	-999.99	-999.99	-999.99	-999.99	-999.99	-999.99	-999.99	-999.99	5	E3	1	G3	1
BIZKAIA	0	J4	0	0	1.5	10	0	7	1	J4	J4	25	25	15	25	7	-999.99	-999.99	2	-999.99	-999.99	-999.99	1	-999.99	-999.99	-999.99	0	2.5	10	5	10	4	3.5	10	-999.99	8	-999.99	-999.99	-999.99	3	-999.99	-999.99	-999.99	-999.99	5	E2	1	G3	1
GRANADA	6	J1	9	NA	6.5	1.5	6.5	4.5	1	J3	J3	25	17	23	12	3	-999.99	-999.99	-999.99	-999.99	-999.99	-999.99	-999.99	-999.99	-999.99	-999.99	NA	4	7.5	3.5	4	0	1	6	-999.99	-999.99	-999.99	-999.99	-999.99	-999.99	-999.99	-999.99	-999.99	-999.99	5	E4	1	G1	1
CORUNA, A	3	J1	0	0	4.5	10	0	5.5	1	J1	J3	NA	NA	NA	NA	-999.99	-999.99	-999.99	-999.99	-999.99	-999.99	-999.99	-999.99	NA	-999.99	-999.99	NA	4	6.5	4.5	10	4.5	-999.99	10	-999.99	-999.99	-999.99	-999.99	-999.99	-999.99	4	-999.99	-999.99	-999.99	2	E0	6	G0	1
BARCELONA	1	J4	0.5	0	4	4	0	4	1	J4	J4	0	15	0	50	-999.99	-999.99	0	-999.99	0	-999.99	0	-999.99	-999.99	-999.99	-999.99	0	2	10	4	9.5	4	-999.99	9.5	4	-999.99	9.5	-999.99	10	-999.99	-999.99	-999.99	-999.99	-999.99	5	E5	1	G11	1
CORUNA, A	3	J1	1	3.5	5.5	9.5	0	7	1	J4	J4	30	14	11	26	-999.99	-999.99	-999.99	-999.99	-999.99	-999.99	-999.99	-999.99	4	-999.99	-999.99	15	4	10	5.5	9.5	3.5	-999.99	10	-999.99	-999.99	-999.99	-999.99	-999.99	-999.99	2	-999.99	-999.99	-999.99	5	E5	1	G3	1
CORUNA, A	1	J1	3	4.5	1	2	2.5	0.5	1	J13	J4	28	17	20	15	-999.99	-999.99	-999.99	-999.99	-999.99	-999.99	-999.99	-999.99	2	-999.99	-999.99	18	3	6	4.5	5	4	-999.99	6.5	-999.99	-999.99	-999.99	-999.99	-999.99	-999.99	3	-999.99	-999.99	-999.99	5	E21	1	G15	1
VALENCIA	7	J1	6.5	NA	3	0.5	9.5	3	1	J1	J1	60	10	15	5	NA	-999.99	-999.99	-999.99	-999.99	-999.99	-999.99	-999.99	-999.99	-999.99	-999.99	NA	6.5	7	4	6.5	1	0	4.5	-999.99	-999.99	-999.99	-999.99	-999.99	-999.99	-999.99	-999.99	-999.99	-999.99	5	E1	1	G1	1
ASTURIAS	1	J4	1	NA	0	7	0	8	1	J4	J5	10	40	0	30	20	-999.99	-999.99	-999.99	-999.99	-999.99	-999.99	-999.99	-999.99	-999.99	-999.99	0	0	9	8	10	3.5	2.5	8	-999.99	-999.99	-999.99	-999.99	-999.99	-999.99	-999.99	-999.99	-999.99	-999.99	5	E5	1	G3	1
MURCIA	4	J1	2.5	0	2.5	0	0.5	0	1	J2	J2	35	25	28	12	4	-999.99	-999.99	-999.99	-999.99	-999.99	-999.99	-999.99	-999.99	-999.99	-999.99	0	4	6	4	5.5	6	1.5	NA	-999.99	-999.99	-999.99	-999.99	-999.99	-999.99	-999.99	-999.99	-999.99	-999.99	5	E2	1	G2	1
BARCELONA	3	J1	4	1	3	7	2	6	1	J11	J4	3	6	15	20	-999.99	-999.99	20	-999.99	0	-999.99	25	-999.99	-999.99	-999.99	-999.99	1	4	8	5	7.5	3	-999.99	5	4	-999.99	6	-999.99	6	-999.99	-999.99	-999.99	-999.99	-999.99	5	E14	1	G12	1
VALENCIA	3	J3	5.5	5	5	9	0	9	1	J4	J5	19	18	24	21	7	-999.99	-999.99	-999.99	-999.99	-999.99	-999.99	-999.99	-999.99	-999.99	-999.99	11	3.5	10	4.5	6.5	2	1.5	5	-999.99	-999.99	-999.99	-999.99	-999.99	-999.99	-999.99	-999.99	-999.99	-999.99	5	E7	1	G5	1
BARCELONA	3	J1	4	NA	4	7.5	0	7.5	1	J4	J4	10	17	17	25	-999.99	-999.99	7	-999.99	2	-999.99	17	-999.99	-999.99	-999.99	-999.99	NA	3	9	7	9	4.5	-999.99	7	4.5	-999.99	10	-999.99	9	-999.99	-999.99	-999.99	-999.99	-999.99	5	E3	1	G3	1
ASTURIAS	6	J1	8.5	NA	4	8.5	2	7	1	J2	J3	40	30	10	15	10	-999.99	-999.99	-999.99	-999.99	-999.99	-999.99	-999.99	-999.99	-999.99	-999.99	0	4	8	4	5	3.5	3	5	-999.99	-999.99	-999.99	-999.99	-999.99	-999.99	-999.99	-999.99	-999.99	-999.99	5	E2	4	G0	4
MELILLA	1	J4	1	2	4	5.5	0	5.5	1	J4	J2	30	10	10	20	3	-999.99	-999.99	-999.99	-999.99	-999.99	-999.99	-999.99	-999.99	-999.99	-999.99	27	1	0	6	1.5	8	8	3.5	-999.99	-999.99	-999.99	-999.99	-999.99	-999.99	-999.99	-999.99	-999.99	-999.99	2	E0	1	G2	1
VALENCIA	NA	J1	4	NA	2.5	2.5	5	4.5	1	J10	J1	55	40	40	35	10	-999.99	-999.99	-999.99	-999.99	-999.99	-999.99	-999.99	-999.99	-999.99	-999.99	10	6	8	4.5	5	1	1	NA	-999.99	-999.99	-999.99	-999.99	-999.99	-999.99	-999.99	-999.99	-999.99	-999.99	2	E0	1	G19	1
BARCELONA	4	J4	4	4	NA	6	0	6	1	J4	J4	5	15	15	25	-999.99	-999.99	20	-999.99	5	-999.99	20	-999.99	-999.99	-999.99	-999.99	0	4	10	4	9	3	-999.99	5	3	-999.99	7	-999.99	7	-999.99	-999.99	-999.99	-999.99	-999.99	5	E13	NA	NA	1
BARCELONA	3	J1	3.5	2.5	3	7	1.5	7.5	1	J4	J4	9	10	20	20	-999.99	-999.99	20	-999.99	5	-999.99	30	-999.99	-999.99	-999.99	-999.99	0	10	10	4.5	7.5	2	-999.99	3.5	3.5	-999.99	6.5	-999.99	7	-999.99	-999.99	-999.99	-999.99	-999.99	5	E3	1	G3	1
VALENCIA	4	J1	5.5	4.5	2.5	2	3.5	2	1	J3	J2	25	15	30	25	5	-999.99	-999.99	-999.99	-999.99	-999.99	-999.99	-999.99	-999.99	-999.99	-999.99	0	5.5	3.5	5	5	6.5	7.5	5.5	-999.99	-999.99	-999.99	-999.99	-999.99	-999.99	-999.99	-999.99	-999.99	-999.99	2	E0	1	G4	1
ZARAGOZA	1	J1	2.5	1	4	6	1	8.5	1	J5	J4	30	20	20	15	10	-999.99	-999.99	-999.99	-999.99	-999.99	-999.99	-999.99	-999.99	-999.99	-999.99	5	1.5	9	4.5	9	2	1.5	9	-999.99	-999.99	-999.99	-999.99	-999.99	-999.99	-999.99	-999.99	-999.99	-999.99	5	E5	1	G3	1
BIZKAIA	4	J1	5	2.5	5.5	6.5	0.5	9	1	J5	J4	10	20	5	15	5	-999.99	-999.99	35	-999.99	-999.99	-999.99	10	-999.99	-999.99	-999.99	0	3	8	4	7	2.5	2	6.5	-999.99	7	-999.99	-999.99	-999.99	2.5	-999.99	-999.99	-999.99	-999.99	5	E5	1	G2	1
CASTELLON	0	J1	0	0	0	6	0	6	1	J4	J5	30	20	25	15	5	-999.99	-999.99	-999.99	-999.99	-999.99	-999.99	-999.99	-999.99	-999.99	-999.99	5	0	10	8.5	10	3.5	2.5	10	-999.99	-999.99	-999.99	-999.99	-999.99	-999.99	-999.99	-999.99	-999.99	-999.99	5	E3	1	G3	1
BARCELONA	3	J1	4.5	NA	2.5	4.5	1.5	6	1	J7	J7	2	16	17	15	-999.99	-999.99	26	-999.99	1	-999.99	23	-999.99	-999.99	-999.99	-999.99	1	2	9	6	8.5	1.5	-999.99	7.5	2.5	-999.99	9	-999.99	8	-999.99	-999.99	-999.99	-999.99	-999.99	5	E13	1	G10	1
SEVILLA	4	J1	7	NA	4	0	7	NA	1	J1	J1	25	35	20	10	3	-999.99	-999.99	-999.99	-999.99	-999.99	-999.99	-999.99	-999.99	-999.99	-999.99	7	7.5	7	4	5.5	1	2	4.5	-999.99	-999.99	-999.99	-999.99	-999.99	-999.99	-999.99	-999.99	-999.99	-999.99	5	E1	1	G1	1
MADRID	2	J1	1	2	0	9	0	3	1	J4	J4	24	16	20	20	5	3	-999.99	-999.99	-999.99	-999.99	-999.99	-999.99	-999.99	-999.99	-999.99	12	3	9	6	7.5	3.5	3	4.5	-999.99	-999.99	-999.99	-999.99	-999.99	-999.99	-999.99	-999.99	-999.99	-999.99	2	E0	1	G19	1
VALENCIA	4	J2	1	5	5.5	7.5	2.5	7.5	1	J4	J2	31	31	15	25	10	-999.99	-999.99	-999.99	-999.99	-999.99	-999.99	-999.99	-999.99	-999.99	-999.99	10	4	8	5.5	9	3.5	3.5	8	-999.99	-999.99	-999.99	-999.99	-999.99	-999.99	-999.99	-999.99	-999.99	-999.99	5	E7	1	G5	1
CORUNA, A	2	J1	5.5	5	3	2.5	4.5	3	1	J1	J3	36	16	14	18	-999.99	-999.99	-999.99	-999.99	-999.99	-999.99	-999.99	-999.99	9	-999.99	-999.99	7	5.5	6	4.5	6.5	2	-999.99	5.5	-999.99	-999.99	-999.99	-999.99	-999.99	-999.99	1	-999.99	-999.99	-999.99	5	E21	1	G1	1
MADRID	2	J1	4	3	4.5	5.5	1	4.5	1	J4	J2	30	18	20	25	6	1	-999.99	-999.99	-999.99	-999.99	-999.99	-999.99	-999.99	-999.99	-999.99	0	3	7	4	6	3	1.5	5	-999.99	-999.99	-999.99	-999.99	-999.99	-999.99	-999.99	-999.99	-999.99	-999.99	5	E2	1	G3	1
PONTEVEDRA	3	J4	0	0.5	3	7.5	0	9	1	J4	J4	15	20	20	40	-999.99	-999.99	-999.99	-999.99	-999.99	-999.99	-999.99	-999.99	5	-999.99	-999.99	0	3.5	8	6	9	3.5	-999.99	9	-999.99	-999.99	-999.99	-999.99	-999.99	-999.99	2.5	-999.99	-999.99	-999.99	NA	NA	1	G19	1
SALAMANCA	3	J1	5	5	3	3	0	NA	2	J99	J3	35	25	25	10	3	-999.99	-999.99	-999.99	-999.99	-999.99	-999.99	-999.99	-999.99	-999.99	-999.99	2	6	8	4	6	3	3	4	-999.99	-999.99	-999.99	-999.99	-999.99	-999.99	-999.99	-999.99	-999.99	-999.99	5	E6	1	G19	1
GIPUZKOA	2	J1	4	NA	4	7	1	7	1	J4	J2	10	15	0	20	5	-999.99	-999.99	25	-999.99	-999.99	-999.99	25	-999.99	-999.99	-999.99	0	4	8	4.5	6.5	3	1.5	6	-999.99	6.5	-999.99	-999.99	-999.99	3.5	-999.99	-999.99	-999.99	-999.99	1	E00	2	G00	2
MADRID	6	J1	8.5	7	NA	3	4	4.5	1	J3	J6	29	22	19	16	5	1	-999.99	-999.99	-999.99	-999.99	-999.99	-999.99	-999.99	-999.99	-999.99	8	5	7.5	4.5	NA	2	1.5	NA	-999.99	-999.99	-999.99	-999.99	-999.99	-999.99	-999.99	-999.99	-999.99	-999.99	5	E4	1	G19	1
SEVILLA	4	J1	7	5	6.5	9	0	7.5	1	J4	J2	NA	NA	NA	NA	NA	-999.99	-999.99	-999.99	-999.99	-999.99	-999.99	-999.99	-999.99	-999.99	-999.99	NA	1.5	10	4.5	10	0	1	7.5	-999.99	-999.99	-999.99	-999.99	-999.99	-999.99	-999.99	-999.99	-999.99	-999.99	2	E0	1	G2	4
MURCIA	4	J1	6	4	4.5	2.5	3	2	1	J3	J2	40	25	20	10	5	-999.99	-999.99	-999.99	-999.99	-999.99	-999.99	-999.99	-999.99	-999.99	-999.99	0	4.5	7	4	5.5	2.5	1.5	4.5	-999.99	-999.99	-999.99	-999.99	-999.99	-999.99	-999.99	-999.99	-999.99	-999.99	5	E4	1	G4	1
CACERES	2	J1	4	1	3	7.5	0	5	1	J4	J5	30	20	15	25	8	-999.99	-999.99	-999.99	-999.99	-999.99	-999.99	-999.99	-999.99	-999.99	-999.99	2	2.5	8.5	5	7.5	3	3	5	-999.99	-999.99	-999.99	-999.99	-999.99	-999.99	-999.99	-999.99	-999.99	-999.99	4	E0	1	G2	1
CIUDAD REAL	3	J1	0.5	NA	0.5	7.5	0	8	1	J4	J5	30	35	10	15	6	-999.99	-999.99	-999.99	-999.99	-999.99	-999.99	-999.99	-999.99	-999.99	-999.99	4	2	9	6	8	4	3.5	6	-999.99	-999.99	-999.99	-999.99	-999.99	-999.99	-999.99	-999.99	-999.99	-999.99	5	E5	1	G3	1
MALAGA	3	NA	7	2	6	5	1.5	7	2	J2	J3	27	21	19	15	4.5	-999.99	-999.99	-999.99	-999.99	-999.99	-999.99	-999.99	-999.99	-999.99	-999.99	NA	4	7	4	NA	3	2.5	5	-999.99	-999.99	-999.99	-999.99	-999.99	-999.99	-999.99	-999.99	-999.99	-999.99	1	E00	NA	NA	5
MADRID	4	J1	6	3	NA	3	1.5	3.5	2	J99	J99	30	22	17	13	4	0	-999.99	-999.99	-999.99	-999.99	-999.99	-999.99	-999.99	-999.99	-999.99	14	5.5	7.5	4	6	2.5	1.5	6.5	-999.99	-999.99	-999.99	-999.99	-999.99	-999.99	-999.99	-999.99	-999.99	-999.99	5	E21	1	G19	1
PONTEVEDRA	1	J1	3	6	6	3	0	7	1	J2	J2	26	23	16	20	-999.99	-999.99	-999.99	-999.99	-999.99	-999.99	-999.99	-999.99	7	-999.99	-999.99	8	3	8	4	7	1	-999.99	7.5	-999.99	-999.99	-999.99	-999.99	-999.99	-999.99	2	-999.99	-999.99	-999.99	5	E2	1	G2	1
SORIA	2	J1	1.5	3.5	1	0.5	1	0.5	2	J99	J99	28	22	24	18	5	-999.99	-999.99	-999.99	-999.99	-999.99	-999.99	-999.99	-999.99	-999.99	-999.99	3	NA	7.5	2.5	5.5	1	1.5	4.5	-999.99	-999.99	-999.99	-999.99	-999.99	-999.99	-999.99	-999.99	-999.99	-999.99	5	E21	1	G4	3
VALENCIA	3	J1	0	0	3	7	0	6.5	1	J4	J4	28	19	18	26	5	-999.99	-999.99	-999.99	-999.99	-999.99	-999.99	-999.99	-999.99	-999.99	-999.99	4	3	9	NA	7	3	2.5	8	-999.99	-999.99	-999.99	-999.99	-999.99	-999.99	-999.99	-999.99	-999.99	-999.99	5	E7	1	G5	1
SALAMANCA	2	J1	1.5	1	0	0.5	0	0	3	J0	J3	50	25	15	8	2	-999.99	-999.99	-999.99	-999.99	-999.99	-999.99	-999.99	-999.99	-999.99	-999.99	0	NA	2.5	1.5	2	0	0	2	-999.99	-999.99	-999.99	-999.99	-999.99	-999.99	-999.99	-999.99	-999.99	-999.99	5	E21	1	G4	1
MADRID	6	J1	7	6	5.5	4.5	4	5	1	J3	J6	32	16	17	18	8	4	-999.99	-999.99	-999.99	-999.99	-999.99	-999.99	-999.99	-999.99	-999.99	5	4.5	7	4	5.5	2.5	2.5	5	-999.99	-999.99	-999.99	-999.99	-999.99	-999.99	-999.99	-999.99	-999.99	-999.99	5	E6	1	G6	1
ZARAGOZA	7	J1	7	4	1	1	3	1	4	J0	J0	32	19	22	16	8	-999.99	-999.99	-999.99	-999.99	-999.99	-999.99	-999.99	-999.99	-999.99	-999.99	3	5	7	3	NA	1	1	4	-999.99	-999.99	-999.99	-999.99	-999.99	-999.99	-999.99	-999.99	-999.99	-999.99	3	E0	6	G0	6
MELILLA	6	J1	4	NA	9	4	2.5	7	1	J2	J5	40	30	15	10	5	-999.99	-999.99	-999.99	-999.99	-999.99	-999.99	-999.99	-999.99	-999.99	-999.99	0	2.5	10	2.5	10	4	1	9.5	-999.99	-999.99	-999.99	-999.99	-999.99	-999.99	-999.99	-999.99	-999.99	-999.99	5	E2	1	G2	1
BARCELONA	3	J1	4	4	3	6.5	2	6	1	J4	J4	8	13	18	18	-999.99	-999.99	18	-999.99	2	-999.99	16	-999.99	-999.99	-999.99	-999.99	3	2	8.5	4.5	8	3	-999.99	8	5	-999.99	8	-999.99	8	-999.99	-999.99	-999.99	-999.99	-999.99	5	E3	1	G3	1
MADRID	0	J1	0	0	3.5	6.5	0	6.5	1	J4	J2	25	23	19	23	5	1	-999.99	-999.99	-999.99	-999.99	-999.99	-999.99	-999.99	-999.99	-999.99	9	3	10	5	9	2	2.5	7	-999.99	-999.99	-999.99	-999.99	-999.99	-999.99	-999.99	-999.99	-999.99	-999.99	5	E5	1	G19	1
BARCELONA	0	J1	0	3.5	2	1.5	1	8.5	1	J99	J99	6	17	18	12	-999.99	-999.99	19	-999.99	1	-999.99	15	-999.99	-999.99	-999.99	-999.99	1	9.5	0	2	3	4	-999.99	3	3.5	-999.99	2.5	-999.99	2.5	-999.99	-999.99	-999.99	-999.99	-999.99	5	E3	1	G3	1
BARCELONA	0	J1	1	0	5.5	7.5	0.5	10	1	J4	J4	2	20	18	30	-999.99	-999.99	17	-999.99	3	-999.99	10	-999.99	-999.99	-999.99	-999.99	0	8.5	10	5	8	2.5	-999.99	8	6	-999.99	10	-999.99	8	-999.99	-999.99	-999.99	-999.99	-999.99	5	E3	1	G3	1
MURCIA	6	J1	9	1	7	0	1	4	1	J3	J2	30	25	20	15	5	-999.99	-999.99	-999.99	-999.99	-999.99	-999.99	-999.99	-999.99	-999.99	-999.99	5	4	7.5	4	5	2.5	1	4.5	-999.99	-999.99	-999.99	-999.99	-999.99	-999.99	-999.99	-999.99	-999.99	-999.99	5	E4	1	G4	1
MADRID	3	J1	2	3.5	4.5	5	1.5	7	1	J4	J5	33	18	19	22	10	3	-999.99	-999.99	-999.99	-999.99	-999.99	-999.99	-999.99	-999.99	-999.99	5	3	8.5	5.5	7	3.5	2.5	7	-999.99	-999.99	-999.99	-999.99	-999.99	-999.99	-999.99	-999.99	-999.99	-999.99	5	E5	1	G2	1
MADRID	1	J4	0	1.5	0	8.5	0	9.5	1	J5	J4	25	18	21	24	8	1	-999.99	-999.99	-999.99	-999.99	-999.99	-999.99	-999.99	-999.99	-999.99	4	2.5	8.5	7.5	10	4.5	2.5	7.5	-999.99	-999.99	-999.99	-999.99	-999.99	-999.99	-999.99	-999.99	-999.99	-999.99	5	E3	1	G3	1
BARCELONA	2	J1	0	0	2.5	7	0	8	1	J4	J4	10	15	15	18	-999.99	-999.99	17	-999.99	2	-999.99	16	-999.99	-999.99	-999.99	-999.99	NA	2.5	10	5.5	7	3	-999.99	9	NA	-999.99	8	-999.99	7.5	-999.99	-999.99	-999.99	-999.99	-999.99	5	E3	1	G3	1
BARCELONA	2	J3	5.5	0.5	NA	10	0.5	7.5	1	J4	J4	20	20	40	30	-999.99	-999.99	10	-999.99	1	-999.99	40	-999.99	-999.99	-999.99	-999.99	1	1.5	10	6	6.5	2	-999.99	5	1	-999.99	7	-999.99	8	-999.99	-999.99	-999.99	-999.99	-999.99	5	E5	1	G3	1
MADRID	3	J1	2	0	3	4.5	0	6	1	J5	J4	31	22	18	16	6	0	-999.99	-999.99	-999.99	-999.99	-999.99	-999.99	-999.99	-999.99	-999.99	7	4	9	5.5	7	2.5	1.5	7.5	-999.99	-999.99	-999.99	-999.99	-999.99	-999.99	-999.99	-999.99	-999.99	-999.99	5	E7	7	G0	1
BARCELONA	1	J1	2	NA	2	8	0	8.5	1	J4	J4	8	12	22	15	-999.99	-999.99	19	-999.99	2	-999.99	17	-999.99	-999.99	-999.99	-999.99	3	1	9	6	8	3	-999.99	9	7	-999.99	8	-999.99	9	-999.99	-999.99	-999.99	-999.99	-999.99	5	E3	1	G3	1
BADAJOZ	2	J1	3.5	4	NA	6.5	2	8	1	J5	J4	24	29	14	15	4.5	-999.99	-999.99	-999.99	-999.99	-999.99	-999.99	-999.99	-999.99	-999.99	-999.99	3.5	3	8.5	5.5	7.5	4.5	3	6	-999.99	-999.99	-999.99	-999.99	-999.99	-999.99	-999.99	-999.99	-999.99	-999.99	5	E3	1	G3	1
VALENCIA	1	J1	0	0	4	7.5	0	6.5	1	J4	J5	35	20	20	20	5	-999.99	-999.99	-999.99	-999.99	-999.99	-999.99	-999.99	-999.99	-999.99	-999.99	0	2	9	4	10	2	1	10	-999.99	-999.99	-999.99	-999.99	-999.99	-999.99	-999.99	-999.99	-999.99	-999.99	5	E7	1	G5	1
BARCELONA	1	J1	1	4	3	8.5	0	9	1	J4	J4	8	18	19	18	-999.99	-999.99	17	-999.99	2	-999.99	17	-999.99	-999.99	-999.99	-999.99	NA	2	9	5.5	8	2	-999.99	5.5	6	-999.99	8.5	-999.99	8	-999.99	-999.99	-999.99	-999.99	-999.99	5	E3	2	G00	1
MADRID	1	J1	0	0	0	0	0	3	1	J99	J5	27	21	19	13	9	0.4	-999.99	-999.99	-999.99	-999.99	-999.99	-999.99	-999.99	-999.99	-999.99	5	0	8	6.5	9.5	NA	2	7	-999.99	-999.99	-999.99	-999.99	-999.99	-999.99	-999.99	-999.99	-999.99	-999.99	5	E21	1	G19	1
VALENCIA	5	J1	8	5.5	6.5	8.5	2	8	1	J4	J5	27	21	23	17	4	-999.99	-999.99	-999.99	-999.99	-999.99	-999.99	-999.99	-999.99	-999.99	-999.99	8	3	8	5	7	2	2	7	-999.99	-999.99	-999.99	-999.99	-999.99	-999.99	-999.99	-999.99	-999.99	-999.99	5	E5	1	G2	1
CIUDAD REAL	3	J1	5	1.5	4	2	3.5	9	1	J5	J5	28	22	18	13	5	-999.99	-999.99	-999.99	-999.99	-999.99	-999.99	-999.99	-999.99	-999.99	-999.99	NA	2.5	7	4.5	6	4	3	6	-999.99	-999.99	-999.99	-999.99	-999.99	-999.99	-999.99	-999.99	-999.99	-999.99	5	E3	1	G3	1
MADRID	0	J1	0	0	2	4.5	0	6.5	1	J5	J5	50	7	25	15	3	0	-999.99	-999.99	-999.99	-999.99	-999.99	-999.99	-999.99	-999.99	-999.99	0	2	8.5	6.5	8.5	NA	3	6	-999.99	-999.99	-999.99	-999.99	-999.99	-999.99	-999.99	-999.99	-999.99	-999.99	5	E3	2	G00	1
ZAMORA	4	J1	4	1.5	4.5	5	0	6.5	1	J4	J2	NA	NA	NA	NA	NA	-999.99	-999.99	-999.99	-999.99	-999.99	-999.99	-999.99	-999.99	-999.99	-999.99	NA	0	10	NA	7	2.5	3	6	-999.99	-999.99	-999.99	-999.99	-999.99	-999.99	-999.99	-999.99	-999.99	-999.99	2	E0	1	G2	1
BARCELONA	6	J3	10	4	3	0	5	2.5	1	J3	J9	6	14	18	15	-999.99	-999.99	17	-999.99	6	-999.99	15	-999.99	-999.99	-999.99	-999.99	NA	5	9	3.5	5	1.5	-999.99	7	4	-999.99	7	-999.99	8.5	-999.99	-999.99	-999.99	-999.99	-999.99	5	E6	1	G1	1
MADRID	2	J4	0.5	3	2.5	7	0	6.5	1	J4	J5	22	19	17	28	9	5	-999.99	-999.99	-999.99	-999.99	-999.99	-999.99	-999.99	-999.99	-999.99	0	2	7.5	4.5	7	3	1.5	6	-999.99	-999.99	-999.99	-999.99	-999.99	-999.99	-999.99	-999.99	-999.99	-999.99	5	E5	1	G2	1
GIRONA	2	J1	0	0	0	0	0	2	1	J99	J99	0	20	10	10	-999.99	-999.99	30	-999.99	0	-999.99	30	-999.99	-999.99	-999.99	-999.99	0	0	10	9.5	10	7.5	-999.99	10	9.5	-999.99	10	-999.99	10	-999.99	-999.99	-999.99	-999.99	-999.99	5	E3	NA	NA	NA
TARRAGONA	1	J1	0.5	0	2.5	6.5	0	10	1	J4	J99	12	13	20	13	-999.99	-999.99	17	-999.99	2	-999.99	17	-999.99	-999.99	-999.99	-999.99	NA	1.5	9	6	8	3	-999.99	6.5	4.5	-999.99	8	-999.99	7	-999.99	-999.99	-999.99	-999.99	-999.99	5	E3	1	G3	1
PONTEVEDRA	1	J1	6	2	3	7	2	6	1	J4	J3	24	17	11	16	-999.99	-999.99	-999.99	-999.99	-999.99	-999.99	-999.99	-999.99	10	-999.99	-999.99	5	3.5	9	8	7	3	-999.99	8	-999.99	-999.99	-999.99	-999.99	-999.99	-999.99	4	-999.99	-999.99	-999.99	5	E5	1	G3	1
BARCELONA	2	J1	3	2	1	6	2	6.5	1	J4	J4	7	14	23	18	-999.99	-999.99	22	-999.99	1	-999.99	16	-999.99	-999.99	-999.99	-999.99	1	2	9.5	6	7	3	-999.99	8.5	5	-999.99	6.5	-999.99	9	-999.99	-999.99	-999.99	-999.99	-999.99	5	E3	1	G3	1
BARCELONA	3	J1	0	0	0	0	0	0	1	J9	J11	10	15	15	10	-999.99	-999.99	20	-999.99	5	-999.99	20	-999.99	-999.99	-999.99	-999.99	5	8	10	3	10	0	-999.99	10	4	-999.99	8	-999.99	5	-999.99	-999.99	-999.99	-999.99	-999.99	5	E14	1	G12	1
MADRID	6	J1	6.5	2.5	4	4	4.5	2.5	1	J3	J1	30	20	17	15	5	1	-999.99	-999.99	-999.99	-999.99	-999.99	-999.99	-999.99	-999.99	-999.99	12	6	8	4	5.5	2	2	4.5	-999.99	-999.99	-999.99	-999.99	-999.99	-999.99	-999.99	-999.99	-999.99	-999.99	4	E0	1	G1	1
TARRAGONA	4	J4	0	4	4	10	0	5	1	J4	J4	0	10	10	60	-999.99	-999.99	10	-999.99	0	-999.99	10	-999.99	-999.99	-999.99	-999.99	0	5	10	7	10	5	-999.99	10	6	-999.99	10	-999.99	10	-999.99	-999.99	-999.99	-999.99	-999.99	5	E14	1	G12	4
MADRID	3	J1	NA	5	4	6.5	2	7.5	4	J0	J0	25	22	20	15	5	2	-999.99	-999.99	-999.99	-999.99	-999.99	-999.99	-999.99	-999.99	-999.99	7	3.5	8	4.5	6.5	3	3.5	6	-999.99	-999.99	-999.99	-999.99	-999.99	-999.99	-999.99	-999.99	-999.99	-999.99	2	E0	4	G0	4
MELILLA	0	J1	3.5	3.5	4.5	10	0	9.5	2	J4	J5	43	27	25	10	5	-999.99	-999.99	-999.99	-999.99	-999.99	-999.99	-999.99	-999.99	-999.99	-999.99	0	3.5	8	NA	9	3	3.5	7.5	-999.99	-999.99	-999.99	-999.99	-999.99	-999.99	-999.99	-999.99	-999.99	-999.99	5	E3	1	G2	1
MADRID	2	J2	7.5	NA	4	7.5	2	7.5	1	J4	J2	27	20	15	20	5	3	-999.99	-999.99	-999.99	-999.99	-999.99	-999.99	-999.99	-999.99	-999.99	10	3	8	4	6	2.5	2	4.5	-999.99	-999.99	-999.99	-999.99	-999.99	-999.99	-999.99	-999.99	-999.99	-999.99	2	E0	1	G2	4
BADAJOZ	2	J4	1	NA	4	8	0.5	7	1	J4	J5	18	18	15	16	4	-999.99	-999.99	-999.99	-999.99	-999.99	-999.99	-999.99	-999.99	-999.99	-999.99	NA	3	8	4.5	8	3	2	5.5	-999.99	-999.99	-999.99	-999.99	-999.99	-999.99	-999.99	-999.99	-999.99	-999.99	5	E21	1	G2	1
TARRAGONA	0	J1	0	0	0	NA	0	NA	1	J10	J4	0	20	20	20	-999.99	-999.99	20	-999.99	0	-999.99	20	-999.99	-999.99	-999.99	-999.99	0	0	10	6.5	9	3.5	-999.99	8	NA	-999.99	10	-999.99	8	-999.99	-999.99	-999.99	-999.99	-999.99	3	E0	1	G10	1
MADRID	1	J2	3	3	7	NA	0	7	1	J2	J2	NA	NA	NA	NA	NA	NA	-999.99	-999.99	-999.99	-999.99	-999.99	-999.99	-999.99	-999.99	-999.99	NA	2.5	7.5	3.5	6.5	2.5	2.5	6	-999.99	-999.99	-999.99	-999.99	-999.99	-999.99	-999.99	-999.99	-999.99	-999.99	5	E2	1	G2	1
BARCELONA	2	J1	1.5	1	NA	NA	0	4	1	J4	J99	5	15	20	20	-999.99	-999.99	10	-999.99	NA	-999.99	5	-999.99	-999.99	-999.99	-999.99	15	2	8	NA	7.5	2	-999.99	7.5	4.5	-999.99	8.5	-999.99	8	-999.99	-999.99	-999.99	-999.99	-999.99	5	E3	1	G3	1
VALENCIA	0	J1	1	1	6	5.5	0	5.5	1	J2	J2	22	21	18	17	5	-999.99	-999.99	-999.99	-999.99	-999.99	-999.99	-999.99	-999.99	-999.99	-999.99	17	2.5	9	4	7	3	3	8	-999.99	-999.99	-999.99	-999.99	-999.99	-999.99	-999.99	-999.99	-999.99	-999.99	5	E2	1	G2	1
BARCELONA	7	J1	4.5	2.5	1.5	3.5	1.5	7	1	J4	J2	6	12	15	22	-999.99	-999.99	20	-999.99	1	-999.99	19	-999.99	-999.99	-999.99	-999.99	5	3	8.5	5.5	8	4	-999.99	9	6	-999.99	6	-999.99	8	-999.99	-999.99	-999.99	-999.99	-999.99	5	E3	1	G2	1
ASTURIAS	0	J1	0	0	2.5	3.5	0.5	6.5	4	J0	J0	25	19	12	13	9	-999.99	-999.99	-999.99	-999.99	-999.99	-999.99	-999.99	-999.99	-999.99	-999.99	NA	0.5	8.5	7	9.5	5.5	4.5	7.5	-999.99	-999.99	-999.99	-999.99	-999.99	-999.99	-999.99	-999.99	-999.99	-999.99	3	E0	6	G0	6
GRANADA	2	J1	3	NA	2	2	0	9	1	J5	J5	30	20	19	10	7	-999.99	-999.99	-999.99	-999.99	-999.99	-999.99	-999.99	-999.99	-999.99	-999.99	14	1	10	7	9	5.5	2	7.5	-999.99	-999.99	-999.99	-999.99	-999.99	-999.99	-999.99	-999.99	-999.99	-999.99	5	E3	1	G3	1
BARCELONA	0	J1	0	0	0	0.5	0	2	1	J7	J4	5	5	10	35	-999.99	-999.99	35	-999.99	0	-999.99	10	-999.99	-999.99	-999.99	-999.99	0	0.5	10	9	10	2	-999.99	10	2	-999.99	10	-999.99	9.5	-999.99	-999.99	-999.99	-999.99	-999.99	5	E13	1	G10	1
ALMERIA	2	J2	4.5	2	8.5	1.5	2	NA	1	J2	J2	NA	NA	NA	NA	NA	-999.99	-999.99	-999.99	-999.99	-999.99	-999.99	-999.99	-999.99	-999.99	-999.99	NA	3.5	9.5	3.5	8	0.5	0.5	NA	-999.99	-999.99	-999.99	-999.99	-999.99	-999.99	-999.99	-999.99	-999.99	-999.99	2	E0	1	G2	1
MALAGA	7	J1	6.5	NA	4	1	7	1	1	J1	J3	40	20	20	15	5	-999.99	-999.99	-999.99	-999.99	-999.99	-999.99	-999.99	-999.99	-999.99	-999.99	0	6.5	7.5	3.5	5.5	1	2	5.5	-999.99	-999.99	-999.99	-999.99	-999.99	-999.99	-999.99	-999.99	-999.99	-999.99	5	E1	1	G1	1
BADAJOZ	10	J1	1.5	2.5	NA	6.5	1	NA	1	J4	J2	35	40	10	15	0	-999.99	-999.99	-999.99	-999.99	-999.99	-999.99	-999.99	-999.99	-999.99	-999.99	0	3	8	NA	7	3.5	3	6	-999.99	-999.99	-999.99	-999.99	-999.99	-999.99	-999.99	-999.99	-999.99	-999.99	5	E2	1	G2	1
MADRID	3	J3	8	0.5	4	7.5	6	4.5	1	J3	J4	25	20	30	20	5	0	-999.99	-999.99	-999.99	-999.99	-999.99	-999.99	-999.99	-999.99	-999.99	0	5	5.5	4.5	5.5	4	3.5	5.5	-999.99	-999.99	-999.99	-999.99	-999.99	-999.99	-999.99	-999.99	-999.99	-999.99	5	E6	1	G1	1
ASTURIAS	3	J1	4	NA	6.5	4.5	1	6.5	1	J2	J5	40	25	15	10	10	-999.99	-999.99	-999.99	-999.99	-999.99	-999.99	-999.99	-999.99	-999.99	-999.99	0	4	8.5	4	7.5	2.5	3	NA	-999.99	-999.99	-999.99	-999.99	-999.99	-999.99	-999.99	-999.99	-999.99	-999.99	5	E2	1	G3	1
MADRID	3	J1	7	2	5.5	7	1.5	6	1	J4	J2	20	17	17	18	5	NA	-999.99	-999.99	-999.99	-999.99	-999.99	-999.99	-999.99	-999.99	-999.99	NA	3	7	3.5	6	2.5	1.5	6.5	-999.99	-999.99	-999.99	-999.99	-999.99	-999.99	-999.99	-999.99	-999.99	-999.99	5	E5	1	G2	1
BARCELONA	2	J1	2.5	2.5	NA	NA	1.5	6	1	J7	J4	5	10	15	15	-999.99	-999.99	20	-999.99	5	-999.99	25	-999.99	-999.99	-999.99	-999.99	5	3	7.5	4.5	8	3.5	-999.99	6.5	4.5	-999.99	7	-999.99	5.5	-999.99	-999.99	-999.99	-999.99	-999.99	5	E13	1	G10	1
VALENCIA	2	J4	2	2	4	8	0	6	1	J4	J4	10	30	15	40	5	-999.99	-999.99	-999.99	-999.99	-999.99	-999.99	-999.99	-999.99	-999.99	-999.99	0	1	9	4.5	9	1	1	NA	-999.99	-999.99	-999.99	-999.99	-999.99	-999.99	-999.99	-999.99	-999.99	-999.99	5	E5	6	G0	1
BARCELONA	3	J1	1.5	NA	3	5.5	2	4	2	J11	J7	5	10	10	0	-999.99	-999.99	35	-999.99	0	-999.99	35	-999.99	-999.99	-999.99	-999.99	5	4	8	6	8	4	-999.99	9.5	4	-999.99	7	-999.99	6	-999.99	-999.99	-999.99	-999.99	-999.99	4	E0	1	G10	1
CADIZ	3	J2	2	4	3	7.5	1	7.5	1	J4	J6	10	20	25	40	5	-999.99	-999.99	-999.99	-999.99	-999.99	-999.99	-999.99	-999.99	-999.99	-999.99	0	4.5	9	6	8	4	2	5	-999.99	-999.99	-999.99	-999.99	-999.99	-999.99	-999.99	-999.99	-999.99	-999.99	2	E0	1	G4	4
VALENCIA	2	J1	0	0.5	0.5	2.5	0.5	3.5	1	J4	J4	30	20	30	30	10	-999.99	-999.99	-999.99	-999.99	-999.99	-999.99	-999.99	-999.99	-999.99	-999.99	10	3.5	8.5	6.5	10	3	2.5	10	-999.99	-999.99	-999.99	-999.99	-999.99	-999.99	-999.99	-999.99	-999.99	-999.99	5	E7	4	G0	1
BARCELONA	2	J1	4	3.5	6.5	7.5	2.5	8.5	1	J4	J4	10	18	19	21	-999.99	-999.99	15	-999.99	2	-999.99	15	-999.99	-999.99	-999.99	-999.99	0	1.5	8	4	6	1.5	-999.99	NA	4.5	-999.99	8	-999.99	7	-999.99	-999.99	-999.99	-999.99	-999.99	5	E3	1	G3	1
BADAJOZ	2	J1	7.5	1.5	3	6	1	5.5	1	J3	J4	30	25	25	18	3	-999.99	-999.99	-999.99	-999.99	-999.99	-999.99	-999.99	-999.99	-999.99	-999.99	10	4	7.5	4	5	3.5	1.5	4.5	-999.99	-999.99	-999.99	-999.99	-999.99	-999.99	-999.99	-999.99	-999.99	-999.99	5	E21	7	G0	1
BARCELONA	2	J1	2	NA	4	7	2	6.5	1	J4	J4	NA	NA	NA	NA	-999.99	-999.99	NA	-999.99	NA	-999.99	NA	-999.99	-999.99	-999.99	-999.99	NA	2	7.5	4	7	2.5	-999.99	7.5	5	-999.99	7.5	-999.99	7	-999.99	-999.99	-999.99	-999.99	-999.99	5	E3	1	G3	1
CASTELLON	3	J1	7	5.5	6	9	1.5	8.5	1	J4	J99	30	20	20	30	0	-999.99	-999.99	-999.99	-999.99	-999.99	-999.99	-999.99	-999.99	-999.99	-999.99	0	1.5	8.5	3	8	2	NA	7.5	-999.99	-999.99	-999.99	-999.99	-999.99	-999.99	-999.99	-999.99	-999.99	-999.99	4	E0	1	G2	6
MADRID	1	J4	5.5	2	2	8.5	0	8	1	J4	J4	33	13	19	24	6	2	-999.99	-999.99	-999.99	-999.99	-999.99	-999.99	-999.99	-999.99	-999.99	3	0	7.5	5.5	6.5	3.5	2	8	-999.99	-999.99	-999.99	-999.99	-999.99	-999.99	-999.99	-999.99	-999.99	-999.99	5	E5	1	G3	1
VALENCIA	1	J4	0.5	1	1	9	0.5	8	1	J4	J4	20	15	16	21	3	-999.99	-999.99	-999.99	-999.99	-999.99	-999.99	-999.99	-999.99	-999.99	-999.99	NA	5.5	9	7	9.5	4.5	2	9	-999.99	-999.99	-999.99	-999.99	-999.99	-999.99	-999.99	-999.99	-999.99	-999.99	5	E2	1	G2	1
CADIZ	3	J1	2	0	1.5	6.5	0	7	1	J4	J5	30	20	18	15	6	-999.99	-999.99	-999.99	-999.99	-999.99	-999.99	-999.99	-999.99	-999.99	-999.99	11	2	9	4.5	8	2	2	6	-999.99	-999.99	-999.99	-999.99	-999.99	-999.99	-999.99	-999.99	-999.99	-999.99	5	E5	1	G3	1
MADRID	2	J1	NA	3	3	4.5	2	3	1	J4	J5	26	23	23	20	6	1	-999.99	-999.99	-999.99	-999.99	-999.99	-999.99	-999.99	-999.99	-999.99	1	3	7	4.5	5.5	2.5	2.5	5.5	-999.99	-999.99	-999.99	-999.99	-999.99	-999.99	-999.99	-999.99	-999.99	-999.99	5	E3	1	G3	1
PALMAS, LAS	3	J1	2	1	2.5	6	0	4.5	1	J4	J4	25	20	15	30	2	-999.99	-999.99	-999.99	-999.99	-999.99	-999.99	-999.99	-999.99	-999.99	3	5	4	8	6	8.5	4	3.5	6.5	-999.99	-999.99	-999.99	-999.99	-999.99	-999.99	-999.99	-999.99	8	-999.99	5	E5	1	G2	1
SEVILLA	1	J2	3	9.5	5.5	4	0	9.5	1	J5	J5	10	35	15	15	15	-999.99	-999.99	-999.99	-999.99	-999.99	-999.99	-999.99	-999.99	-999.99	-999.99	10	3	9.5	4	9.5	NA	3	6.5	-999.99	-999.99	-999.99	-999.99	-999.99	-999.99	-999.99	-999.99	-999.99	-999.99	5	E3	1	G3	1
MADRID	6	J1	8.5	5	2.5	0	1	2	1	J3	J3	22	20	21	10	5	3	-999.99	-999.99	-999.99	-999.99	-999.99	-999.99	-999.99	-999.99	-999.99	19	6.5	3	2	4.5	0.5	0	4.5	-999.99	-999.99	-999.99	-999.99	-999.99	-999.99	-999.99	-999.99	-999.99	-999.99	5	E11	1	G19	1
VALENCIA	4	J4	0	NA	5.5	10	0	6	1	J4	J4	15	15	20	40	5	-999.99	-999.99	-999.99	-999.99	-999.99	-999.99	-999.99	-999.99	-999.99	-999.99	5	2.5	10	5.5	10	2.5	1.5	8	-999.99	-999.99	-999.99	-999.99	-999.99	-999.99	-999.99	-999.99	-999.99	-999.99	5	E5	1	G2	1
MADRID	3	J1	1.5	4.5	4	7.5	1	7	1	J4	J5	22	16	15	20	3	NA	-999.99	-999.99	-999.99	-999.99	-999.99	-999.99	-999.99	-999.99	-999.99	NA	3	7	NA	7.5	3.5	2.5	5.5	-999.99	-999.99	-999.99	-999.99	-999.99	-999.99	-999.99	-999.99	-999.99	-999.99	5	E3	1	G3	1
TARRAGONA	3	J1	5.5	2	2.5	6	1	8.5	1	J4	J99	7	10	25	15	-999.99	-999.99	20	-999.99	4	-999.99	15	-999.99	-999.99	-999.99	-999.99	4	2	8.5	5	6.5	2.5	-999.99	8.5	4.5	-999.99	8.5	-999.99	7.5	-999.99	-999.99	-999.99	-999.99	-999.99	5	E3	1	G3	1
VALENCIA	1	J1	1	8	4	10	0	4.5	1	J4	J4	20	15	20	30	5	-999.99	-999.99	-999.99	-999.99	-999.99	-999.99	-999.99	-999.99	-999.99	-999.99	15	3	9	6	9.5	2	2.5	6.5	-999.99	-999.99	-999.99	-999.99	-999.99	-999.99	-999.99	-999.99	-999.99	-999.99	5	E5	1	G2	1
MADRID	6	J1	8	8	5	1	8	1	1	J1	J3	30	22	22	9	2	1	-999.99	-999.99	-999.99	-999.99	-999.99	-999.99	-999.99	-999.99	-999.99	14	8	6	4	NA	0.5	0.5	4.5	-999.99	-999.99	-999.99	-999.99	-999.99	-999.99	-999.99	-999.99	-999.99	-999.99	5	E4	1	G1	1
VALENCIA	4	J3	6	NA	0	10	0	10	1	J4	J5	7	3	30	50	10	-999.99	-999.99	-999.99	-999.99	-999.99	-999.99	-999.99	-999.99	-999.99	-999.99	0	3	10	7	10	2.5	1	5	-999.99	-999.99	-999.99	-999.99	-999.99	-999.99	-999.99	-999.99	-999.99	-999.99	2	E0	1	G3	1
TARRAGONA	2	J1	5.5	5	3	6	1.5	9	1	J4	J99	8	12	25	13	-999.99	-999.99	22	-999.99	3	-999.99	15	-999.99	-999.99	-999.99	-999.99	2	2	8.5	4	6	2.5	-999.99	8.5	4	-999.99	8.5	-999.99	7.5	-999.99	-999.99	-999.99	-999.99	-999.99	5	E3	1	G3	1
SEVILLA	6	J1	5	3	4	3	5	3	1	J1	J1	27	32	18	15	8	-999.99	-999.99	-999.99	-999.99	-999.99	-999.99	-999.99	-999.99	-999.99	-999.99	0	6	8	4.5	7	2	1.5	5.5	-999.99	-999.99	-999.99	-999.99	-999.99	-999.99	-999.99	-999.99	-999.99	-999.99	5	E1	1	G1	1
VALENCIA	3	J4	NA	NA	NA	NA	NA	NA	1	J4	J5	26	21	17	27.5	5	-999.99	-999.99	-999.99	-999.99	-999.99	-999.99	-999.99	-999.99	-999.99	-999.99	3.5	4.5	6.5	4.5	6	4	3	5.5	-999.99	-999.99	-999.99	-999.99	-999.99	-999.99	-999.99	-999.99	-999.99	-999.99	4	E0	1	G1	1
CADIZ	0	J4	0.5	0	1	9	0	5	1	J4	J4	NA	NA	NA	NA	NA	-999.99	-999.99	-999.99	-999.99	-999.99	-999.99	-999.99	-999.99	-999.99	-999.99	NA	3	9.5	7.5	8	4	4	8	-999.99	-999.99	-999.99	-999.99	-999.99	-999.99	-999.99	-999.99	-999.99	-999.99	5	E21	1	G19	1
CADIZ	0	J1	0	0	0	NA	0	10	1	J5	J5	20	25	20	20	5	-999.99	-999.99	-999.99	-999.99	-999.99	-999.99	-999.99	-999.99	-999.99	-999.99	10	0	10	NA	10	4	0	10	-999.99	-999.99	-999.99	-999.99	-999.99	-999.99	-999.99	-999.99	-999.99	-999.99	5	E3	1	G3	1
MADRID	4	J1	4	7	5	10	0	7.5	1	J4	J5	25	20	25	20	5	0	-999.99	-999.99	-999.99	-999.99	-999.99	-999.99	-999.99	-999.99	-999.99	5	3	9	4	8	3	1	NA	-999.99	-999.99	-999.99	-999.99	-999.99	-999.99	-999.99	-999.99	-999.99	-999.99	5	E21	1	G19	1
BARCELONA	2	J1	0	NA	2	6	0	8.5	1	J4	J4	5	2	20	30	-999.99	-999.99	10	-999.99	0	-999.99	30	-999.99	-999.99	-999.99	-999.99	3	0	8.5	8	9	2	-999.99	8.5	5	-999.99	9.5	-999.99	9	-999.99	-999.99	-999.99	-999.99	-999.99	5	E21	1	G3	1
SALAMANCA	3	J1	0.5	2	2.5	6	0	8.5	1	J4	J5	40	20	20	20	0	-999.99	-999.99	-999.99	-999.99	-999.99	-999.99	-999.99	-999.99	-999.99	-999.99	0	1	9	3	9	2	1	NA	-999.99	-999.99	-999.99	-999.99	-999.99	-999.99	-999.99	-999.99	-999.99	-999.99	5	E5	1	G19	1
TARRAGONA	0	J1	0	3	0	4	0	6	4	J0	J0	16	16	16	16	-999.99	-999.99	16	-999.99	4	-999.99	16	-999.99	-999.99	-999.99	-999.99	0	NA	10	6.5	10	3.5	-999.99	10	4.5	-999.99	10	-999.99	8.5	-999.99	-999.99	-999.99	-999.99	-999.99	4	E0	6	G0	1
VALENCIA	0	J1	0	NA	10	0	0	6.5	1	J2	J2	27	22	19	21	5	-999.99	-999.99	-999.99	-999.99	-999.99	-999.99	-999.99	-999.99	-999.99	-999.99	6	4	10	4.5	7.5	2	2	7	-999.99	-999.99	-999.99	-999.99	-999.99	-999.99	-999.99	-999.99	-999.99	-999.99	5	E2	1	G2	1
VALENCIA	1	J1	0	0	0	10	0	2	1	J4	J4	35	30	35	34	0	-999.99	-999.99	-999.99	-999.99	-999.99	-999.99	-999.99	-999.99	-999.99	-999.99	0	0	10	8.5	10	0	0	10	-999.99	-999.99	-999.99	-999.99	-999.99	-999.99	-999.99	-999.99	-999.99	-999.99	5	E3	1	G3	1
ASTURIAS	3	J1	8	6.5	6	6.5	0	6.5	1	J3	J6	15	25	15	20	10	-999.99	-999.99	-999.99	-999.99	-999.99	-999.99	-999.99	-999.99	-999.99	-999.99	15	4	8	3.5	NA	2	2	NA	-999.99	-999.99	-999.99	-999.99	-999.99	-999.99	-999.99	-999.99	-999.99	-999.99	5	E6	1	G19	1
BARCELONA	4	J1	2	1	3	3	0	4.5	1	J7	J7	NA	NA	NA	NA	-999.99	-999.99	NA	-999.99	NA	-999.99	NA	-999.99	-999.99	-999.99	-999.99	NA	NA	10	4.5	10	3	-999.99	8	3	-999.99	6.5	-999.99	6.5	-999.99	-999.99	-999.99	-999.99	-999.99	5	E13	1	G12	1
VALENCIA	4	J1	NA	NA	NA	NA	NA	NA	1	J4	J4	45	20	20	60	0	-999.99	-999.99	-999.99	-999.99	-999.99	-999.99	-999.99	-999.99	-999.99	-999.99	0	2	6.5	3.5	6	2	3	NA	-999.99	-999.99	-999.99	-999.99	-999.99	-999.99	-999.99	-999.99	-999.99	-999.99	5	E5	2	G0	1
MADRID	7	J1	7	5.5	5.5	4	6	5.5	1	J1	J1	28	20	23	14	4	2	-999.99	-999.99	-999.99	-999.99	-999.99	-999.99	-999.99	-999.99	-999.99	NA	7	7.5	3.5	6	2	2	4.5	-999.99	-999.99	-999.99	-999.99	-999.99	-999.99	-999.99	-999.99	-999.99	-999.99	5	E6	1	G1	1
BARCELONA	2	J1	4	NA	2	6.5	0	8	1	J4	J7	5	10	19	14	-999.99	-999.99	24	-999.99	1	-999.99	22	-999.99	-999.99	-999.99	-999.99	2	2	9	6.5	8	2.5	-999.99	8	3.5	-999.99	8	-999.99	8	-999.99	-999.99	-999.99	-999.99	-999.99	2	E0	1	G19	1
PALENCIA	6	J1	5	NA	2.5	0	8	NA	1	J1	J3	28	23	11	9	5	-999.99	-999.99	-999.99	-999.99	-999.99	-999.99	-999.99	-999.99	-999.99	-999.99	6	7	6.5	3.5	5.5	0	0.5	1.5	-999.99	-999.99	-999.99	-999.99	-999.99	-999.99	-999.99	-999.99	-999.99	-999.99	5	E1	1	G1	1
MADRID	7	J1	5.5	NA	3	0	7	1	1	J1	J1	35	25	20	10	5	5	-999.99	-999.99	-999.99	-999.99	-999.99	-999.99	-999.99	-999.99	-999.99	0	8	8	1	6.5	0	1	4	-999.99	-999.99	-999.99	-999.99	-999.99	-999.99	-999.99	-999.99	-999.99	-999.99	5	E2	1	G1	1
MADRID	4	J1	6	5	1	NA	2.5	6	1	J3	J1	30	20	20	20	2	2	-999.99	-999.99	-999.99	-999.99	-999.99	-999.99	-999.99	-999.99	-999.99	6	4.5	9	4.5	6.5	3	0.5	6	-999.99	-999.99	-999.99	-999.99	-999.99	-999.99	-999.99	-999.99	-999.99	-999.99	5	E4	4	G0	1
CANTABRIA	1	J1	NA	NA	1.5	NA	0	NA	1	J4	J5	40	25	15	10	5	-999.99	-999.99	-999.99	-999.99	-999.99	-999.99	-999.99	-999.99	-999.99	-999.99	5	8	0	NA	3	8.5	8.5	NA	-999.99	-999.99	-999.99	-999.99	-999.99	-999.99	-999.99	-999.99	-999.99	-999.99	5	E3	1	G2	1
ALBACETE	4	J1	NA	5	6	NA	2	7	1	J3	J5	28	25	24	15	7	-999.99	-999.99	-999.99	-999.99	-999.99	-999.99	-999.99	-999.99	-999.99	-999.99	1	4	8	4	8	2.5	3	5	-999.99	-999.99	-999.99	-999.99	-999.99	-999.99	-999.99	-999.99	-999.99	-999.99	5	E2	1	G2	1
MALAGA	0	J1	0	0	0	10	0	NA	1	J4	J4	30	25	10	25	5	-999.99	-999.99	-999.99	-999.99	-999.99	-999.99	-999.99	-999.99	-999.99	-999.99	1	2	10	8	10	2.5	2.5	10	-999.99	-999.99	-999.99	-999.99	-999.99	-999.99	-999.99	-999.99	-999.99	-999.99	5	E3	1	G3	1
BARCELONA	2	J1	1	5	2.5	5.5	0	7	1	J7	J4	6	16	17	15	-999.99	-999.99	19	-999.99	2	-999.99	16	-999.99	-999.99	-999.99	-999.99	NA	1	8	4	6.5	2.5	-999.99	NA	3.5	-999.99	7	-999.99	5	-999.99	-999.99	-999.99	-999.99	-999.99	5	E21	1	G10	1
VALENCIA	1	J2	0.5	2	5.5	7	0	9	1	J5	J5	18	23	18	22	9	-999.99	-999.99	-999.99	-999.99	-999.99	-999.99	-999.99	-999.99	-999.99	-999.99	10	3	9.5	7	9	4	3	8	-999.99	-999.99	-999.99	-999.99	-999.99	-999.99	-999.99	-999.99	-999.99	-999.99	5	E3	1	G3	1
CASTELLON	0	J1	0	0	1	7.5	0	7.5	1	J4	J99	28	21	15	30	5	-999.99	-999.99	-999.99	-999.99	-999.99	-999.99	-999.99	-999.99	-999.99	-999.99	1	0	8	6	10	3	2	7	-999.99	-999.99	-999.99	-999.99	-999.99	-999.99	-999.99	-999.99	-999.99	-999.99	5	E7	1	G5	1
BARCELONA	1	J1	0.5	NA	1.5	5.5	0	9	1	J4	J4	8	14	15	18	-999.99	-999.99	12	-999.99	1	-999.99	16	-999.99	-999.99	-999.99	-999.99	NA	2	9.5	NA	9	2	-999.99	9	4.5	-999.99	9.5	-999.99	8	-999.99	-999.99	-999.99	-999.99	-999.99	5	E3	1	G3	1
VALENCIA	7	J1	2	NA	4	1.5	5.5	NA	1	J1	J1	26	22	18	16	6	-999.99	-999.99	-999.99	-999.99	-999.99	-999.99	-999.99	-999.99	-999.99	-999.99	10	NA	5.5	4.5	5.5	4	3.5	NA	-999.99	-999.99	-999.99	-999.99	-999.99	-999.99	-999.99	-999.99	-999.99	-999.99	5	E1	1	G1	1
MADRID	3	J1	7.5	1	6.5	2	1	2	1	J2	J3	30	21	23	15	4	1	-999.99	-999.99	-999.99	-999.99	-999.99	-999.99	-999.99	-999.99	-999.99	6	4	7.5	4.5	6	3	1	7	-999.99	-999.99	-999.99	-999.99	-999.99	-999.99	-999.99	-999.99	-999.99	-999.99	2	E0	1	G2	1
BARCELONA	1	J1	0	0	0	7	0	7	1	J7	J7	4	17	18	19	-999.99	-999.99	20	-999.99	1	-999.99	16	-999.99	-999.99	-999.99	-999.99	NA	1	9	4.5	9	2.5	-999.99	9	2	-999.99	9	-999.99	6.5	-999.99	-999.99	-999.99	-999.99	-999.99	5	E13	1	G10	1
BARCELONA	2	J1	0	0	1.5	2.5	0	2.5	1	J7	J11	11	12	19	19	-999.99	-999.99	19	-999.99	1	-999.99	19	-999.99	-999.99	-999.99	-999.99	0	3.5	10	4.5	9.5	3.5	-999.99	10	3.5	-999.99	8	-999.99	4.5	-999.99	-999.99	-999.99	-999.99	-999.99	5	E13	1	G10	1
TERUEL	0	J1	0	1	0	10	0	9	1	J4	J4	20	15	15	35	10	-999.99	-999.99	-999.99	-999.99	-999.99	-999.99	-999.99	-999.99	-999.99	-999.99	5	3	10	8	10	3.5	6	9	-999.99	-999.99	-999.99	-999.99	-999.99	-999.99	-999.99	-999.99	-999.99	-999.99	2	E0	6	G0	1
BARCELONA	1	J4	3	3	4	9	0	8	1	J4	J99	5	20	10	25	-999.99	-999.99	5	-999.99	5	-999.99	25	-999.99	-999.99	-999.99	-999.99	5	2	9	6	9	3	-999.99	6	3	-999.99	6	-999.99	8.5	-999.99	-999.99	-999.99	-999.99	-999.99	5	E5	1	G19	1
MADRID	2	J1	0	3	4.5	5.5	0	10	2	J5	J5	28	20	20	20	10	1	-999.99	-999.99	-999.99	-999.99	-999.99	-999.99	-999.99	-999.99	-999.99	1	1.5	10	5.5	10	2.5	0.5	NA	-999.99	-999.99	-999.99	-999.99	-999.99	-999.99	-999.99	-999.99	-999.99	-999.99	4	E0	4	G0	5
VALLADOLID	NA	J1	4	NA	5	1.5	0	6.5	2	J2	J5	NA	NA	NA	NA	NA	-999.99	-999.99	-999.99	-999.99	-999.99	-999.99	-999.99	-999.99	-999.99	-999.99	NA	3	8	4	7.5	3.5	3	6	-999.99	-999.99	-999.99	-999.99	-999.99	-999.99	-999.99	-999.99	-999.99	-999.99	5	E3	1	G2	1
LLEIDA	2	J1	0	0	0	2	0	4	4	J0	J0	10	13	16	13	-999.99	-999.99	20	-999.99	2	-999.99	25	-999.99	-999.99	-999.99	-999.99	1	1	9	5	7	3.5	-999.99	8.5	4	-999.99	9	-999.99	7	-999.99	-999.99	-999.99	-999.99	-999.99	5	E21	6	G0	1
MURCIA	0	J1	0.5	1.5	7.5	2	0	5	4	J0	J0	42	18	20	8	2	-999.99	-999.99	-999.99	-999.99	-999.99	-999.99	-999.99	-999.99	-999.99	-999.99	10	3.5	NA	NA	NA	NA	4.5	NA	-999.99	-999.99	-999.99	-999.99	-999.99	-999.99	-999.99	-999.99	-999.99	-999.99	5	E2	1	G2	1
VALENCIA	3	J1	NA	3	10	1	0	6	1	J2	J2	30	25	20	17	5	-999.99	-999.99	-999.99	-999.99	-999.99	-999.99	-999.99	-999.99	-999.99	-999.99	3	2.5	8	3	9	6	2	6	-999.99	-999.99	-999.99	-999.99	-999.99	-999.99	-999.99	-999.99	-999.99	-999.99	5	E2	1	G2	1
BARCELONA	2	J1	2	2	4	6.5	2	8	1	J7	J4	8	15	15	16	-999.99	-999.99	1	-999.99	1	-999.99	17	-999.99	-999.99	-999.99	-999.99	0	2	8	4	6.5	2.5	-999.99	6	2.5	-999.99	8	-999.99	6	-999.99	-999.99	-999.99	-999.99	-999.99	5	E13	1	G3	1
MADRID	6	J1	7	4.5	5.5	4	3.5	4.5	1	J3	J1	30	25	25	15	3	2	-999.99	-999.99	-999.99	-999.99	-999.99	-999.99	-999.99	-999.99	-999.99	0	5	6.5	4	5	2.5	3.5	4.5	-999.99	-999.99	-999.99	-999.99	-999.99	-999.99	-999.99	-999.99	-999.99	-999.99	5	E1	1	G1	1
VALENCIA	1	J4	NA	1	NA	10	0.5	10	1	J4	J5	15	15	30	30	5	-999.99	-999.99	-999.99	-999.99	-999.99	-999.99	-999.99	-999.99	-999.99	-999.99	5	2	10	NA	8	3	2	NA	-999.99	-999.99	-999.99	-999.99	-999.99	-999.99	-999.99	-999.99	-999.99	-999.99	5	E5	1	G3	1
BARCELONA	3	J1	6	0	6	6	0	6	1	J2	J2	9	15	22	15	-999.99	-999.99	20	-999.99	2	-999.99	15	-999.99	-999.99	-999.99	-999.99	2	4	9	4	6.5	2.5	-999.99	7	4.5	-999.99	8.5	-999.99	6.5	-999.99	-999.99	-999.99	-999.99	-999.99	5	E3	7	G0	1
VALENCIA	3	J2	4.5	3.5	8.5	7.5	1	7.5	1	J2	J4	23	29	17	21	4	-999.99	-999.99	-999.99	-999.99	-999.99	-999.99	-999.99	-999.99	-999.99	-999.99	2	1	9.5	3	7	1	1	NA	-999.99	-999.99	-999.99	-999.99	-999.99	-999.99	-999.99	-999.99	-999.99	-999.99	5	E2	1	G2	1
VALENCIA	2	J4	3	3	3	4	2	2	1	J4	J2	25	22	24	25	3	-999.99	-999.99	-999.99	-999.99	-999.99	-999.99	-999.99	-999.99	-999.99	-999.99	1	3	8	4.5	7	3	3	7	-999.99	-999.99	-999.99	-999.99	-999.99	-999.99	-999.99	-999.99	-999.99	-999.99	5	E4	1	G3	1
CASTELLON	1	J1	0.5	0	0.5	3.5	0	3.5	2	J4	J4	30	18	18	17	3	-999.99	-999.99	-999.99	-999.99	-999.99	-999.99	-999.99	-999.99	-999.99	-999.99	3	1.5	9	6	8.5	4.5	4	9.5	-999.99	-999.99	-999.99	-999.99	-999.99	-999.99	-999.99	-999.99	-999.99	-999.99	4	E0	6	G0	1
ASTURIAS	4	J1	7.5	NA	5.5	5	1.5	7	1	J3	J2	20	30	25	15	5	-999.99	-999.99	-999.99	-999.99	-999.99	-999.99	-999.99	-999.99	-999.99	-999.99	5	4	7.5	3.5	NA	2.5	1	5.5	-999.99	-999.99	-999.99	-999.99	-999.99	-999.99	-999.99	-999.99	-999.99	-999.99	5	E2	1	G2	1
BARCELONA	0	J1	0	0	0.5	NA	0	7	1	J11	J7	5	14	16	20	-999.99	-999.99	28	-999.99	2	-999.99	25	-999.99	-999.99	-999.99	-999.99	2	3	10	6	10	2	-999.99	10	2.5	-999.99	10	-999.99	4	-999.99	-999.99	-999.99	-999.99	-999.99	5	E13	1	G10	NA
VALENCIA	3	J1	7	NA	6	5	1	3	1	J2	J2	30	25	25	20	0	-999.99	-999.99	-999.99	-999.99	-999.99	-999.99	-999.99	-999.99	-999.99	-999.99	0	4	7.5	4.5	6.5	4	4	6	-999.99	-999.99	-999.99	-999.99	-999.99	-999.99	-999.99	-999.99	-999.99	-999.99	5	E2	1	G2	1
LUGO	1	J1	1	NA	0	7	0	7	2	J4	J13	30	25	15	20	-999.99	-999.99	-999.99	-999.99	-999.99	-999.99	-999.99	-999.99	10	-999.99	-999.99	0	3	10	6.5	10	4	-999.99	10	-999.99	-999.99	-999.99	-999.99	-999.99	-999.99	1.5	-999.99	-999.99	-999.99	3	E0	6	G0	6
BARCELONA	3	J1	0	NA	2	6.5	0	8.5	1	J4	J10	5	10	24	30	-999.99	-999.99	15	-999.99	1	-999.99	10	-999.99	-999.99	-999.99	-999.99	5	1.5	9	4	8	2	-999.99	7	4.5	-999.99	7	-999.99	7	-999.99	-999.99	-999.99	-999.99	-999.99	5	E3	1	G3	1
VALENCIA	2	J1	1.5	3	8	6.5	0	6.5	1	J2	J2	20	25	20	35	0	-999.99	-999.99	-999.99	-999.99	-999.99	-999.99	-999.99	-999.99	-999.99	-999.99	0	2.5	8	4	9	3	2	7	-999.99	-999.99	-999.99	-999.99	-999.99	-999.99	-999.99	-999.99	-999.99	-999.99	5	E2	1	G2	1
VALENCIA	3	J1	4.5	NA	6	7.5	3	7	1	J4	J4	20	25	10	25	15	-999.99	-999.99	-999.99	-999.99	-999.99	-999.99	-999.99	-999.99	-999.99	-999.99	5	2	8.5	4	6	2.5	1.5	6	-999.99	-999.99	-999.99	-999.99	-999.99	-999.99	-999.99	-999.99	-999.99	-999.99	5	E3	1	G2	1
VALENCIA	0	J1	0	1.5	2	3.5	0	10	1	J5	J5	21	20	15	25	10	-999.99	-999.99	-999.99	-999.99	-999.99	-999.99	-999.99	-999.99	-999.99	-999.99	9	0	9	7	9	6	1	9	-999.99	-999.99	-999.99	-999.99	-999.99	-999.99	-999.99	-999.99	-999.99	-999.99	5	E3	1	G3	1
MADRID	4	J1	3	1	2	6	3.5	7	1	J5	J4	25	13	18	22	7	3	-999.99	-999.99	-999.99	-999.99	-999.99	-999.99	-999.99	-999.99	-999.99	12	3.5	7	4.5	6	3.5	3	5.5	-999.99	-999.99	-999.99	-999.99	-999.99	-999.99	-999.99	-999.99	-999.99	-999.99	5	E5	1	G3	1
TARRAGONA	2	J1	1.5	2	2	4	1.5	7	1	J4	J4	5	10	15	15	-999.99	-999.99	15	-999.99	0	-999.99	15	-999.99	-999.99	-999.99	-999.99	NA	2	8	NA	8	3	-999.99	8	NA	-999.99	8	-999.99	8	-999.99	-999.99	-999.99	-999.99	-999.99	5	E3	1	G3	1
SEGOVIA	3	J1	3.5	NA	4.5	7	1.5	9	1	J4	J5	30	25	20	20	4	-999.99	-999.99	-999.99	-999.99	-999.99	-999.99	-999.99	-999.99	-999.99	-999.99	1	3.5	NA	NA	NA	NA	NA	NA	-999.99	-999.99	-999.99	-999.99	-999.99	-999.99	-999.99	-999.99	-999.99	-999.99	5	E5	1	G3	1
MADRID	4	J4	5.5	NA	3.5	4.5	4	3.5	1	J4	J4	20	16	27	30	2	0	-999.99	-999.99	-999.99	-999.99	-999.99	-999.99	-999.99	-999.99	-999.99	5	8	3	4.5	4.5	6	8	4.5	-999.99	-999.99	-999.99	-999.99	-999.99	-999.99	-999.99	-999.99	-999.99	-999.99	5	E3	1	G3	1
BIZKAIA	2	J1	1.5	3	3	7	1.5	8	1	J5	J4	10	15	12	20	8	-999.99	-999.99	45	-999.99	-999.99	-999.99	30	-999.99	-999.99	-999.99	0	1.5	9	6.5	9.5	3.5	1.5	7	-999.99	8.5	-999.99	-999.99	-999.99	1.5	-999.99	-999.99	-999.99	-999.99	5	E5	1	G3	1
VALENCIA	3	J1	2	4	3	3.5	1.5	4.5	1	J99	J99	35	20	20	15	5	-999.99	-999.99	-999.99	-999.99	-999.99	-999.99	-999.99	-999.99	-999.99	-999.99	5	4.5	9	5.5	9	3.5	3.5	8	-999.99	-999.99	-999.99	-999.99	-999.99	-999.99	-999.99	-999.99	-999.99	-999.99	5	E7	1	G5	1
VALENCIA	5	J1	7	NA	3.5	4	NA	7.5	2	J3	J1	30	20	50	0	0	-999.99	-999.99	-999.99	-999.99	-999.99	-999.99	-999.99	-999.99	-999.99	-999.99	0	7	9	4	7	0	NA	NA	-999.99	-999.99	-999.99	-999.99	-999.99	-999.99	-999.99	-999.99	-999.99	-999.99	4	E0	1	G1	6
VALENCIA	2	J2	2.5	5	7	7.5	0	8	1	J4	J2	25	20	20	20	5	-999.99	-999.99	-999.99	-999.99	-999.99	-999.99	-999.99	-999.99	-999.99	-999.99	10	3	9	3	8	1	3	NA	-999.99	-999.99	-999.99	-999.99	-999.99	-999.99	-999.99	-999.99	-999.99	-999.99	5	E7	1	G2	1
TARRAGONA	3	J1	1.5	5	5	8	2.5	8	1	J4	J4	5	5	30	20	-999.99	-999.99	10	-999.99	0	-999.99	30	-999.99	-999.99	-999.99	-999.99	0	2	8	5.5	10	2.5	-999.99	7.5	0.5	-999.99	8	-999.99	8.5	-999.99	-999.99	-999.99	-999.99	-999.99	5	E21	1	G3	1
BARCELONA	0	J99	0	0	2	5	0	1.5	2	J7	J7	0	0	0	0	-999.99	-999.99	50	-999.99	0	-999.99	50	-999.99	-999.99	-999.99	-999.99	0	2.5	10	NA	10	NA	-999.99	10	8	-999.99	8	-999.99	NA	-999.99	-999.99	-999.99	-999.99	-999.99	5	E14	1	G12	1
MURCIA	3	NA	0	0	0	10	0	0	1	J4	J4	28	18	22	26	4	-999.99	-999.99	-999.99	-999.99	-999.99	-999.99	-999.99	-999.99	-999.99	-999.99	2	3	9	6	8	4	2	6	-999.99	-999.99	-999.99	-999.99	-999.99	-999.99	-999.99	-999.99	-999.99	-999.99	5	E5	1	G3	1
VALENCIA	3	J1	2	5	6	3.5	0	4	1	J2	J2	29	25	15	15	4	-999.99	-999.99	-999.99	-999.99	-999.99	-999.99	-999.99	-999.99	-999.99	-999.99	13	3.5	10	4	7.5	3	3.5	8	-999.99	-999.99	-999.99	-999.99	-999.99	-999.99	-999.99	-999.99	-999.99	-999.99	5	E2	1	G2	1
ALICANTE	2	J1	1	2	3	2	0	8	1	J4	J2	27	20	23	18	5	-999.99	-999.99	-999.99	-999.99	-999.99	-999.99	-999.99	-999.99	-999.99	-999.99	7	2	9	4	9	3	1.5	NA	-999.99	-999.99	-999.99	-999.99	-999.99	-999.99	-999.99	-999.99	-999.99	-999.99	5	E4	1	G4	1
MURCIA	2	J1	0	0	0	0	0	1.5	1	J5	J5	50	20	15	10	5	-999.99	-999.99	-999.99	-999.99	-999.99	-999.99	-999.99	-999.99	-999.99	-999.99	0	1	8	6	7	5.5	3.5	7	-999.99	-999.99	-999.99	-999.99	-999.99	-999.99	-999.99	-999.99	-999.99	-999.99	5	E3	1	G3	1
CADIZ	7	J1	7	7	4	3.5	4.5	6.5	1	J3	J6	20	35	20	10	5	-999.99	-999.99	-999.99	-999.99	-999.99	-999.99	-999.99	-999.99	-999.99	-999.99	NA	4.5	6	4.5	4.5	9	3	4.5	-999.99	-999.99	-999.99	-999.99	-999.99	-999.99	-999.99	-999.99	-999.99	-999.99	5	E4	1	G4	1
BARCELONA	0	J1	0	0	0	5	0	8	1	J7	J7	43	20	19	9	-999.99	-999.99	9	-999.99	0	-999.99	9	-999.99	-999.99	-999.99	-999.99	0	1.5	10	7	10	3	-999.99	10	4	-999.99	10	-999.99	7	-999.99	-999.99	-999.99	-999.99	-999.99	5	E13	1	G10	1
GIPUZKOA	3	J1	0	1.5	2.5	7	0	8	1	J5	J4	5	10	5	10	5	-999.99	-999.99	25	-999.99	-999.99	-999.99	25	-999.99	-999.99	-999.99	NA	1.5	9	4.5	9	1	1.5	8.5	-999.99	7	-999.99	-999.99	-999.99	1.5	-999.99	-999.99	-999.99	-999.99	5	E21	1	G19	1
VALENCIA	4	J1	3.5	3.5	3	3.5	3	4	1	J4	J4	40	25	20	11	2	-999.99	-999.99	-999.99	-999.99	-999.99	-999.99	-999.99	-999.99	-999.99	-999.99	2	3	8.5	7	9	2	4	5	-999.99	-999.99	-999.99	-999.99	-999.99	-999.99	-999.99	-999.99	-999.99	-999.99	5	E5	1	G5	1
CADIZ	2	J4	0	0	0	7	0	7	1	J4	J5	20	30	10	20	10	-999.99	-999.99	-999.99	-999.99	-999.99	-999.99	-999.99	-999.99	-999.99	-999.99	10	0	10	8.5	10	NA	3.5	10	-999.99	-999.99	-999.99	-999.99	-999.99	-999.99	-999.99	-999.99	-999.99	-999.99	5	E5	1	G3	1
VALENCIA	5	J2	6	NA	6	5	5	5	1	J2	J5	20	25	20	20	10	-999.99	-999.99	-999.99	-999.99	-999.99	-999.99	-999.99	-999.99	-999.99	-999.99	5	4	7	4	6	2.5	2.5	5.5	-999.99	-999.99	-999.99	-999.99	-999.99	-999.99	-999.99	-999.99	-999.99	-999.99	5	E7	1	G2	1
BALEARS, ILLES	2	J1	3	3.5	NA	2.5	1.5	3	1	J99	J2	35	20	15	10	2	-999.99	-999.99	-999.99	-999.99	-999.99	-999.99	-999.99	-999.99	-999.99	-999.99	8	3.5	9	4	8	3	2.5	5.5	-999.99	-999.99	-999.99	-999.99	-999.99	-999.99	-999.99	-999.99	-999.99	-999.99	5	E2	7	G0	NA
VALENCIA	NA	J1	0	2.5	3.5	3.5	1	9	1	J5	J99	20	20	15	20	15	-999.99	-999.99	-999.99	-999.99	-999.99	-999.99	-999.99	-999.99	-999.99	-999.99	10	2	9	8	9.5	4	2	8.5	-999.99	-999.99	-999.99	-999.99	-999.99	-999.99	-999.99	-999.99	-999.99	-999.99	5	E7	1	G3	1
VALENCIA	6	J1	3.5	6	8.5	6.5	3.5	7	1	J2	J2	25	22	20	22	10	-999.99	-999.99	-999.99	-999.99	-999.99	-999.99	-999.99	-999.99	-999.99	-999.99	1	7.5	8.5	8	9	8.5	9	7.5	-999.99	-999.99	-999.99	-999.99	-999.99	-999.99	-999.99	-999.99	-999.99	-999.99	5	E2	4	G0	1
SEVILLA	2	J1	2.5	2	1.5	8.5	1	7.5	1	J4	J4	19	26	17	22	7	-999.99	-999.99	-999.99	-999.99	-999.99	-999.99	-999.99	-999.99	-999.99	-999.99	9	2.5	8.5	5.5	7.5	4	3	7	-999.99	-999.99	-999.99	-999.99	-999.99	-999.99	-999.99	-999.99	-999.99	-999.99	5	E21	1	G3	1
MALAGA	5	J1	8	NA	4.5	5.5	6	NA	1	J3	J3	20	40	30	10	0	-999.99	-999.99	-999.99	-999.99	-999.99	-999.99	-999.99	-999.99	-999.99	-999.99	0	5	8	3	6	1	NA	NA	-999.99	-999.99	-999.99	-999.99	-999.99	-999.99	-999.99	-999.99	-999.99	-999.99	5	E6	7	G0	1
VALENCIA	2	J1	1	NA	2.5	2	0	8.5	1	J5	J5	22	25	12	28	8	-999.99	-999.99	-999.99	-999.99	-999.99	-999.99	-999.99	-999.99	-999.99	-999.99	5	2	8	5	9	3	2	7	-999.99	-999.99	-999.99	-999.99	-999.99	-999.99	-999.99	-999.99	-999.99	-999.99	5	E3	1	G3	1
VALENCIA	1	J1	0	0	0	7.5	0	10	1	J4	J99	27	18	15	28	5	-999.99	-999.99	-999.99	-999.99	-999.99	-999.99	-999.99	-999.99	-999.99	-999.99	7	0	8	4.5	8.5	2.5	2	7	-999.99	-999.99	-999.99	-999.99	-999.99	-999.99	-999.99	-999.99	-999.99	-999.99	1	E00	2	G00	1
VALENCIA	1	J3	10	0	6	0	0	0	1	J3	J3	0	20	100	35	15	-999.99	-999.99	-999.99	-999.99	-999.99	-999.99	-999.99	-999.99	-999.99	-999.99	0	4	10	2.5	NA	0	0	3	-999.99	-999.99	-999.99	-999.99	-999.99	-999.99	-999.99	-999.99	-999.99	-999.99	NA	NA	1	G2	1
VALENCIA	3	J3	1.5	0	3.5	4	0	8	1	J5	J5	25	15	30	20	5	-999.99	-999.99	-999.99	-999.99	-999.99	-999.99	-999.99	-999.99	-999.99	-999.99	5	2.5	7.5	5	8.5	1	2.5	6.5	-999.99	-999.99	-999.99	-999.99	-999.99	-999.99	-999.99	-999.99	-999.99	-999.99	5	E7	1	G5	1
MALAGA	3	J1	4	3	4.5	7	0.5	6.5	1	J4	J5	23	26	15	17	5	-999.99	-999.99	-999.99	-999.99	-999.99	-999.99	-999.99	-999.99	-999.99	-999.99	14	1.5	8	6	7	4	2	6	-999.99	-999.99	-999.99	-999.99	-999.99	-999.99	-999.99	-999.99	-999.99	-999.99	5	E21	2	G00	1
BARCELONA	3	J3	0	3	2.5	7	0	8	1	J4	J4	5	15	15	20	-999.99	-999.99	15	-999.99	5	-999.99	15	-999.99	-999.99	-999.99	-999.99	10	8	10	4	7	2	-999.99	6.5	3	-999.99	8	-999.99	7	-999.99	-999.99	-999.99	-999.99	-999.99	5	E5	1	G3	1
BADAJOZ	2	J1	3	3.5	5	8	0	5	1	J4	J2	25	25	25	25	0	-999.99	-999.99	-999.99	-999.99	-999.99	-999.99	-999.99	-999.99	-999.99	-999.99	0	3	8.5	5	9	4	3	7	-999.99	-999.99	-999.99	-999.99	-999.99	-999.99	-999.99	-999.99	-999.99	-999.99	5	E5	1	G2	1
MADRID	2	J1	3	6	5	6	0	6	1	J4	J2	NA	NA	NA	NA	NA	NA	-999.99	-999.99	-999.99	-999.99	-999.99	-999.99	-999.99	-999.99	-999.99	NA	4	9	5.5	10	3	2	8	-999.99	-999.99	-999.99	-999.99	-999.99	-999.99	-999.99	-999.99	-999.99	-999.99	5	E7	1	G2	1
GIRONA	1	J1	1	NA	1	2.5	0.5	3.5	1	J7	J7	4	10	14	8	-999.99	-999.99	31	-999.99	1	-999.99	29	-999.99	-999.99	-999.99	-999.99	3	3.5	9	4.5	9	3	-999.99	8	3.5	-999.99	8.5	-999.99	6	-999.99	-999.99	-999.99	-999.99	-999.99	5	E13	1	G10	1
VALENCIA	2	J1	5.5	2	6	8	1	5.5	1	J4	J4	20	15	19	20	6	-999.99	-999.99	-999.99	-999.99	-999.99	-999.99	-999.99	-999.99	-999.99	-999.99	5	2	9	7	9	2.5	2	9	-999.99	-999.99	-999.99	-999.99	-999.99	-999.99	-999.99	-999.99	-999.99	-999.99	5	E5	1	G5	1
VALENCIA	4	J1	6.5	3	3	4	3	NA	1	J3	J3	30	20	22	18	5	-999.99	-999.99	-999.99	-999.99	-999.99	-999.99	-999.99	-999.99	-999.99	-999.99	5	5	8	3	5.5	2.5	1.5	NA	-999.99	-999.99	-999.99	-999.99	-999.99	-999.99	-999.99	-999.99	-999.99	-999.99	5	E6	1	G1	1
VALENCIA	2	J1	3.5	3	1.5	2.5	0	7	1	J99	J4	20	15	0	45	10	-999.99	-999.99	-999.99	-999.99	-999.99	-999.99	-999.99	-999.99	-999.99	-999.99	10	4	6	4.5	7.5	1.5	5	5	-999.99	-999.99	-999.99	-999.99	-999.99	-999.99	-999.99	-999.99	-999.99	-999.99	5	E21	1	G19	1
BALEARS, ILLES	3	J1	7	NA	3	7	3	2	1	J3	J3	25	25	25	15	0	-999.99	-999.99	-999.99	-999.99	-999.99	-999.99	-999.99	-999.99	-999.99	-999.99	10	5	7.5	3.5	NA	2.5	2.5	6	-999.99	-999.99	-999.99	-999.99	-999.99	-999.99	-999.99	-999.99	-999.99	-999.99	5	E21	1	G1	1
VALENCIA	1	J4	0	0	2.5	9	0	1	1	J4	J4	10	15	15	33	5	-999.99	-999.99	-999.99	-999.99	-999.99	-999.99	-999.99	-999.99	-999.99	-999.99	22	1	9	2.5	9	1	1	6	-999.99	-999.99	-999.99	-999.99	-999.99	-999.99	-999.99	-999.99	-999.99	-999.99	5	E5	1	G3	1
VALENCIA	2	J1	4	2	1	8	0	8	1	J4	J4	27	21	17	30	3	-999.99	-999.99	-999.99	-999.99	-999.99	-999.99	-999.99	-999.99	-999.99	-999.99	2	1	8	4.5	7	2.5	0.5	6.5	-999.99	-999.99	-999.99	-999.99	-999.99	-999.99	-999.99	-999.99	-999.99	-999.99	5	E5	1	G2	1
CASTELLON	1	J1	1.5	4	2.5	7	1.5	6	1	J4	J5	20	17	15	35	8	-999.99	-999.99	-999.99	-999.99	-999.99	-999.99	-999.99	-999.99	-999.99	-999.99	5	2.5	7	3.5	7	2.5	2.5	6	-999.99	-999.99	-999.99	-999.99	-999.99	-999.99	-999.99	-999.99	-999.99	-999.99	1	E00	2	G00	1
MADRID	6	J1	7	6	5	7	4.5	8	1	J4	J5	25	17	24	20	5	3	-999.99	-999.99	-999.99	-999.99	-999.99	-999.99	-999.99	-999.99	-999.99	6	4	7	4.5	5.5	3.5	3	5	-999.99	-999.99	-999.99	-999.99	-999.99	-999.99	-999.99	-999.99	-999.99	-999.99	5	E7	1	G3	1
BARCELONA	7	J2	6	2.5	6	3.5	1	6	3	J0	J3	5	12	13	10	-999.99	-999.99	11	-999.99	3	-999.99	10	-999.99	-999.99	-999.99	-999.99	10	4	8	4	6	2.5	-999.99	6	5.5	-999.99	6.5	-999.99	8	-999.99	-999.99	-999.99	-999.99	-999.99	2	E0	5	G0	4
BARCELONA	6	J1	7	NA	5	7	2	6	1	J7	J7	10	10	20	10	-999.99	-999.99	20	-999.99	0	-999.99	30	-999.99	-999.99	-999.99	-999.99	0	2	9	4.5	7	2	-999.99	8	3	-999.99	9	-999.99	6	-999.99	-999.99	-999.99	-999.99	-999.99	5	E13	1	G10	1
BARCELONA	2	J1	4	5	4	7	2	7	1	J4	J4	7	18	18	18	-999.99	-999.99	18	-999.99	1	-999.99	18	-999.99	-999.99	-999.99	-999.99	2	2.5	8	4.5	7.5	2	-999.99	7.5	NA	-999.99	8	-999.99	7.5	-999.99	-999.99	-999.99	-999.99	-999.99	2	E0	1	G3	6
CASTELLON	0	J2	1.5	2.5	7	NA	0.5	NA	1	J2	J2	18	35	15	20	5	-999.99	-999.99	-999.99	-999.99	-999.99	-999.99	-999.99	-999.99	-999.99	-999.99	7	4	8.5	4	8.5	4	3.5	7.5	-999.99	-999.99	-999.99	-999.99	-999.99	-999.99	-999.99	-999.99	-999.99	-999.99	5	E2	1	G2	1
BADAJOZ	7	J3	10	0	0	0	0	0	1	J3	J3	0	0	100	0	0	-999.99	-999.99	-999.99	-999.99	-999.99	-999.99	-999.99	-999.99	-999.99	-999.99	0	NA	10	NA	NA	0	0	NA	-999.99	-999.99	-999.99	-999.99	-999.99	-999.99	-999.99	-999.99	-999.99	-999.99	5	E21	1	G4	1
VALENCIA	5	J1	6.5	NA	6	8	3.5	NA	1	J4	J3	50	30	10	10	0	-999.99	-999.99	-999.99	-999.99	-999.99	-999.99	-999.99	-999.99	-999.99	-999.99	0	4.5	8.5	4.5	6	3.5	NA	9	-999.99	-999.99	-999.99	-999.99	-999.99	-999.99	-999.99	-999.99	-999.99	-999.99	5	E5	1	G2	NA
BALEARS, ILLES	6	J3	8	1	1.5	7	1	2.5	1	J3	J4	25	18	20	12	4	-999.99	-999.99	-999.99	-999.99	-999.99	-999.99	-999.99	-999.99	-999.99	-999.99	1	NA	10	5.5	6	2	0	4.5	-999.99	-999.99	-999.99	-999.99	-999.99	-999.99	-999.99	-999.99	-999.99	-999.99	5	E6	1	G4	1
VALENCIA	0	J1	1.5	0	4.5	NA	0	7	1	J4	J4	20	14	23	22	5	-999.99	-999.99	-999.99	-999.99	-999.99	-999.99	-999.99	-999.99	-999.99	-999.99	6	2.5	8	6	7.5	2.5	1.5	7	-999.99	-999.99	-999.99	-999.99	-999.99	-999.99	-999.99	-999.99	-999.99	-999.99	5	E7	1	G5	1
VALENCIA	2	J4	0	0	5	9	0	8	1	J4	J5	10	25	10	40	15	-999.99	-999.99	-999.99	-999.99	-999.99	-999.99	-999.99	-999.99	-999.99	-999.99	0	1.5	10	5.5	10	1.5	1	8	-999.99	-999.99	-999.99	-999.99	-999.99	-999.99	-999.99	-999.99	-999.99	-999.99	5	E5	1	G3	1
VALENCIA	2	J1	3.5	4	8	5	0	6.5	1	J2	J4	28	22	19	14	5	-999.99	-999.99	-999.99	-999.99	-999.99	-999.99	-999.99	-999.99	-999.99	-999.99	12	3.5	8	5	7	3	3.5	6	-999.99	-999.99	-999.99	-999.99	-999.99	-999.99	-999.99	-999.99	-999.99	-999.99	5	E2	1	G2	1
ALICANTE	1	J4	0	NA	4	8	0	NA	1	J4	J4	26	21	21	24	4	-999.99	-999.99	-999.99	-999.99	-999.99	-999.99	-999.99	-999.99	-999.99	-999.99	4	1.5	8.5	5.5	8	3	3.5	7	-999.99	-999.99	-999.99	-999.99	-999.99	-999.99	-999.99	-999.99	-999.99	-999.99	NA	NA	1	G5	1
VALENCIA	2	J1	1	NA	2.5	5.5	1	6	1	J4	J5	30	25	20	15	5	-999.99	-999.99	-999.99	-999.99	-999.99	-999.99	-999.99	-999.99	-999.99	-999.99	5	2	9.5	NA	9.5	2	1	9.5	-999.99	-999.99	-999.99	-999.99	-999.99	-999.99	-999.99	-999.99	-999.99	-999.99	4	E0	1	G2	1
VALENCIA	3	J2	1.5	0.5	4	3.5	0	5.5	1	J5	J4	25	28	18	12	1	-999.99	-999.99	-999.99	-999.99	-999.99	-999.99	-999.99	-999.99	-999.99	-999.99	NA	6	0.5	3	3	6	8	2	-999.99	-999.99	-999.99	-999.99	-999.99	-999.99	-999.99	-999.99	-999.99	-999.99	5	E3	1	G3	1
VALENCIA	4	J2	4	NA	8	4	2	6	1	J2	J5	22	19	16	19	7	-999.99	-999.99	-999.99	-999.99	-999.99	-999.99	-999.99	-999.99	-999.99	-999.99	15	7	8	3	7.5	1.5	1.5	7.5	-999.99	-999.99	-999.99	-999.99	-999.99	-999.99	-999.99	-999.99	-999.99	-999.99	5	E2	1	G2	1
VALENCIA	3	J99	1	1	1	1	0	1	4	J0	J0	48	32	5	10	2.5	-999.99	-999.99	-999.99	-999.99	-999.99	-999.99	-999.99	-999.99	-999.99	-999.99	2.5	5	10	0	6.5	4	NA	6.5	-999.99	-999.99	-999.99	-999.99	-999.99	-999.99	-999.99	-999.99	-999.99	-999.99	4	E0	6	G0	6
VALENCIA	1	J2	0.5	0	10	3	0	6	1	J2	J2	16	39	3	13	19	-999.99	-999.99	-999.99	-999.99	-999.99	-999.99	-999.99	-999.99	-999.99	-999.99	20	2.5	10	3.5	10	3	10	0	-999.99	-999.99	-999.99	-999.99	-999.99	-999.99	-999.99	-999.99	-999.99	-999.99	5	E2	1	G2	1
VALENCIA	0	J99	0	0	0	0	0	1	1	J5	J99	30	10	10	25	5	-999.99	-999.99	-999.99	-999.99	-999.99	-999.99	-999.99	-999.99	-999.99	-999.99	20	1	10	6.5	9	6	3.5	10	-999.99	-999.99	-999.99	-999.99	-999.99	-999.99	-999.99	-999.99	-999.99	-999.99	5	E3	1	G3	1
MADRID	3	J2	3	3	6	7	2	10	1	J5	J5	NA	NA	NA	NA	NA	NA	-999.99	-999.99	-999.99	-999.99	-999.99	-999.99	-999.99	-999.99	-999.99	NA	3	8	5	7	2.5	2.5	7.5	-999.99	-999.99	-999.99	-999.99	-999.99	-999.99	-999.99	-999.99	-999.99	-999.99	5	E3	1	G3	1
VALENCIA	3	J1	3	NA	4	7	1	9	1	J4	J4	31	20	20	22	5	-999.99	-999.99	-999.99	-999.99	-999.99	-999.99	-999.99	-999.99	-999.99	-999.99	2	3	8	4	9	3	2	7	-999.99	-999.99	-999.99	-999.99	-999.99	-999.99	-999.99	-999.99	-999.99	-999.99	5	E7	1	G5	1
GRANADA	2	J1	4.5	1.5	3	4	0	5	1	J4	J5	30	20	25	15	5	-999.99	-999.99	-999.99	-999.99	-999.99	-999.99	-999.99	-999.99	-999.99	-999.99	5	4	9	6	8.5	3	3.5	6	-999.99	-999.99	-999.99	-999.99	-999.99	-999.99	-999.99	-999.99	-999.99	-999.99	4	E0	1	G19	1
VALENCIA	3	J2	2.5	NA	8.5	3	2	7	1	J2	J5	22	18	15	18	8	-999.99	-999.99	-999.99	-999.99	-999.99	-999.99	-999.99	-999.99	-999.99	-999.99	15	3	8.5	3.5	7.5	2	2	6.5	-999.99	-999.99	-999.99	-999.99	-999.99	-999.99	-999.99	-999.99	-999.99	-999.99	5	E2	1	G1	1
BADAJOZ	2	J1	5	NA	3.5	7	0	6	1	J4	J3	25	30	20	10	5	-999.99	-999.99	-999.99	-999.99	-999.99	-999.99	-999.99	-999.99	-999.99	-999.99	NA	4	8.5	4.5	7.5	3	3	6	-999.99	-999.99	-999.99	-999.99	-999.99	-999.99	-999.99	-999.99	-999.99	-999.99	5	E4	1	G4	1
TOLEDO	4	J1	6	0.5	3	7	0	9	1	J4	J5	24	23	20	20	13	-999.99	-999.99	-999.99	-999.99	-999.99	-999.99	-999.99	-999.99	-999.99	-999.99	0	1	10	6.5	8	2	1	9	-999.99	-999.99	-999.99	-999.99	-999.99	-999.99	-999.99	-999.99	-999.99	-999.99	5	E5	1	G3	1
VALENCIA	0	J3	3	4.5	6	8	2.5	9.5	1	J4	J5	23	21	22	24	9	-999.99	-999.99	-999.99	-999.99	-999.99	-999.99	-999.99	-999.99	-999.99	-999.99	3	3	7	5	7.5	3.5	3	6.5	-999.99	-999.99	-999.99	-999.99	-999.99	-999.99	-999.99	-999.99	-999.99	-999.99	5	E7	1	G5	1
VALENCIA	4	J1	1.5	1.5	3	8	1	8	1	J4	J4	50	NA	NA	NA	NA	-999.99	-999.99	-999.99	-999.99	-999.99	-999.99	-999.99	-999.99	-999.99	-999.99	NA	3	10	8	10	3	2.5	9.5	-999.99	-999.99	-999.99	-999.99	-999.99	-999.99	-999.99	-999.99	-999.99	-999.99	5	E7	1	G5	1
CASTELLON	1	J3	0	NA	3.5	NA	0	3.5	1	J4	J4	25	30	25	15	5	-999.99	-999.99	-999.99	-999.99	-999.99	-999.99	-999.99	-999.99	-999.99	-999.99	0	NA	10	7	10	2	1	6	-999.99	-999.99	-999.99	-999.99	-999.99	-999.99	-999.99	-999.99	-999.99	-999.99	5	E5	1	G2	1
VALENCIA	2	J1	0	2	3	4	0	6	1	J4	J5	35	23	19	28	4	-999.99	-999.99	-999.99	-999.99	-999.99	-999.99	-999.99	-999.99	-999.99	-999.99	3	2	8	6	10	3	3	7	-999.99	-999.99	-999.99	-999.99	-999.99	-999.99	-999.99	-999.99	-999.99	-999.99	5	E7	1	G5	1
MADRID	2	J1	2.5	0	0	6	0	4	2	J4	J5	25	25	15	15	10	5	-999.99	-999.99	-999.99	-999.99	-999.99	-999.99	-999.99	-999.99	-999.99	5	2	10	8	9	2.5	3	7	-999.99	-999.99	-999.99	-999.99	-999.99	-999.99	-999.99	-999.99	-999.99	-999.99	5	E3	1	G3	1
VALENCIA	4	J1	3	NA	8	4	1.5	6	1	J2	J2	27	25	20	20	8	-999.99	-999.99	-999.99	-999.99	-999.99	-999.99	-999.99	-999.99	-999.99	-999.99	0	2.5	8	3	8	2	2	4	-999.99	-999.99	-999.99	-999.99	-999.99	-999.99	-999.99	-999.99	-999.99	-999.99	5	E2	1	G2	1
VALENCIA	2	J2	3	NA	8	5	1.5	5.5	1	J2	J5	21	26	18	17	5	-999.99	-999.99	-999.99	-999.99	-999.99	-999.99	-999.99	-999.99	-999.99	-999.99	18	4	7.5	4	6	1	2.5	5.5	-999.99	-999.99	-999.99	-999.99	-999.99	-999.99	-999.99	-999.99	-999.99	-999.99	5	E2	1	G2	1
VALENCIA	3	J2	4	3.5	8.5	5.5	2	6.5	1	J2	J2	25	20	17	15	6	-999.99	-999.99	-999.99	-999.99	-999.99	-999.99	-999.99	-999.99	-999.99	-999.99	17	2	10	4	8.5	4.5	4	10	-999.99	-999.99	-999.99	-999.99	-999.99	-999.99	-999.99	-999.99	-999.99	-999.99	5	E2	1	G2	1
VALENCIA	2	J1	6	0	4	3	4	NA	1	J2	J4	40	30	5	20	0	-999.99	-999.99	-999.99	-999.99	-999.99	-999.99	-999.99	-999.99	-999.99	-999.99	5	2.5	7.5	2.5	10	0	NA	5	-999.99	-999.99	-999.99	-999.99	-999.99	-999.99	-999.99	-999.99	-999.99	-999.99	5	E7	4	G00	1
ALICANTE	4	J3	10	2	3.5	1	2.5	3	1	J3	J3	20	15	30	15	4	-999.99	-999.99	-999.99	-999.99	-999.99	-999.99	-999.99	-999.99	-999.99	-999.99	6	5	8.5	3.5	NA	2	1.5	4	-999.99	-999.99	-999.99	-999.99	-999.99	-999.99	-999.99	-999.99	-999.99	-999.99	5	E6	1	G1	1
BARCELONA	2	J1	1	2.5	3	3.5	0	4	1	J11	J7	10	15	15	20	-999.99	-999.99	17	-999.99	5	-999.99	15	-999.99	-999.99	-999.99	-999.99	3	4	9	4	6	1.5	-999.99	6.5	4	-999.99	7	-999.99	4.5	-999.99	-999.99	-999.99	-999.99	-999.99	5	E14	1	G12	1
BIZKAIA	2	J1	0	0.5	1	7	0.5	7.5	1	J12	J12	7	17	3	18	3	-999.99	-999.99	31	-999.99	-999.99	-999.99	21	-999.99	-999.99	-999.99	0	0.5	8.5	7	9	4	1.5	8.5	-999.99	8	-999.99	-999.99	-999.99	1	-999.99	-999.99	-999.99	-999.99	5	E8	1	G7	1
MADRID	3	J4	1	2.5	2.5	4	0	8	1	J4	J2	30	25	25	20	0	0	-999.99	-999.99	-999.99	-999.99	-999.99	-999.99	-999.99	-999.99	-999.99	0	3	9	4	9	2	1	8.5	-999.99	-999.99	-999.99	-999.99	-999.99	-999.99	-999.99	-999.99	-999.99	-999.99	5	E7	1	G2	1
VALENCIA	2	J1	5	5	7	8	0.5	8	1	J4	J2	30	18	25	20	3	-999.99	-999.99	-999.99	-999.99	-999.99	-999.99	-999.99	-999.99	-999.99	-999.99	4	4.5	8	3	6.5	2	1.5	5.5	-999.99	-999.99	-999.99	-999.99	-999.99	-999.99	-999.99	-999.99	-999.99	-999.99	5	E5	1	G2	1
MURCIA	0	J1	10	0	0	0	0	0	1	J2	J99	35	15	25	10	5	-999.99	-999.99	-999.99	-999.99	-999.99	-999.99	-999.99	-999.99	-999.99	-999.99	10	NA	9	7	NA	0	0	6	-999.99	-999.99	-999.99	-999.99	-999.99	-999.99	-999.99	-999.99	-999.99	-999.99	2	E0	3	G0	4
VALENCIA	3	J1	8.5	6.5	8	2	2.5	3	1	J3	J2	28	25	24	15	6	-999.99	-999.99	-999.99	-999.99	-999.99	-999.99	-999.99	-999.99	-999.99	-999.99	2	5	7.5	3.5	6	2.5	2	5.5	-999.99	-999.99	-999.99	-999.99	-999.99	-999.99	-999.99	-999.99	-999.99	-999.99	2	E0	5	G00	1
VALENCIA	3	J2	5	3.5	8	2	0	5	1	J2	J2	25	30	20	5	1	-999.99	-999.99	-999.99	-999.99	-999.99	-999.99	-999.99	-999.99	-999.99	-999.99	NA	4.5	9	4.5	8	0.5	2.5	6	-999.99	-999.99	-999.99	-999.99	-999.99	-999.99	-999.99	-999.99	-999.99	-999.99	5	E2	1	G2	1
VALENCIA	6	J1	0	0	0	8	0	10	1	J4	J4	50	15	5	20	5	-999.99	-999.99	-999.99	-999.99	-999.99	-999.99	-999.99	-999.99	-999.99	-999.99	5	0	10	7	9	2	0	5	-999.99	-999.99	-999.99	-999.99	-999.99	-999.99	-999.99	-999.99	-999.99	-999.99	5	E5	1	G5	1
BARCELONA	2	J1	0	0	1	3	1	4	2	J7	J11	7	12	18	15	-999.99	-999.99	23	-999.99	3	-999.99	20	-999.99	-999.99	-999.99	-999.99	2	5	10	5.5	8.5	3	-999.99	10	4	-999.99	8	-999.99	6.5	-999.99	-999.99	-999.99	-999.99	-999.99	5	E14	1	G12	1
VALENCIA	3	J2	3.5	5	NA	6.5	0	8	1	J5	J5	NA	NA	NA	NA	NA	-999.99	-999.99	-999.99	-999.99	-999.99	-999.99	-999.99	-999.99	-999.99	-999.99	NA	3.5	9	5.5	9	4	3	8	-999.99	-999.99	-999.99	-999.99	-999.99	-999.99	-999.99	-999.99	-999.99	-999.99	5	E3	1	G3	1
VALENCIA	0	J99	0	0	0	1	0	3	1	J99	J4	40	30	10	20	5	-999.99	-999.99	-999.99	-999.99	-999.99	-999.99	-999.99	-999.99	-999.99	-999.99	45	0	0	0	0	NA	8	1	-999.99	-999.99	-999.99	-999.99	-999.99	-999.99	-999.99	-999.99	-999.99	-999.99	5	E21	1	G3	1
LLEIDA	1	J1	1	1	2	3	0	5	2	J7	J4	5	5	25	5	-999.99	-999.99	30	-999.99	0	-999.99	30	-999.99	-999.99	-999.99	-999.99	0	1.5	8.5	5	7.5	2.5	-999.99	7.5	3	-999.99	7	-999.99	5	-999.99	-999.99	-999.99	-999.99	-999.99	5	E13	1	G10	1
CASTELLON	2	J4	1.5	3.5	2.5	7	2	6.5	1	J4	J4	20	20	25	20	10	-999.99	-999.99	-999.99	-999.99	-999.99	-999.99	-999.99	-999.99	-999.99	-999.99	5	3.5	8	5.5	8	3.5	3.5	8	-999.99	-999.99	-999.99	-999.99	-999.99	-999.99	-999.99	-999.99	-999.99	-999.99	5	E5	1	G3	1
SEVILLA	0	J2	0	1	7.5	0	0	0.5	1	J2	J99	35	45	15	4	1	-999.99	-999.99	-999.99	-999.99	-999.99	-999.99	-999.99	-999.99	-999.99	-999.99	0	2	10	3	8	2.5	3	7	-999.99	-999.99	-999.99	-999.99	-999.99	-999.99	-999.99	-999.99	-999.99	-999.99	5	E2	1	G2	1
VALENCIA	1	J1	2	2.5	3	8	1	8.5	1	J4	J5	25	20	15	25	10	-999.99	-999.99	-999.99	-999.99	-999.99	-999.99	-999.99	-999.99	-999.99	-999.99	5	2.5	8.5	4.5	6.5	2	2	5.5	-999.99	-999.99	-999.99	-999.99	-999.99	-999.99	-999.99	-999.99	-999.99	-999.99	5	E5	1	G3	1
CORDOBA	3	J2	2	1	10	0	0	4.5	1	J2	J2	20	35	10	14	9	-999.99	-999.99	-999.99	-999.99	-999.99	-999.99	-999.99	-999.99	-999.99	-999.99	12	3.5	10	3.5	9	0	1	6.5	-999.99	-999.99	-999.99	-999.99	-999.99	-999.99	-999.99	-999.99	-999.99	-999.99	5	E2	1	G2	1
CORDOBA	2	J2	3	1.5	5	3	2	3.5	1	J2	J4	25	35	15	15	10	-999.99	-999.99	-999.99	-999.99	-999.99	-999.99	-999.99	-999.99	-999.99	-999.99	2	2.5	8.5	4	6.5	2.5	1	4	-999.99	-999.99	-999.99	-999.99	-999.99	-999.99	-999.99	-999.99	-999.99	-999.99	5	E2	1	G2	1
CORDOBA	1	J1	5	2	6	2	0	2	1	J2	J3	27	34	25	15	0	-999.99	-999.99	-999.99	-999.99	-999.99	-999.99	-999.99	-999.99	-999.99	-999.99	0	5.5	7	5	6	2	3.5	6	-999.99	-999.99	-999.99	-999.99	-999.99	-999.99	-999.99	-999.99	-999.99	-999.99	4	E0	1	G2	1
[truncated: 12,624 more rows]
[truncated: 21 more columns]
