# Supplementary material for: Data from the GIPEyOP online election poll for the 2015 Spanish General election
Source: Data Brief. 2020 May 18;31:105719. doi: 10.1016/j.dib.2020.105719 (PMC7256455; doi:10.1016/j.dib.2020.105719)
Supplement: Supplementary file 4 [file mmc4.xml]

<?xml version="1.0" encoding="utf-8" standalone="no"?>
<data>
  <datasets>
    <author>vicente.coll@uv.es</author>
    <type>0</type>
    <dataset>
      <value>6</value>
      <reason>Other (please explain)</reason>
      <comments>I have submitted my raw data as a supplementary data file along with my manuscript</comments>
    </dataset>
  </datasets>
</data>
